# Supplementary material for: Have the cake and eat it: Optimizing nondestructive DNA metabarcoding of macroinvertebrate samples for freshwater biomonitoring
Source: Mol Ecol Resour. 2019 Apr 29;19(4):863–76. doi: 10.1111/1755-0998.13012 (PMC6850371; doi:10.1111/1755-0998.13012)
Supplement: Supplementary file 2 [file MEN-19-863-s002.xlsx]

## Sheet: sample_data
SampleID	Bulk sampling site	Bulk sampling day	EtOH subsampling time	Extraction Method	Extraction Method (type)	Extraction replicate	PCR replicate	DNA Concentration (ng/µL)	DIN	Sequencing depth	Overall cluster coverage	Overall WFD phylOTU Coverage	Overall EPTO phylOTU coverage	Observed Richness (raw)	Observed Richness (no singletons)	Observed Richness (w/ threshold 0.01%)	Observed Richness (w/ threshold 0.03%)	Observed Richness (w/ threshold 0.05%)	Chao1 index (raw)	Jaccard distance to Morphology - Family (raw)	Jaccard distance to Morphology - Family (no singletons)	Jaccard distance to Morphology - Family (w/ threshold 0.01%)	Jaccard distance to Morphology - Family (w/ threshold 0.03%)	Jaccard distance to Morphology - Family (w/ threshold 0.05%)	Percentage matching to Morphology - Family (raw)	Percentage matching to Morphology - Family (no singletons)	Percentage matching to Morphology - Family (w/ threshold 0.01%)	Percentage matching to Morphology - Family (w/ threshold 0.03%)	Percentage matching to Morphology - Family (w/ threshold 0.05%)	Jaccard distance to Morphology - Species (raw)	Jaccard distance to Morphology - Species (no singletons)	Jaccard distance to Morphology - Species (w/ threshold 0.01%)	Jaccard distance to Morphology - Species (w/ threshold 0.03%)	Jaccard distance to Morphology - Species (w/ threshold 0.05%)	Percentage matching to Morphology - Species (raw)	Percentage matching to Morphology - Species (no singletons)	Percentage matching to Morphology - Species (w/ threshold 0.01%)	Percentage matching to Morphology - Species (w/ threshold 0.03%)	Percentage matching to Morphology - Species (w/ threshold 0.05%)
EtOH01.1A	ORE	2015-05-21	Day 1	TISSUE	Enzymatic-Column	1	A	3.06	3.8	37180	9290	1980	926	20	16	20	15	14	23	0.5	0.6	0.5	0.7	0.7	0.625	0.5	0.625	0.375	0.375	0.714286	0.769231	0.714286	0.75	0.75	0.363636	0.272727	0.363636	0.272727	0.272727
EtOH01.1B	ORE	2015-05-21	Day 1	TISSUE	Enzymatic-Column	1	B	3.06	3.8	37413	12726	2977	1097	19	18	18	18	18	19	0.636364	0.636364	0.636364	0.636364	0.636364	0.5	0.5	0.5	0.5	0.5	0.785714	0.785714	0.785714	0.785714	0.785714	0.272727	0.272727	0.272727	0.272727	0.272727
EtOH01.1C	ORE	2015-05-21	Day 1	TISSUE	Enzymatic-Column	1	C	3.06	3.8	26832	8320	1807	774	16	16	16	16	16	16	0.636364	0.636364	0.636364	0.636364	0.636364	0.5	0.5	0.5	0.5	0.5	0.714286	0.714286	0.714286	0.714286	0.714286	0.363636	0.363636	0.363636	0.363636	0.363636
EtOH01.2A	ORE	2015-05-21	Day 1	BEAD	Enzymatic-Bead	1	A	4.7	6.1	20467	10730	2604	1879	45	37	37	30	26	50.6	0.4	0.4	0.4	0.5	0.5	0.75	0.75	0.75	0.625	0.625	0.461538	0.538462	0.538462	0.615385	0.615385	0.636364	0.545455	0.545455	0.454545	0.454545
EtOH01.2B	ORE	2015-05-21	Day 1	BEAD	Enzymatic-Bead	1	B	4.7	6.1	43236	20639	4135	1864	56	47	43	33	27	63.2	0.416667	0.583333	0.583333	0.5	0.5	0.75	0.625	0.625	0.625	0.625	0.5	0.6875	0.6875	0.642857	0.615385	0.727273	0.454545	0.454545	0.454545	0.454545
EtOH01.2C	ORE	2015-05-21	Day 1	BEAD	Enzymatic-Bead	1	C	4.7	6.1	37118	17953	3728	1628	58	48	48	33	28	64.4286	0.615385	0.545455	0.545455	0.5	0.5	0.625	0.625	0.625	0.625	0.625	0.7	0.666667	0.666667	0.615385	0.615385	0.545455	0.454545	0.454545	0.454545	0.454545
EtOH01.3A	ORE	2015-05-21	Day 1	TISSUE	Enzymatic-Column	2	A	1.575	3.1	29161	11911	2743	1438	31	25	25	22	19	34.75	0.615385	0.75	0.75	0.75	0.75	0.5	0.375	0.375	0.375	0.375	0.722222	0.8	0.8	0.8	0.8	0.454545	0.272727	0.272727	0.272727	0.272727
EtOH01.3B	ORE	2015-05-21	Day 1	TISSUE	Enzymatic-Column	2	B	1.575	3.1	37307	14871	3625	1617	31	30	30	29	25	31	0.454545	0.454545	0.454545	0.454545	0.545455	0.625	0.625	0.625	0.625	0.625	0.642857	0.642857	0.642857	0.642857	0.714286	0.454545	0.454545	0.454545	0.454545	0.363636
EtOH01.3C	ORE	2015-05-21	Day 1	TISSUE	Enzymatic-Column	2	C	1.575	3.1	34926	15091	3941	1837	26	26	26	25	24	26	0.636364	0.636364	0.636364	0.727273	0.727273	0.5	0.5	0.5	0.375	0.375	0.714286	0.714286	0.714286	0.785714	0.785714	0.363636	0.363636	0.363636	0.272727	0.272727
EtOH01.4A	ORE	2015-05-21	Day 1	SOIL	Mechanic-Column	1	A	2.03	2.4	26535	9931	2000	1587	30	27	30	25	21	31	0.454545	0.545455	0.454545	0.545455	0.636364	0.625	0.625	0.625	0.625	0.5	0.6875	0.733333	0.6875	0.714286	0.785714	0.454545	0.363636	0.454545	0.363636	0.272727
EtOH01.4B	ORE	2015-05-21	Day 1	SOIL	Mechanic-Column	1	B	2.03	2.4	32062	12966	2432	1883	26	19	19	16	14	31.25	0.666667	0.636364	0.636364	0.6	0.7	0.5	0.5	0.5	0.5	0.375	0.75	0.785714	0.785714	0.769231	0.846154	0.363636	0.272727	0.272727	0.272727	0.181818
EtOH01.4C	ORE	2015-05-21	Day 1	SOIL	Mechanic-Column	1	C	2.03	2.4	37333	16489	3283	2530	32	27	27	21	18	34.5	0.583333	0.545455	0.545455	0.636364	0.636364	0.5	0.5	0.5	0.5	0.5	0.705882	0.714286	0.714286	0.785714	0.785714	0.454545	0.363636	0.363636	0.272727	0.272727
EtOH01.5A	ORE	2015-05-21	Day 1	TISSUE	Enzymatic-Column	3	A	1.79	2.7	29490	12556	2144	898	21	20	20	20	20	21	0.5	0.5	0.5	0.5	0.5	0.625	0.625	0.625	0.625	0.625	0.714286	0.692308	0.692308	0.692308	0.692308	0.363636	0.363636	0.363636	0.363636	0.363636
EtOH01.5B	ORE	2015-05-21	Day 1	TISSUE	Enzymatic-Column	3	B	1.79	2.7	31366	13222	2999	1142	26	25	25	25	23	26	0.5	0.5	0.5	0.5	0.5	0.625	0.625	0.625	0.625	0.625	0.692308	0.692308	0.692308	0.692308	0.692308	0.363636	0.363636	0.363636	0.363636	0.363636
EtOH01.5C	ORE	2015-05-21	Day 1	TISSUE	Enzymatic-Column	3	C	1.79	2.7	20138	8357	1882	781	24	24	24	23	23	24	0.636364	0.636364	0.636364	0.727273	0.727273	0.5	0.5	0.5	0.375	0.375	0.714286	0.714286	0.714286	0.785714	0.785714	0.363636	0.363636	0.363636	0.272727	0.272727
EtOH02.1A	ORE	2015-05-21	Day 2	TISSUE	Enzymatic-Column	1	A	1.71	3.6	30658	13413	3920	1475	31	26	26	26	25	41	0.545455	0.5	0.5	0.5	0.5	0.625	0.625	0.625	0.625	0.625	0.666667	0.692308	0.692308	0.692308	0.692308	0.454545	0.363636	0.363636	0.363636	0.363636
EtOH02.1B	ORE	2015-05-21	Day 2	TISSUE	Enzymatic-Column	1	B	1.71	3.6	35157	15007	3885	1508	26	23	23	22	21	27.5	0.545455	0.5	0.5	0.5	0.5	0.625	0.625	0.625	0.625	0.625	0.571429	0.615385	0.615385	0.615385	0.615385	0.545455	0.454545	0.454545	0.454545	0.454545
EtOH02.1C	ORE	2015-05-21	Day 2	TISSUE	Enzymatic-Column	1	C	1.71	3.6	25072	10248	2617	921	28	24	24	21	19	30	0.454545	0.545455	0.545455	0.636364	0.727273	0.75	0.625	0.625	0.5	0.375	0.666667	0.733333	0.733333	0.785714	0.857143	0.454545	0.363636	0.363636	0.272727	0.181818
EtOH02.2A	ORE	2015-05-21	Day 2	BEAD	Enzymatic-Bead	1	A	7.1	6.5	31657	18934	4417	2850	47	35	35	27	22	69	0.454545	0.5	0.5	0.5	0.5	0.75	0.625	0.625	0.625	0.625	0.625	0.642857	0.642857	0.642857	0.642857	0.545455	0.454545	0.454545	0.454545	0.454545
EtOH02.2B	ORE	2015-05-21	Day 2	BEAD	Enzymatic-Bead	1	B	7.1	6.5	37440	20500	5451	2011	54	45	41	30	25	61.2	0.363636	0.545455	0.5	0.5	0.5	0.75	0.625	0.625	0.625	0.625	0.533333	0.666667	0.642857	0.642857	0.642857	0.636364	0.454545	0.454545	0.454545	0.454545
EtOH02.2C	ORE	2015-05-21	Day 2	BEAD	Enzymatic-Bead	1	C	7.1	6.5	16082	8429	2296	777	52	36	52	30	22	69.1429	0.454545	0.4	0.454545	0.5	0.5	0.75	0.75	0.75	0.625	0.625	0.666667	0.571429	0.666667	0.642857	0.642857	0.545455	0.545455	0.545455	0.454545	0.454545
EtOH02.3A	ORE	2015-05-21	Day 2	TISSUE	Enzymatic-Column	2	A	2.075	3.4	25444	10656	2739	1340	36	35	35	32	30	36	0.5	0.6	0.6	0.6	0.6	0.625	0.5	0.5	0.5	0.5	0.733333	0.714286	0.714286	0.714286	0.714286	0.363636	0.363636	0.363636	0.363636	0.363636
EtOH02.3B	ORE	2015-05-21	Day 2	TISSUE	Enzymatic-Column	2	B	2.075	3.4	6651	2340	418	178	NA	NA	NA	NA	NA	NA	NA	NA	NA	NA	NA	NA	NA	NA	NA	NA	NA	NA	NA	NA	NA	NA	NA	NA	NA	NA
EtOH02.3C	ORE	2015-05-21	Day 2	TISSUE	Enzymatic-Column	2	C	2.075	3.4	13428	5463	1292	557	28	27	28	27	27	28	0.5	0.5	0.5	0.5	0.5	0.625	0.625	0.625	0.625	0.625	0.692308	0.692308	0.692308	0.692308	0.692308	0.363636	0.363636	0.363636	0.363636	0.363636
EtOH02.4A	ORE	2015-05-21	Day 2	SOIL	Mechanic-Column	1	A	1.99	2.9	21149	8504	1913	1256	23	19	23	17	14	25	0.6	0.6	0.6	0.6	0.7	0.5	0.5	0.5	0.5	0.375	0.785714	0.769231	0.785714	0.769231	0.846154	0.272727	0.272727	0.272727	0.272727	0.181818
EtOH02.4B	ORE	2015-05-21	Day 2	SOIL	Mechanic-Column	1	B	1.99	2.9	47919	19403	4312	2808	28	22	22	17	15	31.75	0.545455	0.636364	0.636364	0.7	0.7	0.625	0.5	0.5	0.375	0.375	0.625	0.714286	0.714286	0.846154	0.846154	0.545455	0.363636	0.363636	0.181818	0.181818
EtOH02.4C	ORE	2015-05-21	Day 2	SOIL	Mechanic-Column	1	C	1.99	2.9	24816	11148	2453	1516	27	22	22	18	13	30.3333	0.636364	0.6	0.6	0.6	0.6	0.5	0.5	0.5	0.5	0.5	0.75	0.714286	0.714286	0.692308	0.692308	0.363636	0.363636	0.363636	0.363636	0.363636
EtOH02.5A	ORE	2015-05-21	Day 2	TISSUE	Enzymatic-Column	3	A	1.775	4.8	34546	14310	3922	2330	33	27	27	25	21	40.5	0.583333	0.636364	0.636364	0.636364	0.6	0.5	0.5	0.5	0.5	0.5	0.6	0.714286	0.714286	0.714286	0.769231	0.545455	0.363636	0.363636	0.363636	0.272727
EtOH02.5B	ORE	2015-05-21	Day 2	TISSUE	Enzymatic-Column	3	B	1.775	4.8	3520	842	167	76	NA	NA	NA	NA	NA	NA	NA	NA	NA	NA	NA	NA	NA	NA	NA	NA	NA	NA	NA	NA	NA	NA	NA	NA	NA	NA
EtOH02.5C	ORE	2015-05-21	Day 2	TISSUE	Enzymatic-Column	3	C	1.775	4.8	15766	5278	1291	715	27	26	27	26	24	27	0.5	0.5	0.5	0.5	0.5	0.625	0.625	0.625	0.625	0.625	0.692308	0.692308	0.692308	0.692308	0.692308	0.363636	0.363636	0.363636	0.363636	0.363636
EtOH03.1A	ORE	2015-05-21	Day 3	TISSUE	Enzymatic-Column	1	A	2.085	3.2	30770	12732	3886	2091	31	29	29	29	27	32	0.454545	0.545455	0.545455	0.545455	0.545455	0.75	0.625	0.625	0.625	0.625	0.625	0.6875	0.6875	0.6875	0.666667	0.545455	0.454545	0.454545	0.454545	0.454545
EtOH03.1B	ORE	2015-05-21	Day 3	TISSUE	Enzymatic-Column	1	B	2.085	3.2	12827	1931	604	242	26	25	26	26	26	26	0.5	0.6	0.5	0.5	0.5	0.625	0.5	0.625	0.625	0.625	0.692308	0.769231	0.692308	0.692308	0.692308	0.363636	0.272727	0.363636	0.363636	0.363636
EtOH03.1C	ORE	2015-05-21	Day 3	TISSUE	Enzymatic-Column	1	C	2.085	3.2	4860	622	135	65	NA	NA	NA	NA	NA	NA	NA	NA	NA	NA	NA	NA	NA	NA	NA	NA	NA	NA	NA	NA	NA	NA	NA	NA	NA	NA
EtOH03.2A	ORE	2015-05-21	Day 3	BEAD	Enzymatic-Bead	1	A	6.4	6.4	19138	11811	1259	531	41	27	27	18	16	54	0.4	0.5	0.5	0.6	0.6	0.75	0.625	0.625	0.5	0.5	0.571429	0.615385	0.615385	0.692308	0.692308	0.545455	0.454545	0.454545	0.363636	0.363636
EtOH03.2B	ORE	2015-05-21	Day 3	BEAD	Enzymatic-Bead	1	B	6.4	6.4	35498	21009	2320	524	45	35	27	16	15	50	0.3	0.4	0.6	0.6	0.6	0.75	0.75	0.5	0.5	0.5	0.5	0.538462	0.692308	0.692308	0.692308	0.636364	0.545455	0.363636	0.363636	0.363636
EtOH03.2C	ORE	2015-05-21	Day 3	BEAD	Enzymatic-Bead	1	C	6.4	6.4	29576	18003	1754	477	47	29	29	18	15	72.5	0.4	0.4	0.4	0.6	0.6	0.75	0.75	0.75	0.5	0.5	0.6	0.538462	0.538462	0.692308	0.692308	0.545455	0.545455	0.545455	0.363636	0.363636
EtOH03.3A	ORE	2015-05-21	Day 3	TISSUE	Enzymatic-Column	2	A	1.94	3.8	31516	13289	4453	2220	36	34	34	31	29	36.3333	0.416667	0.416667	0.416667	0.5	0.5	0.75	0.75	0.75	0.75	0.75	0.666667	0.625	0.625	0.6875	0.6875	0.545455	0.545455	0.545455	0.454545	0.454545
EtOH03.3B	ORE	2015-05-21	Day 3	TISSUE	Enzymatic-Column	2	B	1.94	3.8	29843	10252	3377	1536	29	28	28	28	26	29	0.454545	0.454545	0.454545	0.454545	0.454545	0.75	0.75	0.75	0.75	0.75	0.625	0.6	0.6	0.6	0.6	0.545455	0.545455	0.545455	0.545455	0.545455
EtOH03.3C	ORE	2015-05-21	Day 3	TISSUE	Enzymatic-Column	2	C	1.94	3.8	28716	8931	2899	1330	29	29	29	29	27	29	0.4	0.4	0.4	0.4	0.5	0.75	0.75	0.75	0.75	0.625	0.642857	0.642857	0.642857	0.642857	0.714286	0.454545	0.454545	0.454545	0.454545	0.363636
EtOH03.4A	ORE	2015-05-21	Day 3	SOIL	Mechanic-Column	1	A	2.645	3.1	22744	9703	2745	1970	30	23	30	21	17	37	0.454545	0.636364	0.454545	0.636364	0.636364	0.75	0.5	0.75	0.5	0.5	0.6875	0.733333	0.6875	0.733333	0.714286	0.454545	0.363636	0.454545	0.363636	0.363636
EtOH03.4B	ORE	2015-05-21	Day 3	SOIL	Mechanic-Column	1	B	2.645	3.1	32437	14268	3907	2591	33	29	29	24	19	34.5	0.4	0.5	0.5	0.5	0.5	0.625	0.625	0.625	0.625	0.625	0.571429	0.642857	0.642857	0.615385	0.615385	0.545455	0.454545	0.454545	0.454545	0.454545
EtOH03.4C	ORE	2015-05-21	Day 3	SOIL	Mechanic-Column	1	C	2.645	3.1	26147	11842	3190	2272	34	25	25	22	19	43	0.5	0.5	0.5	0.5	0.6	0.625	0.625	0.625	0.625	0.5	0.625	0.692308	0.692308	0.692308	0.769231	0.545455	0.363636	0.363636	0.363636	0.272727
EtOH03.5A	ORE	2015-05-21	Day 3	TISSUE	Enzymatic-Column	3	A	2.355	4.7	25811	11076	2875	1621	32	28	28	26	25	35	0.4	0.6	0.6	0.6	0.6	0.625	0.5	0.5	0.5	0.5	0.461538	0.692308	0.692308	0.692308	0.692308	0.636364	0.363636	0.363636	0.363636	0.363636
EtOH03.5B	ORE	2015-05-21	Day 3	TISSUE	Enzymatic-Column	3	B	2.355	4.7	56	3	1	0	NA	NA	NA	NA	NA	NA	NA	NA	NA	NA	NA	NA	NA	NA	NA	NA	NA	NA	NA	NA	NA	NA	NA	NA	NA	NA
EtOH03.5C	ORE	2015-05-21	Day 3	TISSUE	Enzymatic-Column	3	C	2.355	4.7	25534	10515	2674	1524	29	28	28	26	22	29	0.583333	0.583333	0.583333	0.583333	0.636364	0.625	0.625	0.625	0.625	0.5	0.666667	0.666667	0.666667	0.666667	0.714286	0.454545	0.454545	0.454545	0.454545	0.363636
EtOH04.1A	ORE	2015-05-21	Day 5	TISSUE	Enzymatic-Column	1	A	2.04	3.1	18177	7290	1975	1049	12	11	12	11	11	12	0.6	0.7	0.6	0.7	0.7	0.5	0.375	0.5	0.375	0.375	0.692308	0.769231	0.692308	0.769231	0.769231	0.363636	0.272727	0.363636	0.272727	0.272727
EtOH04.1B	ORE	2015-05-21	Day 5	TISSUE	Enzymatic-Column	1	B	2.04	3.1	42907	18082	3118	1009	14	13	13	13	13	14	0.7	0.7	0.7	0.7	0.7	0.375	0.375	0.375	0.375	0.375	0.846154	0.846154	0.846154	0.846154	0.846154	0.181818	0.181818	0.181818	0.181818	0.181818
EtOH04.1C	ORE	2015-05-21	Day 5	TISSUE	Enzymatic-Column	1	C	2.04	3.1	23994	9971	2140	549	14	11	14	11	11	17	0.7	0.7	0.7	0.7	0.7	0.375	0.375	0.375	0.375	0.375	0.8	0.846154	0.8	0.846154	0.846154	0.272727	0.181818	0.272727	0.181818	0.181818
EtOH04.2A	ORE	2015-05-21	Day 5	BEAD	Enzymatic-Bead	1	A	8.2	6.5	14803	4600	875	765	29	24	29	24	19	30.6667	0.454545	0.5	0.454545	0.5	0.5	0.75	0.625	0.75	0.625	0.625	0.571429	0.615385	0.571429	0.615385	0.615385	0.545455	0.454545	0.545455	0.454545	0.454545
EtOH04.2B	ORE	2015-05-21	Day 5	BEAD	Enzymatic-Bead	1	B	8.2	6.5	27613	15792	1658	898	50	37	37	25	18	65.6	0.454545	0.545455	0.545455	0.5	0.5	0.75	0.625	0.625	0.625	0.625	0.625	0.666667	0.666667	0.615385	0.615385	0.545455	0.454545	0.454545	0.454545	0.454545
EtOH04.2C	ORE	2015-05-21	Day 5	BEAD	Enzymatic-Bead	1	C	8.2	6.5	16645	8900	1307	987	40	34	40	27	18	41.875	0.3	0.3	0.3	0.5	0.5	0.875	0.875	0.875	0.625	0.625	0.461538	0.461538	0.461538	0.615385	0.615385	0.636364	0.636364	0.636364	0.454545	0.454545
EtOH04.3A	ORE	2015-05-21	Day 5	TISSUE	Enzymatic-Column	2	A	1.565	3.2	25371	10578	2916	1413	26	26	26	24	24	26	0.6	0.6	0.6	0.6	0.6	0.5	0.5	0.5	0.5	0.5	0.714286	0.714286	0.714286	0.692308	0.692308	0.363636	0.363636	0.363636	0.363636	0.363636
EtOH04.3B	ORE	2015-05-21	Day 5	TISSUE	Enzymatic-Column	2	B	1.565	3.2	26571	11436	3232	1778	23	19	19	19	18	29	0.6	0.6	0.6	0.6	0.6	0.5	0.5	0.5	0.5	0.5	0.714286	0.714286	0.714286	0.714286	0.714286	0.363636	0.363636	0.363636	0.363636	0.363636
EtOH04.3C	ORE	2015-05-21	Day 5	TISSUE	Enzymatic-Column	2	C	1.565	3.2	22286	9403	2528	1277	27	26	27	23	22	27	0.5	0.5	0.5	0.5	0.5	0.625	0.625	0.625	0.625	0.625	0.615385	0.692308	0.615385	0.692308	0.692308	0.454545	0.363636	0.454545	0.363636	0.363636
EtOH04.4A	ORE	2015-05-21	Day 5	SOIL	Mechanic-Column	1	A	3.005	3.5	23059	9959	3246	2610	36	28	36	23	17	40.6667	0.545455	0.636364	0.545455	0.7	0.7	0.625	0.5	0.625	0.375	0.375	0.733333	0.8	0.733333	0.846154	0.846154	0.363636	0.272727	0.363636	0.181818	0.181818
EtOH04.4B	ORE	2015-05-21	Day 5	SOIL	Mechanic-Column	1	B	3.005	3.5	27738	12428	3786	3017	36	31	31	22	18	37.6667	0.666667	0.636364	0.636364	0.727273	0.7	0.5	0.5	0.5	0.375	0.375	0.75	0.8	0.8	0.857143	0.846154	0.363636	0.272727	0.272727	0.181818	0.181818
EtOH04.4C	ORE	2015-05-21	Day 5	SOIL	Mechanic-Column	1	C	3.005	3.5	25851	12103	3732	2945	34	28	28	24	20	37.75	0.583333	0.545455	0.545455	0.636364	0.636364	0.625	0.625	0.625	0.5	0.5	0.6875	0.642857	0.642857	0.714286	0.714286	0.454545	0.454545	0.454545	0.363636	0.363636
EtOH04.5A	ORE	2015-05-21	Day 5	TISSUE	Enzymatic-Column	3	A	2.285	3.8	23425	10674	3161	2132	29	25	25	23	23	32	0.454545	0.5	0.5	0.5	0.5	0.625	0.625	0.625	0.625	0.625	0.6	0.642857	0.642857	0.642857	0.642857	0.545455	0.454545	0.454545	0.454545	0.454545
EtOH04.5B	ORE	2015-05-21	Day 5	TISSUE	Enzymatic-Column	3	B	2.285	3.8	10769	4500	1065	683	22	19	22	19	19	25	0.6	0.6	0.6	0.6	0.6	0.5	0.5	0.5	0.5	0.5	0.714286	0.714286	0.714286	0.714286	0.714286	0.363636	0.363636	0.363636	0.363636	0.363636
EtOH04.5C	ORE	2015-05-21	Day 5	TISSUE	Enzymatic-Column	3	C	2.285	3.8	11887	5109	1102	698	25	23	25	23	22	25.5	0.5	0.5	0.5	0.5	0.5	0.625	0.625	0.625	0.625	0.625	0.642857	0.642857	0.642857	0.642857	0.642857	0.454545	0.454545	0.454545	0.454545	0.454545
EtOH05.1A	ORE	2015-05-21	Day 7	TISSUE	Enzymatic-Column	1	A	3.09	4.3	37373	16906	5533	3038	37	34	34	31	27	38.5	0.583333	0.583333	0.583333	0.583333	0.545455	0.625	0.625	0.625	0.625	0.625	0.625	0.666667	0.666667	0.666667	0.642857	0.545455	0.454545	0.454545	0.454545	0.454545
EtOH05.1B	ORE	2015-05-21	Day 7	TISSUE	Enzymatic-Column	1	B	3.09	4.3	49950	21570	6765	3457	40	34	30	27	22	43	0.454545	0.4	0.4	0.5	0.5	0.75	0.75	0.75	0.625	0.625	0.647059	0.6	0.538462	0.615385	0.615385	0.545455	0.545455	0.545455	0.454545	0.454545
EtOH05.1C	ORE	2015-05-21	Day 7	TISSUE	Enzymatic-Column	1	C	3.09	4.3	31533	13673	4534	2300	39	35	35	26	25	40.2	0.454545	0.454545	0.454545	0.636364	0.636364	0.75	0.75	0.75	0.5	0.5	0.625	0.571429	0.571429	0.714286	0.714286	0.545455	0.545455	0.545455	0.363636	0.363636
EtOH05.2A	ORE	2015-05-21	Day 7	BEAD	Enzymatic-Bead	1	A	7.7	6.5	24195	14062	4188	1845	43	34	34	28	23	61	0.3	0.5	0.5	0.5	0.5	0.75	0.625	0.625	0.625	0.625	0.461538	0.615385	0.615385	0.615385	0.615385	0.636364	0.454545	0.454545	0.454545	0.454545
EtOH05.2B	ORE	2015-05-21	Day 7	BEAD	Enzymatic-Bead	1	B	7.7	6.5	25456	15348	4130	1481	56	40	40	29	24	76	0.416667	0.5	0.5	0.5	0.6	0.75	0.625	0.625	0.625	0.5	0.529412	0.642857	0.642857	0.615385	0.692308	0.727273	0.454545	0.454545	0.454545	0.363636
EtOH05.2C	ORE	2015-05-21	Day 7	BEAD	Enzymatic-Bead	1	C	7.7	6.5	34219	19137	5139	1528	52	45	45	32	22	55.5	0.583333	0.545455	0.545455	0.5	0.6	0.625	0.625	0.625	0.625	0.5	0.625	0.6	0.6	0.615385	0.692308	0.545455	0.545455	0.545455	0.454545	0.363636
EtOH05.3A	ORE	2015-05-21	Day 7	TISSUE	Enzymatic-Column	2	A	4.245	4.4	31835	15000	4818	2059	37	33	33	27	22	39	0.454545	0.5	0.5	0.5	0.6	0.75	0.625	0.625	0.625	0.5	0.666667	0.714286	0.714286	0.714286	0.785714	0.454545	0.363636	0.363636	0.363636	0.272727
EtOH05.3B	ORE	2015-05-21	Day 7	TISSUE	Enzymatic-Column	2	B	4.245	4.4	9445	1445	471	197	NA	NA	NA	NA	NA	NA	NA	NA	NA	NA	NA	NA	NA	NA	NA	NA	NA	NA	NA	NA	NA	NA	NA	NA	NA	NA
EtOH05.3C	ORE	2015-05-21	Day 7	TISSUE	Enzymatic-Column	2	C	4.245	4.4	7788	1163	366	146	NA	NA	NA	NA	NA	NA	NA	NA	NA	NA	NA	NA	NA	NA	NA	NA	NA	NA	NA	NA	NA	NA	NA	NA	NA	NA
EtOH05.4A	ORE	2015-05-21	Day 7	SOIL	Mechanic-Column	1	A	2.25	3.1	27305	11506	2921	1359	30	23	23	20	17	51	0.545455	0.545455	0.545455	0.545455	0.6	0.625	0.625	0.625	0.625	0.5	0.666667	0.642857	0.642857	0.714286	0.769231	0.454545	0.454545	0.454545	0.363636	0.272727
EtOH05.4B	ORE	2015-05-21	Day 7	SOIL	Mechanic-Column	1	B	2.25	3.1	49176	22097	5027	2345	34	31	26	19	17	34.5	0.454545	0.454545	0.545455	0.5	0.6	0.75	0.75	0.625	0.625	0.5	0.533333	0.6	0.642857	0.615385	0.692308	0.636364	0.545455	0.454545	0.454545	0.363636
EtOH05.4C	ORE	2015-05-21	Day 7	SOIL	Mechanic-Column	1	C	2.25	3.1	26091	11645	2756	1317	35	25	25	21	17	50	0.454545	0.636364	0.636364	0.636364	0.7	0.75	0.5	0.5	0.5	0.375	0.5625	0.666667	0.666667	0.714286	0.769231	0.636364	0.454545	0.454545	0.363636	0.272727
EtOH05.5A	ORE	2015-05-21	Day 7	TISSUE	Enzymatic-Column	3	A	2.525	4.5	49861	21949	10024	7636	36	34	34	28	26	37	0.454545	0.454545	0.454545	0.545455	0.636364	0.75	0.75	0.75	0.625	0.5	0.6	0.571429	0.571429	0.642857	0.714286	0.545455	0.545455	0.545455	0.454545	0.363636
EtOH05.5B	ORE	2015-05-21	Day 7	TISSUE	Enzymatic-Column	3	B	2.525	4.5	9808	3667	1704	1337	27	23	27	23	23	28.5	0.5	0.6	0.5	0.6	0.6	0.625	0.5	0.625	0.5	0.5	0.714286	0.785714	0.714286	0.785714	0.785714	0.363636	0.272727	0.363636	0.272727	0.272727
EtOH05.5C	ORE	2015-05-21	Day 7	TISSUE	Enzymatic-Column	3	C	2.525	4.5	36200	13771	6019	4521	36	31	31	27	25	41	0.5	0.5	0.5	0.5	0.5	0.625	0.625	0.625	0.625	0.625	0.642857	0.615385	0.615385	0.615385	0.615385	0.454545	0.454545	0.454545	0.454545	0.454545
EtOH06.1A	ORE	2015-05-21	Day 14	TISSUE	Enzymatic-Column	1	A	1.75	5.4	53501	20120	7498	5363	37	35	33	29	25	37.3333	0.583333	0.583333	0.583333	0.545455	0.5	0.625	0.625	0.625	0.625	0.625	0.6875	0.6875	0.6875	0.666667	0.642857	0.454545	0.454545	0.454545	0.454545	0.454545
EtOH06.1B	ORE	2015-05-21	Day 14	TISSUE	Enzymatic-Column	1	B	1.75	5.4	31343	13787	4852	2928	39	38	38	31	29	39	0.3	0.3	0.3	0.4	0.4	0.75	0.75	0.75	0.75	0.75	0.461538	0.461538	0.461538	0.538462	0.538462	0.636364	0.636364	0.636364	0.545455	0.545455
EtOH06.1C	ORE	2015-05-21	Day 14	TISSUE	Enzymatic-Column	1	C	1.75	5.4	16784	7331	2406	1364	29	28	29	27	23	29	0.545455	0.545455	0.545455	0.545455	0.636364	0.625	0.625	0.625	0.625	0.5	0.714286	0.714286	0.714286	0.714286	0.785714	0.363636	0.363636	0.363636	0.363636	0.272727
EtOH06.2A	ORE	2015-05-21	Day 14	BEAD	Enzymatic-Bead	1	A	7.2	6.4	6953	1383	363	321	NA	NA	NA	NA	NA	NA	NA	NA	NA	NA	NA	NA	NA	NA	NA	NA	NA	NA	NA	NA	NA	NA	NA	NA	NA	NA
EtOH06.2B	ORE	2015-05-21	Day 14	BEAD	Enzymatic-Bead	1	B	7.2	6.4	8267	2167	326	204	NA	NA	NA	NA	NA	NA	NA	NA	NA	NA	NA	NA	NA	NA	NA	NA	NA	NA	NA	NA	NA	NA	NA	NA	NA	NA
EtOH06.2C	ORE	2015-05-21	Day 14	BEAD	Enzymatic-Bead	1	C	7.2	6.4	26972	15325	2886	1979	53	44	44	29	22	59	0.363636	0.3	0.3	0.4	0.4	0.875	0.875	0.875	0.75	0.75	0.466667	0.428571	0.428571	0.538462	0.538462	0.727273	0.727273	0.727273	0.545455	0.545455
EtOH06.3A	ORE	2015-05-21	Day 14	TISSUE	Enzymatic-Column	2	A	3.855	5.5	27456	12224	1947	1098	33	32	32	28	25	33	0.4	0.4	0.4	0.5	0.5	0.75	0.75	0.75	0.625	0.625	0.571429	0.571429	0.571429	0.642857	0.642857	0.545455	0.545455	0.545455	0.454545	0.454545
EtOH06.3B	ORE	2015-05-21	Day 14	TISSUE	Enzymatic-Column	2	B	3.855	5.5	34563	15093	2650	1495	34	33	33	29	25	34	0.4	0.4	0.4	0.5	0.5	0.75	0.75	0.75	0.625	0.625	0.538462	0.538462	0.538462	0.615385	0.615385	0.545455	0.545455	0.545455	0.454545	0.454545
EtOH06.3C	ORE	2015-05-21	Day 14	TISSUE	Enzymatic-Column	2	C	3.855	5.5	30213	13454	2169	1252	35	29	29	23	20	37.5	0.545455	0.545455	0.545455	0.5	0.5	0.625	0.625	0.625	0.625	0.625	0.6875	0.666667	0.666667	0.714286	0.692308	0.454545	0.454545	0.454545	0.363636	0.363636
EtOH06.4A	ORE	2015-05-21	Day 14	SOIL	Mechanic-Column	1	A	3.41	2.9	13278	3236	789	336	24	22	24	24	22	24.2	0.5	0.5	0.5	0.5	0.5	0.625	0.625	0.625	0.625	0.625	0.615385	0.615385	0.615385	0.615385	0.615385	0.454545	0.454545	0.454545	0.454545	0.454545
EtOH06.4B	ORE	2015-05-21	Day 14	SOIL	Mechanic-Column	1	B	3.41	2.9	11852	2687	578	257	24	21	24	24	21	24.6	0.5	0.5	0.5	0.5	0.5	0.625	0.625	0.625	0.625	0.625	0.642857	0.642857	0.642857	0.642857	0.642857	0.454545	0.454545	0.454545	0.454545	0.454545
EtOH06.4C	ORE	2015-05-21	Day 14	SOIL	Mechanic-Column	1	C	3.41	2.9	22608	10395	2641	1234	40	35	35	27	24	41.6667	0.363636	0.3	0.3	0.3	0.4	0.875	0.875	0.875	0.875	0.75	0.529412	0.428571	0.428571	0.461538	0.538462	0.727273	0.727273	0.727273	0.636364	0.545455
EtOH06.5A	ORE	2015-05-21	Day 14	TISSUE	Enzymatic-Column	3	A	2.295	6	34392	15178	6361	2376	35	32	32	30	25	38	0.545455	0.545455	0.545455	0.636364	0.636364	0.625	0.625	0.625	0.5	0.5	0.666667	0.666667	0.666667	0.733333	0.733333	0.454545	0.454545	0.454545	0.363636	0.363636
EtOH06.5B	ORE	2015-05-21	Day 14	TISSUE	Enzymatic-Column	3	B	2.295	6	34938	16111	7110	2742	40	34	34	31	30	45	0.5	0.545455	0.545455	0.545455	0.545455	0.625	0.625	0.625	0.625	0.625	0.705882	0.666667	0.666667	0.666667	0.666667	0.454545	0.454545	0.454545	0.454545	0.454545
EtOH06.5C	ORE	2015-05-21	Day 14	TISSUE	Enzymatic-Column	3	C	2.295	6	36877	15888	6909	2450	45	37	37	33	27	54.3333	0.363636	0.454545	0.454545	0.454545	0.454545	0.75	0.75	0.75	0.75	0.75	0.5625	0.666667	0.666667	0.666667	0.666667	0.636364	0.454545	0.454545	0.454545	0.454545
EtOH07.1A	CAB	2015-05-21	Day 1	TISSUE	Enzymatic-Column	1	A	1.31	1	52662	22842	10419	6527	20	17	17	17	16	23	0.642857	0.615385	0.615385	0.615385	0.615385	0.4	0.4	0.4	0.4	0.4	0.647059	0.625	0.625	0.625	0.625	0.4	0.4	0.4	0.4	0.4
EtOH07.1B	CAB	2015-05-21	Day 1	TISSUE	Enzymatic-Column	1	B	1.31	1	9806	1465	436	208	NA	NA	NA	NA	NA	NA	NA	NA	NA	NA	NA	NA	NA	NA	NA	NA	NA	NA	NA	NA	NA	NA	NA	NA	NA	NA
EtOH07.1C	CAB	2015-05-21	Day 1	TISSUE	Enzymatic-Column	1	C	1.31	1	11442	1209	442	217	NA	NA	NA	NA	NA	NA	NA	NA	NA	NA	NA	NA	NA	NA	NA	NA	NA	NA	NA	NA	NA	NA	NA	NA	NA	NA
EtOH07.2A	CAB	2015-05-21	Day 1	BEAD	Enzymatic-Bead	1	A	1.575	3.5	29320	13476	3162	1417	49	47	47	40	36	49.25	0.461538	0.538462	0.538462	0.538462	0.538462	0.7	0.6	0.6	0.6	0.6	0.578947	0.631579	0.631579	0.631579	0.631579	0.533333	0.466667	0.466667	0.466667	0.466667
EtOH07.2B	CAB	2015-05-21	Day 1	BEAD	Enzymatic-Bead	1	B	1.575	3.5	26334	12510	2844	1128	49	46	46	37	31	49.4286	0.384615	0.384615	0.384615	0.538462	0.538462	0.7	0.7	0.7	0.6	0.6	0.473684	0.5	0.5	0.611111	0.5625	0.666667	0.6	0.6	0.466667	0.466667
EtOH07.2C	CAB	2015-05-21	Day 1	BEAD	Enzymatic-Bead	1	C	1.575	3.5	34089	16058	3752	1558	46	42	42	33	29	47.5	0.571429	0.571429	0.571429	0.538462	0.538462	0.6	0.6	0.6	0.6	0.6	0.666667	0.65	0.65	0.631579	0.588235	0.466667	0.466667	0.466667	0.466667	0.466667
EtOH07.3A	CAB	2015-05-21	Day 1	TISSUE	Enzymatic-Column	2	A	1.91	2.2	31214	14414	5553	2596	29	27	27	26	26	30	0.538462	0.538462	0.538462	0.615385	0.615385	0.5	0.5	0.5	0.5	0.5	0.65	0.611111	0.611111	0.666667	0.666667	0.466667	0.466667	0.466667	0.4	0.4
EtOH07.3B	CAB	2015-05-21	Day 1	TISSUE	Enzymatic-Column	2	B	1.91	2.2	19491	9006	3995	1648	34	29	34	28	28	39	0.461538	0.615385	0.461538	0.615385	0.615385	0.6	0.5	0.6	0.5	0.5	0.6	0.666667	0.6	0.647059	0.647059	0.533333	0.4	0.533333	0.4	0.4
EtOH07.3C	CAB	2015-05-21	Day 1	TISSUE	Enzymatic-Column	2	C	1.91	2.2	28284	12569	5562	2480	32	28	28	28	25	38	0.538462	0.538462	0.538462	0.538462	0.615385	0.5	0.5	0.5	0.5	0.5	0.529412	0.588235	0.588235	0.588235	0.625	0.533333	0.466667	0.466667	0.466667	0.4
EtOH07.4A	CAB	2015-05-21	Day 1	SOIL	Mechanic-Column	1	A	1.65	1.3	10619	4713	2461	413	25	22	25	22	20	26	0.461538	0.538462	0.461538	0.538462	0.538462	0.6	0.6	0.6	0.6	0.6	0.5	0.5625	0.5	0.5625	0.5625	0.533333	0.466667	0.533333	0.466667	0.466667
EtOH07.4B	CAB	2015-05-21	Day 1	SOIL	Mechanic-Column	1	B	1.65	1.3	12648	5377	2977	434	28	24	28	24	24	34	0.642857	0.692308	0.642857	0.692308	0.692308	0.5	0.4	0.5	0.4	0.4	0.647059	0.6875	0.647059	0.6875	0.6875	0.4	0.333333	0.4	0.333333	0.333333
EtOH07.4C	CAB	2015-05-21	Day 1	SOIL	Mechanic-Column	1	C	1.65	1.3	16005	7260	4040	763	26	23	26	22	22	27.5	0.666667	0.642857	0.666667	0.615385	0.615385	0.5	0.5	0.5	0.5	0.5	0.7	0.684211	0.7	0.666667	0.666667	0.4	0.4	0.4	0.4	0.4
EtOH07.5A	CAB	2015-05-21	Day 1	TISSUE	Enzymatic-Column	3	A	1.835	3.4	26966	11706	4759	1605	28	27	27	27	25	28	0.615385	0.615385	0.615385	0.615385	0.692308	0.4	0.4	0.4	0.4	0.4	0.666667	0.666667	0.666667	0.666667	0.722222	0.4	0.4	0.4	0.4	0.333333
EtOH07.5B	CAB	2015-05-21	Day 1	TISSUE	Enzymatic-Column	3	B	1.835	3.4	5291	2021	811	366	26	25	26	26	25	26	0.615385	0.615385	0.615385	0.615385	0.615385	0.4	0.4	0.4	0.4	0.4	0.666667	0.666667	0.666667	0.666667	0.666667	0.4	0.4	0.4	0.4	0.4
EtOH07.5C	CAB	2015-05-21	Day 1	TISSUE	Enzymatic-Column	3	C	1.835	3.4	11037	4392	1648	660	28	26	28	26	24	28.3333	0.538462	0.538462	0.538462	0.538462	0.615385	0.6	0.6	0.6	0.6	0.5	0.5625	0.5625	0.5625	0.5625	0.625	0.466667	0.466667	0.466667	0.466667	0.4
EtOH08.1A	CAB	2015-05-21	Day 2	TISSUE	Enzymatic-Column	1	A	1.375	1	43321	18935	6362	2997	32	28	28	26	25	38	0.538462	0.538462	0.538462	0.615385	0.615385	0.5	0.5	0.5	0.5	0.5	0.611111	0.588235	0.588235	0.647059	0.647059	0.466667	0.466667	0.466667	0.4	0.4
EtOH08.1B	CAB	2015-05-21	Day 2	TISSUE	Enzymatic-Column	1	B	1.375	1	37779	17881	6884	2403	35	32	32	28	26	36	0.615385	0.615385	0.615385	0.692308	0.692308	0.4	0.4	0.4	0.4	0.4	0.5625	0.625	0.625	0.6875	0.6875	0.466667	0.4	0.4	0.333333	0.333333
EtOH08.1C	CAB	2015-05-21	Day 2	TISSUE	Enzymatic-Column	1	C	1.375	1	11483	4569	1939	890	29	26	29	26	26	32	0.642857	0.615385	0.642857	0.615385	0.615385	0.5	0.5	0.5	0.5	0.5	0.65	0.684211	0.65	0.684211	0.684211	0.466667	0.4	0.466667	0.4	0.4
EtOH08.2A	CAB	2015-05-21	Day 2	BEAD	Enzymatic-Bead	1	A	1.81	4.4	19010	8378	1969	604	41	33	41	29	23	46.6	0.384615	0.538462	0.384615	0.538462	0.615385	0.7	0.6	0.7	0.6	0.5	0.526316	0.631579	0.526316	0.631579	0.647059	0.6	0.466667	0.6	0.466667	0.4
EtOH08.2B	CAB	2015-05-21	Day 2	BEAD	Enzymatic-Bead	1	B	1.81	4.4	6533	2526	465	102	NA	NA	NA	NA	NA	NA	NA	NA	NA	NA	NA	NA	NA	NA	NA	NA	NA	NA	NA	NA	NA	NA	NA	NA	NA	NA
EtOH08.2C	CAB	2015-05-21	Day 2	BEAD	Enzymatic-Bead	1	C	1.81	4.4	32501	14837	3380	981	46	43	43	38	31	46.6	0.461538	0.461538	0.461538	0.538462	0.615385	0.6	0.6	0.6	0.6	0.5	0.6	0.578947	0.578947	0.631579	0.666667	0.533333	0.533333	0.533333	0.466667	0.4
EtOH08.3A	CAB	2015-05-21	Day 2	TISSUE	Enzymatic-Column	2	A	1.27	1	33497	15198	6146	1793	45	42	42	40	39	46.5	0.384615	0.384615	0.384615	0.384615	0.461538	0.7	0.7	0.7	0.7	0.7	0.444444	0.470588	0.470588	0.470588	0.529412	0.666667	0.6	0.6	0.6	0.533333
EtOH08.3B	CAB	2015-05-21	Day 2	TISSUE	Enzymatic-Column	2	B	1.27	1	7416	1084	437	174	NA	NA	NA	NA	NA	NA	NA	NA	NA	NA	NA	NA	NA	NA	NA	NA	NA	NA	NA	NA	NA	NA	NA	NA	NA	NA
EtOH08.3C	CAB	2015-05-21	Day 2	TISSUE	Enzymatic-Column	2	C	1.27	1	8602	1306	493	176	NA	NA	NA	NA	NA	NA	NA	NA	NA	NA	NA	NA	NA	NA	NA	NA	NA	NA	NA	NA	NA	NA	NA	NA	NA	NA
EtOH08.4A	CAB	2015-05-21	Day 2	SOIL	Mechanic-Column	1	A	1.545	1.7	9975	3840	1354	1151	22	19	22	19	19	23.5	0.428571	0.5	0.428571	0.5	0.5	0.7	0.7	0.7	0.7	0.7	0.555556	0.611111	0.555556	0.611111	0.611111	0.533333	0.466667	0.533333	0.466667	0.466667
EtOH08.4B	CAB	2015-05-21	Day 2	SOIL	Mechanic-Column	1	B	1.545	1.7	6013	2158	699	508	19	17	19	19	17	20	0.538462	0.615385	0.538462	0.538462	0.615385	0.5	0.5	0.5	0.5	0.5	0.5625	0.625	0.5625	0.5625	0.625	0.466667	0.4	0.466667	0.466667	0.4
EtOH08.4C	CAB	2015-05-21	Day 2	SOIL	Mechanic-Column	1	C	1.545	1.7	22129	9367	3948	3001	24	20	24	19	18	27	0.6	0.538462	0.6	0.538462	0.615385	0.5	0.5	0.5	0.5	0.5	0.631579	0.588235	0.631579	0.5625	0.625	0.466667	0.466667	0.466667	0.466667	0.4
EtOH08.5A	CAB	2015-05-21	Day 2	TISSUE	Enzymatic-Column	3	A	1.41	1	36969	16985	7842	2842	37	34	34	31	31	40	0.384615	0.384615	0.384615	0.461538	0.461538	0.7	0.7	0.7	0.7	0.7	0.55	0.470588	0.470588	0.588235	0.588235	0.6	0.6	0.6	0.466667	0.466667
EtOH08.5B	CAB	2015-05-21	Day 2	TISSUE	Enzymatic-Column	3	B	1.41	1	32216	12717	5786	1621	35	34	34	31	29	35	0.538462	0.615385	0.615385	0.615385	0.615385	0.5	0.5	0.5	0.5	0.5	0.588235	0.647059	0.647059	0.647059	0.647059	0.466667	0.4	0.4	0.4	0.4
EtOH08.5C	CAB	2015-05-21	Day 2	TISSUE	Enzymatic-Column	3	C	1.41	1	28939	10986	4795	1248	40	36	36	34	30	43	0.461538	0.538462	0.538462	0.538462	0.538462	0.6	0.6	0.6	0.6	0.6	0.5	0.647059	0.647059	0.647059	0.647059	0.6	0.4	0.4	0.4	0.4
EtOH09.1A	CAB	2015-05-21	Day 3	TISSUE	Enzymatic-Column	1	A	1.465	1	42248	19233	5963	2552	35	34	34	32	32	35	0.307692	0.307692	0.307692	0.384615	0.384615	0.8	0.8	0.8	0.8	0.8	0.3125	0.375	0.375	0.4375	0.4375	0.733333	0.666667	0.666667	0.6	0.6
EtOH09.1B	CAB	2015-05-21	Day 3	TISSUE	Enzymatic-Column	1	B	1.465	1	35243	12820	4355	2342	30	25	25	23	21	33.3333	0.5625	0.461538	0.461538	0.461538	0.538462	0.6	0.6	0.6	0.6	0.6	0.55	0.529412	0.529412	0.5	0.5625	0.6	0.533333	0.533333	0.533333	0.466667
EtOH09.1C	CAB	2015-05-21	Day 3	TISSUE	Enzymatic-Column	1	C	1.465	1	23324	10353	3448	1304	32	27	27	27	26	42	0.571429	0.538462	0.538462	0.538462	0.538462	0.5	0.5	0.5	0.5	0.5	0.555556	0.5625	0.5625	0.5625	0.5625	0.533333	0.466667	0.466667	0.466667	0.466667
EtOH09.2A	CAB	2015-05-21	Day 3	BEAD	Enzymatic-Bead	1	A	1.82	4.7	28662	12710	4380	2568	46	41	41	37	32	51	0.384615	0.384615	0.384615	0.538462	0.538462	0.7	0.7	0.7	0.6	0.6	0.473684	0.5	0.5	0.611111	0.588235	0.666667	0.6	0.6	0.466667	0.466667
EtOH09.2B	CAB	2015-05-21	Day 3	BEAD	Enzymatic-Bead	1	B	1.82	4.7	40510	18574	6100	3491	57	50	50	37	28	62.25	0.4	0.5	0.5	0.642857	0.642857	0.8	0.7	0.7	0.5	0.5	0.5	0.55	0.55	0.684211	0.666667	0.733333	0.6	0.6	0.4	0.4
EtOH09.2C	CAB	2015-05-21	Day 3	BEAD	Enzymatic-Bead	1	C	1.82	4.7	47301	21978	7145	3803	54	50	47	38	33	55.5	0.384615	0.384615	0.384615	0.461538	0.538462	0.7	0.7	0.7	0.7	0.6	0.526316	0.526316	0.526316	0.578947	0.611111	0.6	0.6	0.6	0.533333	0.466667
EtOH09.3A	CAB	2015-05-21	Day 3	TISSUE	Enzymatic-Column	2	A	2.54	4.4	31962	14490	6916	4247	33	33	33	30	28	33	0.461538	0.461538	0.461538	0.615385	0.615385	0.6	0.6	0.6	0.5	0.5	0.5	0.5	0.5	0.625	0.625	0.533333	0.533333	0.533333	0.4	0.4
EtOH09.3B	CAB	2015-05-21	Day 3	TISSUE	Enzymatic-Column	2	B	2.54	4.4	34376	15929	8094	4630	41	33	33	32	32	55	0.538462	0.538462	0.538462	0.615385	0.615385	0.5	0.5	0.5	0.5	0.5	0.65	0.611111	0.611111	0.666667	0.666667	0.466667	0.466667	0.466667	0.4	0.4
EtOH09.3C	CAB	2015-05-21	Day 3	TISSUE	Enzymatic-Column	2	C	2.54	4.4	29142	13526	6785	4295	42	36	36	34	33	49.5	0.428571	0.538462	0.538462	0.615385	0.615385	0.7	0.5	0.5	0.5	0.5	0.52381	0.529412	0.529412	0.647059	0.647059	0.666667	0.533333	0.533333	0.4	0.4
EtOH09.4A	CAB	2015-05-21	Day 3	SOIL	Mechanic-Column	1	A	1.375	1	24352	9691	4118	2174	30	27	30	27	27	33	0.384615	0.384615	0.384615	0.384615	0.384615	0.7	0.7	0.7	0.7	0.7	0.375	0.4375	0.375	0.4375	0.4375	0.666667	0.6	0.666667	0.6	0.6
EtOH09.4B	CAB	2015-05-21	Day 3	SOIL	Mechanic-Column	1	B	1.375	1	32003	13138	5486	2612	29	29	29	28	26	29	0.461538	0.461538	0.461538	0.461538	0.461538	0.6	0.6	0.6	0.6	0.6	0.588235	0.588235	0.588235	0.588235	0.588235	0.466667	0.466667	0.466667	0.466667	0.466667
EtOH09.4C	CAB	2015-05-21	Day 3	SOIL	Mechanic-Column	1	C	1.375	1	26810	12286	5157	2635	35	32	32	30	27	36	0.384615	0.384615	0.384615	0.384615	0.384615	0.7	0.7	0.7	0.7	0.7	0.473684	0.5	0.5	0.470588	0.470588	0.666667	0.6	0.6	0.6	0.6
EtOH09.5A	CAB	2015-05-21	Day 3	TISSUE	Enzymatic-Column	3	A	2.25	3	29447	12960	6634	3601	21	20	20	20	19	21	0.538462	0.615385	0.615385	0.615385	0.615385	0.5	0.5	0.5	0.5	0.5	0.611111	0.666667	0.666667	0.666667	0.666667	0.466667	0.4	0.4	0.4	0.4
EtOH09.5B	CAB	2015-05-21	Day 3	TISSUE	Enzymatic-Column	3	B	2.25	3	24365	10944	4444	1595	24	20	20	18	18	26	0.466667	0.384615	0.384615	0.538462	0.538462	0.7	0.7	0.7	0.5	0.5	0.526316	0.529412	0.529412	0.5625	0.5625	0.6	0.533333	0.533333	0.466667	0.466667
EtOH09.5C	CAB	2015-05-21	Day 3	TISSUE	Enzymatic-Column	3	C	2.25	3	24833	11466	4491	2110	23	21	21	19	17	23.3333	0.384615	0.416667	0.416667	0.5	0.583333	0.7	0.6	0.6	0.5	0.5	0.529412	0.466667	0.466667	0.533333	0.6	0.533333	0.533333	0.533333	0.466667	0.4
EtOH10.1A	CAB	2015-05-21	Day 5	TISSUE	Enzymatic-Column	1	A	1.2	1	45697	20143	7622	3451	36	34	33	32	30	36.5	0.5	0.461538	0.461538	0.461538	0.538462	0.6	0.6	0.6	0.6	0.6	0.5	0.529412	0.529412	0.529412	0.588235	0.6	0.533333	0.533333	0.533333	0.466667
EtOH10.1B	CAB	2015-05-21	Day 5	TISSUE	Enzymatic-Column	1	B	1.2	1	65	9	6	2	NA	NA	NA	NA	NA	NA	NA	NA	NA	NA	NA	NA	NA	NA	NA	NA	NA	NA	NA	NA	NA	NA	NA	NA	NA	NA
EtOH10.1C	CAB	2015-05-21	Day 5	TISSUE	Enzymatic-Column	1	C	1.2	1	26176	11859	4011	1769	38	36	36	35	34	39	0.428571	0.384615	0.384615	0.461538	0.538462	0.7	0.7	0.7	0.7	0.6	0.5	0.470588	0.470588	0.529412	0.588235	0.6	0.6	0.6	0.533333	0.466667
EtOH10.2A	CAB	2015-05-21	Day 5	BEAD	Enzymatic-Bead	1	A	1.655	3.5	26182	12052	3854	2752	47	43	43	33	27	47.8571	0.428571	0.428571	0.428571	0.571429	0.571429	0.7	0.7	0.7	0.6	0.6	0.5	0.470588	0.470588	0.588235	0.588235	0.6	0.6	0.6	0.466667	0.466667
EtOH10.2B	CAB	2015-05-21	Day 5	BEAD	Enzymatic-Bead	1	B	1.655	3.5	34014	16190	4407	3017	42	39	39	34	29	43	0.466667	0.533333	0.533333	0.571429	0.571429	0.7	0.6	0.6	0.6	0.6	0.55	0.578947	0.578947	0.611111	0.588235	0.6	0.533333	0.533333	0.466667	0.466667
EtOH10.2C	CAB	2015-05-21	Day 5	BEAD	Enzymatic-Bead	1	C	1.655	3.5	7948	3732	1118	761	41	32	41	32	32	47	0.5	0.5	0.5	0.5	0.5	0.8	0.7	0.8	0.7	0.7	0.571429	0.578947	0.571429	0.578947	0.578947	0.6	0.533333	0.6	0.533333	0.533333
EtOH10.3A	CAB	2015-05-21	Day 5	TISSUE	Enzymatic-Column	2	A	2.475	4.9	43299	19950	9857	5210	52	45	45	41	41	73	0.4375	0.357143	0.357143	0.428571	0.428571	0.8	0.8	0.8	0.7	0.7	0.583333	0.5	0.5	0.55	0.55	0.666667	0.666667	0.666667	0.6	0.6
EtOH10.3B	CAB	2015-05-21	Day 5	TISSUE	Enzymatic-Column	2	B	2.475	4.9	26963	12604	6113	3095	49	45	45	41	37	51	0.5	0.461538	0.461538	0.461538	0.461538	0.6	0.6	0.6	0.6	0.6	0.55	0.555556	0.555556	0.529412	0.529412	0.6	0.533333	0.533333	0.533333	0.533333
EtOH10.3C	CAB	2015-05-21	Day 5	TISSUE	Enzymatic-Column	2	C	2.475	4.9	45648	21379	10922	5580	46	42	41	39	39	49	0.461538	0.461538	0.461538	0.461538	0.461538	0.6	0.6	0.6	0.6	0.6	0.526316	0.555556	0.529412	0.529412	0.529412	0.6	0.533333	0.533333	0.533333	0.533333
EtOH10.4A	CAB	2015-05-21	Day 5	SOIL	Mechanic-Column	1	A	1.305	1	26737	10014	3879	2644	29	27	27	24	23	29.5	0.461538	0.538462	0.538462	0.538462	0.538462	0.6	0.5	0.5	0.5	0.5	0.611111	0.588235	0.588235	0.588235	0.588235	0.466667	0.466667	0.466667	0.466667	0.466667
EtOH10.4B	CAB	2015-05-21	Day 5	SOIL	Mechanic-Column	1	B	1.305	1	34389	10840	3574	2351	30	28	28	26	26	30.5	0.461538	0.461538	0.461538	0.538462	0.538462	0.6	0.6	0.6	0.5	0.5	0.578947	0.555556	0.555556	0.611111	0.611111	0.533333	0.533333	0.533333	0.466667	0.466667
EtOH10.4C	CAB	2015-05-21	Day 5	SOIL	Mechanic-Column	1	C	1.305	1	24116	9663	3238	2111	25	25	25	25	25	25	0.538462	0.538462	0.538462	0.538462	0.538462	0.5	0.5	0.5	0.5	0.5	0.588235	0.588235	0.588235	0.588235	0.588235	0.466667	0.466667	0.466667	0.466667	0.466667
EtOH10.5A	CAB	2015-05-21	Day 5	TISSUE	Enzymatic-Column	3	A	1.945	4.6	44120	20826	7974	2873	51	48	44	39	35	51.6	0.428571	0.428571	0.428571	0.5	0.5	0.7	0.7	0.7	0.7	0.7	0.52381	0.5	0.55	0.578947	0.578947	0.666667	0.666667	0.6	0.533333	0.533333
EtOH10.5B	CAB	2015-05-21	Day 5	TISSUE	Enzymatic-Column	3	B	1.945	4.6	14842	2724	1002	295	35	28	35	35	28	38.5	0.461538	0.538462	0.461538	0.461538	0.538462	0.6	0.6	0.6	0.6	0.6	0.529412	0.588235	0.529412	0.529412	0.588235	0.533333	0.466667	0.533333	0.533333	0.466667
EtOH10.5C	CAB	2015-05-21	Day 5	TISSUE	Enzymatic-Column	3	C	1.945	4.6	9734	1829	685	254	38	28	38	38	38	45.5	0.384615	0.538462	0.384615	0.384615	0.384615	0.7	0.5	0.7	0.7	0.7	0.5	0.588235	0.5	0.5	0.5	0.6	0.466667	0.6	0.6	0.6
EtOH11.1A	CAB	2015-05-21	Day 7	TISSUE	Enzymatic-Column	1	A	2.005	3.7	35360	16124	6320	2623	46	42	42	40	34	52	0.230769	0.230769	0.230769	0.307692	0.538462	0.9	0.9	0.9	0.9	0.6	0.428571	0.421053	0.421053	0.473684	0.611111	0.8	0.733333	0.733333	0.666667	0.466667
EtOH11.1B	CAB	2015-05-21	Day 7	TISSUE	Enzymatic-Column	1	B	2.005	3.7	90	19	12	7	NA	NA	NA	NA	NA	NA	NA	NA	NA	NA	NA	NA	NA	NA	NA	NA	NA	NA	NA	NA	NA	NA	NA	NA	NA	NA
EtOH11.1C	CAB	2015-05-21	Day 7	TISSUE	Enzymatic-Column	1	C	2.005	3.7	32586	15247	5800	2388	48	45	45	43	40	49.5	0.533333	0.461538	0.461538	0.461538	0.538462	0.6	0.6	0.6	0.6	0.5	0.619048	0.555556	0.555556	0.611111	0.666667	0.533333	0.533333	0.533333	0.466667	0.4
EtOH11.2A	CAB	2015-05-21	Day 7	BEAD	Enzymatic-Bead	1	A	2.13	5.8	28928	12998	4777	1098	51	43	43	37	29	60.3333	0.466667	0.428571	0.428571	0.384615	0.538462	0.7	0.7	0.7	0.7	0.6	0.571429	0.526316	0.526316	0.470588	0.588235	0.6	0.6	0.6	0.6	0.466667
EtOH11.2B	CAB	2015-05-21	Day 7	BEAD	Enzymatic-Bead	1	B	2.13	5.8	35564	16327	5494	1359	53	46	46	39	31	57.2	0.428571	0.428571	0.428571	0.384615	0.461538	0.7	0.7	0.7	0.7	0.7	0.590909	0.571429	0.571429	0.55	0.5	0.6	0.6	0.6	0.6	0.533333
EtOH11.2C	CAB	2015-05-21	Day 7	BEAD	Enzymatic-Bead	1	C	2.13	5.8	93459	43353	14419	3736	61	56	47	39	34	62.6667	0.384615	0.384615	0.384615	0.384615	0.461538	0.7	0.7	0.7	0.7	0.7	0.5	0.473684	0.526316	0.5	0.555556	0.666667	0.666667	0.6	0.6	0.533333
EtOH11.3A	CAB	2015-05-21	Day 7	TISSUE	Enzymatic-Column	2	A	2.085	3.8	39412	18226	7239	3344	52	47	47	41	36	54.5	0.307692	0.307692	0.307692	0.461538	0.461538	0.8	0.8	0.8	0.6	0.6	0.47619	0.421053	0.421053	0.578947	0.555556	0.733333	0.733333	0.733333	0.533333	0.533333
EtOH11.3B	CAB	2015-05-21	Day 7	TISSUE	Enzymatic-Column	2	B	2.085	3.8	148	10	6	1	NA	NA	NA	NA	NA	NA	NA	NA	NA	NA	NA	NA	NA	NA	NA	NA	NA	NA	NA	NA	NA	NA	NA	NA	NA	NA
EtOH11.3C	CAB	2015-05-21	Day 7	TISSUE	Enzymatic-Column	2	C	2.085	3.8	28280	12936	4864	2108	53	46	46	41	39	58.25	0.4375	0.307692	0.307692	0.461538	0.461538	0.8	0.8	0.8	0.7	0.7	0.545455	0.411765	0.411765	0.529412	0.529412	0.666667	0.666667	0.666667	0.533333	0.533333
EtOH11.4A	CAB	2015-05-21	Day 7	SOIL	Mechanic-Column	1	A	1.66	2.2	21630	9670	2760	2163	35	34	35	32	24	35	0.466667	0.466667	0.466667	0.533333	0.571429	0.7	0.7	0.7	0.7	0.6	0.619048	0.6	0.619048	0.65	0.684211	0.533333	0.533333	0.533333	0.466667	0.4
EtOH11.4B	CAB	2015-05-21	Day 7	SOIL	Mechanic-Column	1	B	1.66	2.2	31095	13835	4159	3264	37	36	36	34	28	37	0.428571	0.428571	0.428571	0.428571	0.5	0.7	0.7	0.7	0.7	0.6	0.526316	0.526316	0.526316	0.526316	0.578947	0.6	0.6	0.6	0.6	0.533333
EtOH11.4C	CAB	2015-05-21	Day 7	SOIL	Mechanic-Column	1	C	1.66	2.2	26269	11370	3303	2592	42	39	39	37	29	43.5	0.4	0.428571	0.428571	0.428571	0.538462	0.8	0.8	0.8	0.8	0.6	0.45	0.526316	0.526316	0.526316	0.611111	0.733333	0.6	0.6	0.6	0.466667
EtOH11.5A	CAB	2015-05-21	Day 7	TISSUE	Enzymatic-Column	3	A	2.52	4.9	38931	17854	7674	3469	50	47	47	41	39	50.6	0.466667	0.428571	0.428571	0.428571	0.5	0.7	0.7	0.7	0.7	0.6	0.590909	0.571429	0.571429	0.55	0.6	0.6	0.6	0.6	0.6	0.533333
EtOH11.5B	CAB	2015-05-21	Day 7	TISSUE	Enzymatic-Column	3	B	2.52	4.9	343	14	6	3	NA	NA	NA	NA	NA	NA	NA	NA	NA	NA	NA	NA	NA	NA	NA	NA	NA	NA	NA	NA	NA	NA	NA	NA	NA	NA
EtOH11.5C	CAB	2015-05-21	Day 7	TISSUE	Enzymatic-Column	3	C	2.52	4.9	41574	19126	7948	3486	50	48	48	44	39	50.3333	0.357143	0.307692	0.307692	0.384615	0.461538	0.8	0.8	0.8	0.7	0.7	0.52381	0.5	0.5	0.526316	0.578947	0.666667	0.666667	0.666667	0.6	0.533333
EtOH12.1A	CAB	2015-05-21	Day 14	TISSUE	Enzymatic-Column	1	A	2.61	3.6	35811	16120	8131	3261	42	37	37	35	33	52	0.307692	0.384615	0.384615	0.384615	0.538462	0.8	0.7	0.7	0.7	0.6	0.5	0.5	0.5	0.5	0.611111	0.666667	0.6	0.6	0.6	0.466667
EtOH12.1B	CAB	2015-05-21	Day 14	TISSUE	Enzymatic-Column	1	B	2.61	3.6	25481	8938	4369	2033	37	35	37	34	32	37.5	0.5	0.5	0.5	0.5	0.571429	0.6	0.6	0.6	0.6	0.6	0.526316	0.578947	0.526316	0.578947	0.631579	0.6	0.533333	0.6	0.533333	0.466667
EtOH12.1C	CAB	2015-05-21	Day 14	TISSUE	Enzymatic-Column	1	C	2.61	3.6	25355	9137	3990	1542	39	36	39	35	33	40.5	0.428571	0.428571	0.428571	0.5	0.571429	0.7	0.7	0.7	0.7	0.6	0.473684	0.5	0.473684	0.555556	0.611111	0.666667	0.6	0.666667	0.533333	0.466667
EtOH12.2A	CAB	2015-05-21	Day 14	BEAD	Enzymatic-Bead	1	A	2.73	5.8	21639	9520	3585	1126	53	44	53	37	32	57.5	0.307692	0.307692	0.307692	0.307692	0.384615	0.8	0.8	0.8	0.8	0.7	0.45	0.421053	0.45	0.473684	0.526316	0.733333	0.733333	0.733333	0.666667	0.6
EtOH12.2B	CAB	2015-05-21	Day 14	BEAD	Enzymatic-Bead	1	B	2.73	5.8	31816	14572	5110	1728	54	45	45	35	30	59.1429	0.333333	0.285714	0.285714	0.428571	0.384615	0.9	0.9	0.9	0.7	0.7	0.409091	0.4	0.4	0.5	0.4375	0.866667	0.8	0.8	0.6	0.6
EtOH12.2C	CAB	2015-05-21	Day 14	BEAD	Enzymatic-Bead	1	C	2.73	5.8	35949	16484	5841	1758	60	50	50	39	31	67.5	0.357143	0.307692	0.307692	0.384615	0.461538	0.8	0.8	0.8	0.7	0.6	0.5	0.45	0.45	0.5	0.529412	0.733333	0.733333	0.733333	0.6	0.533333
EtOH12.3A	CAB	2015-05-21	Day 14	TISSUE	Enzymatic-Column	2	A	1.86	3.6	27016	12322	4641	2182	55	49	49	45	37	62.5	0.307692	0.307692	0.307692	0.307692	0.461538	0.8	0.8	0.8	0.8	0.7	0.52381	0.473684	0.473684	0.473684	0.578947	0.666667	0.666667	0.666667	0.666667	0.533333
EtOH12.3B	CAB	2015-05-21	Day 14	TISSUE	Enzymatic-Column	2	B	1.86	3.6	26496	12377	4604	2275	49	44	44	41	33	51.5	0.428571	0.428571	0.428571	0.428571	0.428571	0.7	0.7	0.7	0.7	0.7	0.5	0.55	0.55	0.55	0.526316	0.666667	0.6	0.6	0.6	0.6
EtOH12.3C	CAB	2015-05-21	Day 14	TISSUE	Enzymatic-Column	2	C	1.86	3.6	30223	13807	4995	2124	50	46	46	39	38	51.5	0.384615	0.384615	0.384615	0.384615	0.461538	0.7	0.7	0.7	0.7	0.7	0.5	0.526316	0.526316	0.5	0.555556	0.666667	0.6	0.6	0.6	0.533333
EtOH12.4A	CAB	2015-05-21	Day 14	SOIL	Mechanic-Column	1	A	1.69	2.3	34238	15118	7628	1819	43	39	39	35	30	46	0.357143	0.307692	0.307692	0.384615	0.461538	0.8	0.8	0.8	0.8	0.7	0.52381	0.444444	0.444444	0.470588	0.529412	0.666667	0.666667	0.666667	0.6	0.533333
EtOH12.4B	CAB	2015-05-21	Day 14	SOIL	Mechanic-Column	1	B	1.69	2.3	70054	31319	15724	3611	44	42	40	36	32	44.5	0.428571	0.428571	0.5	0.5	0.461538	0.7	0.7	0.7	0.7	0.7	0.55	0.526316	0.555556	0.555556	0.529412	0.6	0.6	0.533333	0.533333	0.533333
EtOH12.4C	CAB	2015-05-21	Day 14	SOIL	Mechanic-Column	1	C	1.69	2.3	38388	16617	7933	1939	41	39	39	38	32	42	0.428571	0.384615	0.384615	0.384615	0.384615	0.7	0.7	0.7	0.7	0.7	0.5	0.470588	0.470588	0.470588	0.470588	0.6	0.6	0.6	0.6	0.6
EtOH12.5A	CAB	2015-05-21	Day 14	TISSUE	Enzymatic-Column	3	A	1.995	4.3	41639	19031	8284	5115	50	46	46	39	35	56	0.466667	0.428571	0.428571	0.5	0.461538	0.7	0.7	0.7	0.7	0.7	0.545455	0.5	0.5	0.578947	0.529412	0.666667	0.666667	0.666667	0.533333	0.533333
EtOH12.5B	CAB	2015-05-21	Day 14	TISSUE	Enzymatic-Column	3	B	1.995	4.3	239	19	9	4	NA	NA	NA	NA	NA	NA	NA	NA	NA	NA	NA	NA	NA	NA	NA	NA	NA	NA	NA	NA	NA	NA	NA	NA	NA	NA
EtOH12.5C	CAB	2015-05-21	Day 14	TISSUE	Enzymatic-Column	3	C	1.995	4.3	31592	14682	6227	3870	50	46	46	40	38	51.2	0.307692	0.307692	0.307692	0.384615	0.384615	0.8	0.8	0.8	0.7	0.7	0.45	0.421053	0.421053	0.526316	0.526316	0.733333	0.733333	0.733333	0.6	0.6
EtOH21.1A	TUA7	2015-05-22	Day 1	TISSUE	Enzymatic-Column	1	A	7.5	5.5	39706	15431	6761	5000	21	17	17	16	16	24	0.363636	0.454545	0.454545	0.545455	0.545455	0.75	0.625	0.625	0.5	0.5	0.625	0.666667	0.666667	0.642857	0.642857	0.545455	0.454545	0.454545	0.454545	0.454545
EtOH21.1B	TUA7	2015-05-22	Day 1	TISSUE	Enzymatic-Column	1	B	7.5	5.5	132	7	3	2	NA	NA	NA	NA	NA	NA	NA	NA	NA	NA	NA	NA	NA	NA	NA	NA	NA	NA	NA	NA	NA	NA	NA	NA	NA	NA
EtOH21.1C	TUA7	2015-05-22	Day 1	TISSUE	Enzymatic-Column	1	C	7.5	5.5	23839	8786	4105	3124	19	15	19	15	13	25	0.384615	0.5	0.384615	0.5	0.666667	0.75	0.625	0.75	0.625	0.375	0.666667	0.6	0.666667	0.6	0.733333	0.545455	0.545455	0.545455	0.545455	0.363636
EtOH21.2A	TUA7	2015-05-22	Day 1	BEAD	Enzymatic-Bead	1	A	1.84	2.3	36789	17746	14002	5013	23	17	17	14	14	28	0.454545	0.454545	0.454545	0.545455	0.545455	0.625	0.625	0.625	0.625	0.625	0.6	0.571429	0.571429	0.642857	0.642857	0.545455	0.545455	0.545455	0.454545	0.454545
EtOH21.2B	TUA7	2015-05-22	Day 1	BEAD	Enzymatic-Bead	1	B	1.84	2.3	38559	19315	15196	5110	25	19	19	17	14	40	0.416667	0.454545	0.454545	0.454545	0.545455	0.75	0.625	0.625	0.625	0.625	0.533333	0.571429	0.571429	0.571429	0.642857	0.636364	0.545455	0.545455	0.545455	0.454545
EtOH21.2C	TUA7	2015-05-22	Day 1	BEAD	Enzymatic-Bead	1	C	1.84	2.3	36296	16763	13085	4509	31	19	19	18	16	97	0.384615	0.538462	0.538462	0.538462	0.538462	0.875	0.625	0.625	0.625	0.625	0.5	0.625	0.625	0.625	0.625	0.727273	0.545455	0.545455	0.545455	0.545455
EtOH21.3A	TUA7	2015-05-22	Day 1	TISSUE	Enzymatic-Column	2	A	1.955	2.7	39654	12406	4043	2710	15	11	11	11	11	21	0.615385	0.666667	0.666667	0.666667	0.666667	0.5	0.375	0.375	0.375	0.375	0.75	0.714286	0.714286	0.714286	0.714286	0.363636	0.363636	0.363636	0.363636	0.363636
EtOH21.3B	TUA7	2015-05-22	Day 1	TISSUE	Enzymatic-Column	2	B	1.955	2.7	31566	9862	4305	2642	12	9	12	6	6	12.75	0.692308	0.769231	0.692308	0.833333	0.833333	0.375	0.25	0.375	0.25	0.25	0.823529	0.8	0.823529	0.846154	0.846154	0.272727	0.272727	0.272727	0.181818	0.181818
EtOH21.3C	TUA7	2015-05-22	Day 1	TISSUE	Enzymatic-Column	2	C	1.955	2.7	41089	12442	5104	3805	14	10	10	10	10	20	0.769231	0.833333	0.833333	0.833333	0.833333	0.375	0.25	0.25	0.25	0.25	0.882353	0.866667	0.866667	0.866667	0.866667	0.181818	0.181818	0.181818	0.181818	0.181818
EtOH21.4A	TUA7	2015-05-22	Day 1	SOIL	Mechanic-Column	1	A	1.355	1	42104	8890	5750	1245	9	7	9	7	7	10	0.833333	0.818182	0.833333	0.818182	0.818182	0.125	0.125	0.125	0.125	0.125	0.866667	0.857143	0.866667	0.857143	0.857143	0.181818	0.181818	0.181818	0.181818	0.181818
EtOH21.4B	TUA7	2015-05-22	Day 1	SOIL	Mechanic-Column	1	B	1.355	1	25507	11794	6402	4552	7	3	3	3	3	13	0.916667	0.909091	0.909091	0.909091	0.909091	0.125	0.125	0.125	0.125	0.125	0.923077	0.916667	0.916667	0.916667	0.916667	0.0909091	0.0909091	0.0909091	0.0909091	0.0909091
EtOH21.4C	TUA7	2015-05-22	Day 1	SOIL	Mechanic-Column	1	C	1.355	1	15292	7218	4851	520	8	4	8	4	4	14	0.923077	0.909091	0.923077	0.909091	0.909091	0.125	0.125	0.125	0.125	0.125	0.933333	0.916667	0.933333	0.916667	0.916667	0.0909091	0.0909091	0.0909091	0.0909091	0.0909091
EtOH21.5A	TUA7	2015-05-22	Day 1	TISSUE	Enzymatic-Column	3	A	9.4	4	54903	16284	9754	8637	17	15	15	14	13	18	0.538462	0.583333	0.583333	0.666667	0.666667	0.625	0.5	0.5	0.5	0.5	0.705882	0.666667	0.666667	0.733333	0.733333	0.454545	0.454545	0.454545	0.363636	0.363636
EtOH21.5B	TUA7	2015-05-22	Day 1	TISSUE	Enzymatic-Column	3	B	9.4	4	6272	516	329	256	NA	NA	NA	NA	NA	NA	NA	NA	NA	NA	NA	NA	NA	NA	NA	NA	NA	NA	NA	NA	NA	NA	NA	NA	NA	NA
EtOH21.5C	TUA7	2015-05-22	Day 1	TISSUE	Enzymatic-Column	3	C	9.4	4	6616	563	344	316	NA	NA	NA	NA	NA	NA	NA	NA	NA	NA	NA	NA	NA	NA	NA	NA	NA	NA	NA	NA	NA	NA	NA	NA	NA	NA
EtOH22.1A	TUA7	2015-05-22	Day 2	TISSUE	Enzymatic-Column	1	A	1.635	1.9	12265	4012	1744	1219	12	11	12	11	11	12	0.75	0.75	0.75	0.75	0.75	0.375	0.375	0.375	0.375	0.375	0.8	0.8	0.8	0.8	0.8	0.272727	0.272727	0.272727	0.272727	0.272727
EtOH22.1B	TUA7	2015-05-22	Day 2	TISSUE	Enzymatic-Column	1	B	1.635	1.9	20404	6084	3153	2064	16	12	16	12	11	19	0.769231	0.75	0.769231	0.75	0.75	0.375	0.375	0.375	0.375	0.375	0.823529	0.785714	0.823529	0.785714	0.769231	0.272727	0.272727	0.272727	0.272727	0.272727
EtOH22.1C	TUA7	2015-05-22	Day 2	TISSUE	Enzymatic-Column	1	C	1.635	1.9	17793	6197	1922	1462	14	10	14	10	9	20	0.615385	0.666667	0.615385	0.666667	0.75	0.5	0.375	0.5	0.375	0.375	0.666667	0.692308	0.666667	0.692308	0.769231	0.454545	0.363636	0.454545	0.363636	0.272727
EtOH22.2A	TUA7	2015-05-22	Day 2	BEAD	Enzymatic-Bead	1	A	1.94	2.7	12432	3014	1771	1435	20	18	20	20	18	20.2	0.615385	0.615385	0.615385	0.615385	0.615385	0.625	0.625	0.625	0.625	0.625	0.6875	0.6875	0.6875	0.6875	0.6875	0.454545	0.454545	0.454545	0.454545	0.454545
EtOH22.2B	TUA7	2015-05-22	Day 2	BEAD	Enzymatic-Bead	1	B	1.94	2.7	3172	571	310	250	NA	NA	NA	NA	NA	NA	NA	NA	NA	NA	NA	NA	NA	NA	NA	NA	NA	NA	NA	NA	NA	NA	NA	NA	NA	NA
EtOH22.2C	TUA7	2015-05-22	Day 2	BEAD	Enzymatic-Bead	1	C	1.94	2.7	31462	15049	9301	7912	26	21	21	16	14	31	0.5	0.538462	0.538462	0.583333	0.583333	0.75	0.625	0.625	0.5	0.5	0.684211	0.625	0.625	0.666667	0.666667	0.545455	0.545455	0.545455	0.454545	0.454545
EtOH22.3A	TUA7	2015-05-22	Day 2	TISSUE	Enzymatic-Column	2	A	1.77	2.9	51634	22918	12001	7728	24	23	22	19	16	24	0.615385	0.615385	0.583333	0.583333	0.666667	0.5	0.5	0.5	0.5	0.5	0.6875	0.6875	0.666667	0.666667	0.733333	0.454545	0.454545	0.454545	0.454545	0.363636
EtOH22.3B	TUA7	2015-05-22	Day 2	TISSUE	Enzymatic-Column	2	B	1.77	2.9	30367	13794	7345	4940	24	19	19	19	19	34	0.642857	0.615385	0.615385	0.615385	0.615385	0.5	0.5	0.5	0.5	0.5	0.736842	0.6875	0.6875	0.6875	0.6875	0.454545	0.454545	0.454545	0.454545	0.454545
EtOH22.3C	TUA7	2015-05-22	Day 2	TISSUE	Enzymatic-Column	2	C	1.77	2.9	33401	15136	8339	5000	21	18	18	16	16	22.5	0.461538	0.538462	0.538462	0.583333	0.583333	0.75	0.625	0.625	0.5	0.5	0.647059	0.705882	0.705882	0.666667	0.666667	0.545455	0.454545	0.454545	0.454545	0.454545
EtOH22.4A	TUA7	2015-05-22	Day 2	SOIL	Mechanic-Column	1	A	1.33	1	53877	16616	5823	3413	12	11	11	10	10	12	0.545455	0.636364	0.636364	0.727273	0.727273	0.5	0.375	0.375	0.375	0.375	0.615385	0.692308	0.692308	0.769231	0.769231	0.454545	0.363636	0.363636	0.272727	0.272727
EtOH22.4B	TUA7	2015-05-22	Day 2	SOIL	Mechanic-Column	1	B	1.33	1	21034	8857	3638	3002	9	7	9	7	7	10	0.727273	0.727273	0.727273	0.727273	0.727273	0.375	0.375	0.375	0.375	0.375	0.769231	0.769231	0.769231	0.769231	0.769231	0.272727	0.272727	0.272727	0.272727	0.272727
EtOH22.4C	TUA7	2015-05-22	Day 2	SOIL	Mechanic-Column	1	C	1.33	1	25395	9074	3857	2961	12	10	12	9	8	12.5	0.846154	0.846154	0.846154	0.833333	0.916667	0.125	0.125	0.125	0.125	0.125	0.866667	0.866667	0.866667	0.857143	0.928571	0.181818	0.181818	0.181818	0.181818	0.0909091
EtOH22.5A	TUA7	2015-05-22	Day 2	TISSUE	Enzymatic-Column	3	A	2.53	4.2	32690	10848	4816	3038	19	13	13	13	13	34	0.583333	0.636364	0.636364	0.636364	0.636364	0.5	0.5	0.5	0.5	0.5	0.666667	0.714286	0.714286	0.714286	0.714286	0.454545	0.363636	0.363636	0.363636	0.363636
EtOH22.5B	TUA7	2015-05-22	Day 2	TISSUE	Enzymatic-Column	3	B	2.53	4.2	17457	6546	2634	1481	14	13	14	13	13	14	0.692308	0.666667	0.692308	0.666667	0.666667	0.5	0.5	0.5	0.5	0.5	0.75	0.733333	0.75	0.733333	0.733333	0.363636	0.363636	0.363636	0.363636	0.363636
EtOH22.5C	TUA7	2015-05-22	Day 2	TISSUE	Enzymatic-Column	3	C	2.53	4.2	27947	11437	5908	3256	19	15	15	14	14	22	0.642857	0.692308	0.692308	0.666667	0.666667	0.5	0.375	0.375	0.375	0.375	0.705882	0.75	0.75	0.733333	0.733333	0.454545	0.363636	0.363636	0.363636	0.363636
EtOH23.1A	TUA7	2015-05-22	Day 3	TISSUE	Enzymatic-Column	1	A	2.97	4.2	23198	9311	3777	2294	16	13	16	13	13	19	0.666667	0.75	0.666667	0.75	0.75	0.5	0.375	0.5	0.375	0.375	0.733333	0.8	0.733333	0.8	0.8	0.363636	0.272727	0.363636	0.272727	0.272727
EtOH23.1B	TUA7	2015-05-22	Day 3	TISSUE	Enzymatic-Column	1	B	2.97	4.2	179	6	4	4	NA	NA	NA	NA	NA	NA	NA	NA	NA	NA	NA	NA	NA	NA	NA	NA	NA	NA	NA	NA	NA	NA	NA	NA	NA	NA
EtOH23.1C	TUA7	2015-05-22	Day 3	TISSUE	Enzymatic-Column	1	C	2.97	4.2	9392	3026	1401	846	14	13	14	14	13	14	0.666667	0.666667	0.666667	0.666667	0.666667	0.375	0.375	0.375	0.375	0.375	0.733333	0.733333	0.733333	0.733333	0.733333	0.363636	0.363636	0.363636	0.363636	0.363636
EtOH23.2A	TUA7	2015-05-22	Day 3	BEAD	Enzymatic-Bead	1	A	1.65	2.3	19318	9164	5482	3794	21	15	21	14	14	28.5	0.333333	0.666667	0.333333	0.666667	0.666667	0.75	0.5	0.75	0.5	0.5	0.5625	0.733333	0.5625	0.733333	0.733333	0.636364	0.363636	0.636364	0.363636	0.363636
EtOH23.2B	TUA7	2015-05-22	Day 3	BEAD	Enzymatic-Bead	1	B	1.65	2.3	26434	12730	7836	5120	19	16	16	15	15	20.5	0.615385	0.583333	0.583333	0.583333	0.583333	0.5	0.5	0.5	0.5	0.5	0.6875	0.666667	0.666667	0.666667	0.666667	0.454545	0.454545	0.454545	0.454545	0.454545
EtOH23.2C	TUA7	2015-05-22	Day 3	BEAD	Enzymatic-Bead	1	C	1.65	2.3	23402	11384	6953	4485	22	18	18	17	17	25	0.538462	0.5	0.5	0.5	0.5	0.625	0.625	0.625	0.625	0.625	0.625	0.6	0.6	0.6	0.6	0.545455	0.545455	0.545455	0.545455	0.545455
EtOH23.3A	TUA7	2015-05-22	Day 3	TISSUE	Enzymatic-Column	2	A	4.6	4.8	53803	25057	15401	9441	24	21	20	17	16	25.5	0.538462	0.615385	0.615385	0.583333	0.583333	0.625	0.5	0.5	0.5	0.5	0.625	0.6875	0.6875	0.666667	0.666667	0.545455	0.454545	0.454545	0.454545	0.454545
EtOH23.3B	TUA7	2015-05-22	Day 3	TISSUE	Enzymatic-Column	2	B	4.6	4.8	16255	7064	4414	2578	21	20	21	20	19	21	0.5	0.5	0.5	0.5	0.5	0.625	0.625	0.625	0.625	0.625	0.6	0.6	0.6	0.6	0.6	0.545455	0.545455	0.545455	0.545455	0.545455
EtOH23.3C	TUA7	2015-05-22	Day 3	TISSUE	Enzymatic-Column	2	C	4.6	4.8	15436	6958	4275	2538	21	17	21	17	16	27	0.5	0.666667	0.5	0.666667	0.666667	0.625	0.5	0.625	0.5	0.5	0.6875	0.733333	0.6875	0.733333	0.733333	0.454545	0.363636	0.454545	0.363636	0.363636
EtOH23.4A	TUA7	2015-05-22	Day 3	SOIL	Mechanic-Column	1	A	0.8	1	10091	2392	1636	464	7	7	7	7	7	7	0.916667	0.916667	0.916667	0.916667	0.916667	0.125	0.125	0.125	0.125	0.125	0.928571	0.928571	0.928571	0.928571	0.928571	0.0909091	0.0909091	0.0909091	0.0909091	0.0909091
EtOH23.4B	TUA7	2015-05-22	Day 3	SOIL	Mechanic-Column	1	B	0.8	1	7836	558	380	180	NA	NA	NA	NA	NA	NA	NA	NA	NA	NA	NA	NA	NA	NA	NA	NA	NA	NA	NA	NA	NA	NA	NA	NA	NA	NA
EtOH23.4C	TUA7	2015-05-22	Day 3	SOIL	Mechanic-Column	1	C	0.8	1	23964	9401	5672	1819	11	9	11	9	9	12	0.75	0.75	0.75	0.75	0.75	0.25	0.25	0.25	0.25	0.25	0.785714	0.769231	0.785714	0.769231	0.769231	0.272727	0.272727	0.272727	0.272727	0.272727
EtOH23.5A	TUA7	2015-05-22	Day 3	TISSUE	Enzymatic-Column	3	A	2.26	3.5	58760	18528	7432	4835	20	14	14	14	13	35	0.733333	0.75	0.75	0.75	0.75	0.5	0.375	0.375	0.375	0.375	0.777778	0.8	0.8	0.8	0.8	0.363636	0.272727	0.272727	0.272727	0.272727
EtOH23.5B	TUA7	2015-05-22	Day 3	TISSUE	Enzymatic-Column	3	B	2.26	3.5	21815	7112	3152	1689	13	10	13	10	10	16	0.692308	0.75	0.692308	0.75	0.75	0.5	0.375	0.5	0.375	0.375	0.75	0.8	0.75	0.8	0.8	0.363636	0.272727	0.363636	0.272727	0.272727
EtOH23.5C	TUA7	2015-05-22	Day 3	TISSUE	Enzymatic-Column	3	C	2.26	3.5	43946	13759	6930	4196	23	15	15	11	11	32.3333	0.666667	0.692308	0.692308	0.833333	0.833333	0.5	0.375	0.375	0.25	0.25	0.809524	0.823529	0.823529	0.857143	0.857143	0.363636	0.272727	0.272727	0.181818	0.181818
EtOH24.1A	TUA7	2015-05-22	Day 5	TISSUE	Enzymatic-Column	1	A	4.165	3.9	40373	17144	8615	5728	23	18	18	17	17	33	0.5	0.5	0.5	0.583333	0.583333	0.625	0.625	0.625	0.5	0.5	0.625	0.6	0.6	0.666667	0.666667	0.545455	0.545455	0.545455	0.454545	0.454545
EtOH24.1B	TUA7	2015-05-22	Day 5	TISSUE	Enzymatic-Column	1	B	4.165	3.9	36333	12865	6161	4319	20	15	15	15	13	30	0.538462	0.583333	0.583333	0.583333	0.666667	0.625	0.5	0.5	0.5	0.5	0.705882	0.666667	0.666667	0.666667	0.733333	0.454545	0.454545	0.454545	0.454545	0.363636
EtOH24.1C	TUA7	2015-05-22	Day 5	TISSUE	Enzymatic-Column	1	C	4.165	3.9	535	123	54	41	NA	NA	NA	NA	NA	NA	NA	NA	NA	NA	NA	NA	NA	NA	NA	NA	NA	NA	NA	NA	NA	NA	NA	NA	NA	NA
EtOH24.2A	TUA7	2015-05-22	Day 5	BEAD	Enzymatic-Bead	1	A	1.96	2.7	26593	13240	12001	8542	21	15	15	11	9	24	0.538462	0.666667	0.666667	0.727273	0.727273	0.625	0.5	0.5	0.375	0.375	0.625	0.733333	0.733333	0.785714	0.769231	0.545455	0.363636	0.363636	0.272727	0.272727
EtOH24.2B	TUA7	2015-05-22	Day 5	BEAD	Enzymatic-Bead	1	B	1.96	2.7	30605	15550	14014	9313	18	15	15	12	9	19	0.545455	0.545455	0.545455	0.636364	0.727273	0.5	0.5	0.5	0.5	0.375	0.642857	0.642857	0.642857	0.714286	0.785714	0.454545	0.454545	0.454545	0.363636	0.272727
EtOH24.2C	TUA7	2015-05-22	Day 5	BEAD	Enzymatic-Bead	1	C	1.96	2.7	42434	22329	19951	13319	27	19	15	11	11	32.6	0.6	0.615385	0.615385	0.727273	0.727273	0.625	0.625	0.625	0.375	0.375	0.684211	0.6875	0.6875	0.785714	0.785714	0.545455	0.454545	0.454545	0.272727	0.272727
EtOH24.3A	TUA7	2015-05-22	Day 5	TISSUE	Enzymatic-Column	2	A	2.285	4.4	32195	14143	8094	4797	20	16	16	15	15	26	0.538462	0.583333	0.583333	0.583333	0.583333	0.625	0.5	0.5	0.5	0.5	0.647059	0.666667	0.666667	0.666667	0.666667	0.545455	0.454545	0.454545	0.454545	0.454545
EtOH24.3B	TUA7	2015-05-22	Day 5	TISSUE	Enzymatic-Column	2	B	2.285	4.4	32825	14019	7326	4192	24	19	19	17	16	27.3333	0.416667	0.583333	0.583333	0.583333	0.583333	0.75	0.5	0.5	0.5	0.5	0.533333	0.666667	0.666667	0.666667	0.666667	0.636364	0.454545	0.454545	0.454545	0.454545
EtOH24.3C	TUA7	2015-05-22	Day 5	TISSUE	Enzymatic-Column	2	C	2.285	4.4	30521	13262	7405	4120	21	16	16	16	16	31	0.333333	0.5	0.5	0.5	0.5	0.75	0.625	0.625	0.625	0.625	0.466667	0.6	0.6	0.6	0.6	0.727273	0.545455	0.545455	0.545455	0.545455
EtOH24.4A	TUA7	2015-05-22	Day 5	SOIL	Mechanic-Column	1	A	0.865	1	18736	8254	5459	1993	13	12	13	12	11	13	0.666667	0.666667	0.666667	0.666667	0.75	0.375	0.375	0.375	0.375	0.25	0.733333	0.733333	0.733333	0.733333	0.8	0.363636	0.363636	0.363636	0.363636	0.272727
EtOH24.4B	TUA7	2015-05-22	Day 5	SOIL	Mechanic-Column	1	B	0.865	1	23071	10066	6633	2519	15	11	11	10	10	21	0.615385	0.75	0.75	0.75	0.75	0.625	0.375	0.375	0.375	0.375	0.764706	0.8	0.8	0.785714	0.785714	0.363636	0.272727	0.272727	0.272727	0.272727
EtOH24.4C	TUA7	2015-05-22	Day 5	SOIL	Mechanic-Column	1	C	0.865	1	18716	8638	5419	1690	15	12	15	12	12	18	0.5	0.75	0.5	0.75	0.75	0.5	0.375	0.5	0.375	0.375	0.764706	0.8	0.764706	0.8	0.8	0.363636	0.272727	0.363636	0.272727	0.272727
EtOH24.5A	TUA7	2015-05-22	Day 5	TISSUE	Enzymatic-Column	3	A	2.925	3.8	50150	23032	11006	6261	25	20	19	19	18	30	0.461538	0.5	0.5	0.5	0.5	0.75	0.625	0.625	0.625	0.625	0.588235	0.6	0.6	0.6	0.6	0.636364	0.545455	0.545455	0.545455	0.545455
EtOH24.5B	TUA7	2015-05-22	Day 5	TISSUE	Enzymatic-Column	3	B	2.925	3.8	20101	8838	4348	2474	22	21	22	20	19	22	0.538462	0.5	0.538462	0.583333	0.583333	0.625	0.625	0.625	0.625	0.625	0.625	0.6	0.625	0.666667	0.666667	0.545455	0.545455	0.545455	0.454545	0.454545
EtOH24.5C	TUA7	2015-05-22	Day 5	TISSUE	Enzymatic-Column	3	C	2.925	3.8	1613	346	147	82	NA	NA	NA	NA	NA	NA	NA	NA	NA	NA	NA	NA	NA	NA	NA	NA	NA	NA	NA	NA	NA	NA	NA	NA	NA	NA
EtOH25.1A	TUA7	2015-05-22	Day 7	TISSUE	Enzymatic-Column	1	A	2.2	3.1	28544	12855	7678	3542	26	20	20	19	18	41	0.428571	0.416667	0.416667	0.5	0.5	0.875	0.75	0.75	0.625	0.625	0.555556	0.533333	0.533333	0.6	0.6	0.727273	0.636364	0.636364	0.545455	0.545455
EtOH25.1B	TUA7	2015-05-22	Day 7	TISSUE	Enzymatic-Column	1	B	2.2	3.1	36496	16988	10004	4324	22	19	19	19	19	25	0.538462	0.583333	0.583333	0.583333	0.583333	0.625	0.5	0.5	0.5	0.5	0.647059	0.666667	0.666667	0.666667	0.666667	0.545455	0.454545	0.454545	0.454545	0.454545
EtOH25.1C	TUA7	2015-05-22	Day 7	TISSUE	Enzymatic-Column	1	C	2.2	3.1	40283	18592	10852	5015	22	20	20	17	17	22.5	0.583333	0.583333	0.583333	0.583333	0.583333	0.5	0.5	0.5	0.5	0.5	0.6875	0.6875	0.6875	0.666667	0.666667	0.454545	0.454545	0.454545	0.454545	0.454545
EtOH25.2A	TUA7	2015-05-22	Day 7	BEAD	Enzymatic-Bead	1	A	1.73	2.5	26526	13112	9274	4629	17	17	17	16	16	17	0.583333	0.583333	0.583333	0.583333	0.583333	0.5	0.5	0.5	0.5	0.5	0.666667	0.666667	0.666667	0.666667	0.666667	0.454545	0.454545	0.454545	0.454545	0.454545
EtOH25.2B	TUA7	2015-05-22	Day 7	BEAD	Enzymatic-Bead	1	B	1.73	2.5	35827	17799	12488	6290	24	20	20	17	15	27	0.5	0.5	0.5	0.5	0.5	0.625	0.625	0.625	0.625	0.625	0.6	0.6	0.6	0.6	0.6	0.545455	0.545455	0.545455	0.545455	0.545455
EtOH25.2C	TUA7	2015-05-22	Day 7	BEAD	Enzymatic-Bead	1	C	1.73	2.5	22108	10355	7232	3742	29	22	22	17	15	32.5	0.428571	0.416667	0.416667	0.5	0.583333	0.875	0.75	0.75	0.625	0.5	0.578947	0.533333	0.533333	0.6	0.666667	0.727273	0.636364	0.636364	0.545455	0.454545
EtOH25.3A	TUA7	2015-05-22	Day 7	TISSUE	Enzymatic-Column	2	A	1.74	4.9	39274	16026	8408	5945	23	18	18	18	18	33	0.461538	0.416667	0.416667	0.416667	0.416667	0.75	0.75	0.75	0.75	0.75	0.611111	0.533333	0.533333	0.533333	0.533333	0.636364	0.636364	0.636364	0.636364	0.636364
EtOH25.3B	TUA7	2015-05-22	Day 7	TISSUE	Enzymatic-Column	2	B	1.74	4.9	20840	7133	3724	2725	23	20	23	18	18	24	0.461538	0.461538	0.461538	0.416667	0.416667	0.75	0.75	0.75	0.75	0.75	0.588235	0.5625	0.588235	0.533333	0.533333	0.636364	0.636364	0.636364	0.636364	0.636364
EtOH25.3C	TUA7	2015-05-22	Day 7	TISSUE	Enzymatic-Column	2	C	1.74	4.9	37367	12028	6204	4480	21	18	18	18	17	24	0.461538	0.5	0.5	0.5	0.5	0.75	0.625	0.625	0.625	0.625	0.5625	0.6	0.6	0.6	0.6	0.636364	0.545455	0.545455	0.545455	0.545455
EtOH25.4A	TUA7	2015-05-22	Day 7	SOIL	Mechanic-Column	1	A	1.655	1.7	9618	4193	2836	689	12	12	12	12	12	12	0.666667	0.666667	0.666667	0.666667	0.666667	0.5	0.5	0.5	0.5	0.5	0.733333	0.733333	0.733333	0.733333	0.733333	0.363636	0.363636	0.363636	0.363636	0.363636
EtOH25.4B	TUA7	2015-05-22	Day 7	SOIL	Mechanic-Column	1	B	1.655	1.7	12894	5215	3746	761	13	12	13	12	12	13	0.636364	0.636364	0.636364	0.636364	0.636364	0.375	0.375	0.375	0.375	0.375	0.714286	0.692308	0.714286	0.692308	0.692308	0.363636	0.363636	0.363636	0.363636	0.363636
EtOH25.4C	TUA7	2015-05-22	Day 7	SOIL	Mechanic-Column	1	C	1.655	1.7	22384	9433	6720	1441	12	11	12	10	9	12	0.545455	0.636364	0.545455	0.636364	0.727273	0.5	0.375	0.5	0.375	0.375	0.714286	0.692308	0.714286	0.692308	0.769231	0.363636	0.363636	0.363636	0.363636	0.272727
EtOH25.5A	TUA7	2015-05-22	Day 7	TISSUE	Enzymatic-Column	3	A	2.32	3.8	31480	14717	9990	2925	26	21	21	18	17	31	0.461538	0.5	0.5	0.583333	0.583333	0.75	0.625	0.625	0.5	0.5	0.647059	0.6	0.6	0.666667	0.666667	0.545455	0.545455	0.545455	0.454545	0.454545
EtOH25.5B	TUA7	2015-05-22	Day 7	TISSUE	Enzymatic-Column	3	B	2.32	3.8	19853	9446	6293	1898	18	17	18	16	14	18	0.583333	0.666667	0.583333	0.666667	0.666667	0.5	0.5	0.5	0.5	0.5	0.666667	0.733333	0.666667	0.733333	0.733333	0.454545	0.363636	0.454545	0.363636	0.363636
EtOH25.5C	TUA7	2015-05-22	Day 7	TISSUE	Enzymatic-Column	3	C	2.32	3.8	41088	19205	12553	3653	22	20	20	19	17	22.5	0.571429	0.538462	0.538462	0.5	0.583333	0.625	0.625	0.625	0.625	0.5	0.666667	0.625	0.625	0.6	0.666667	0.545455	0.545455	0.545455	0.545455	0.454545
EtOH26.1A	TUA7	2015-05-22	Day 14	TISSUE	Enzymatic-Column	1	A	4.08	5	50442	22152	11439	7278	26	21	20	19	18	31	0.428571	0.384615	0.461538	0.538462	0.615385	0.75	0.75	0.625	0.625	0.625	0.578947	0.588235	0.5625	0.625	0.6875	0.727273	0.636364	0.636364	0.545455	0.454545
EtOH26.1B	TUA7	2015-05-22	Day 14	TISSUE	Enzymatic-Column	1	B	4.08	5	7827	1065	580	362	13	12	13	13	13	13	0.545455	0.636364	0.545455	0.545455	0.545455	0.5	0.375	0.5	0.5	0.5	0.642857	0.714286	0.642857	0.642857	0.642857	0.454545	0.363636	0.454545	0.454545	0.454545
EtOH26.1C	TUA7	2015-05-22	Day 14	TISSUE	Enzymatic-Column	1	C	4.08	5	8750	1239	682	426	15	14	15	15	15	15	0.583333	0.666667	0.583333	0.583333	0.583333	0.5	0.5	0.5	0.5	0.5	0.6875	0.75	0.6875	0.6875	0.6875	0.454545	0.363636	0.454545	0.454545	0.454545
EtOH26.2A	TUA7	2015-05-22	Day 14	BEAD	Enzymatic-Bead	1	A	1.69	2.7	29155	13642	6136	4360	24	18	18	18	16	39	0.416667	0.583333	0.583333	0.583333	0.666667	0.75	0.5	0.5	0.5	0.5	0.625	0.666667	0.666667	0.666667	0.733333	0.545455	0.454545	0.454545	0.454545	0.363636
EtOH26.2B	TUA7	2015-05-22	Day 14	BEAD	Enzymatic-Bead	1	B	1.69	2.7	27233	12581	5749	4051	24	22	22	20	20	24.5	0.571429	0.538462	0.538462	0.5	0.5	0.625	0.625	0.625	0.625	0.625	0.647059	0.625	0.625	0.6	0.6	0.545455	0.545455	0.545455	0.545455	0.545455
EtOH26.2C	TUA7	2015-05-22	Day 14	BEAD	Enzymatic-Bead	1	C	1.69	2.7	40655	17915	7896	5544	24	20	20	18	17	30	0.428571	0.538462	0.538462	0.538462	0.615385	0.75	0.625	0.625	0.625	0.5	0.529412	0.625	0.625	0.625	0.6875	0.727273	0.545455	0.545455	0.545455	0.454545
EtOH26.3A	TUA7	2015-05-22	Day 14	TISSUE	Enzymatic-Column	2	A	2.95	4.9	37381	16899	10543	6958	20	16	16	15	15	23	0.538462	0.583333	0.583333	0.583333	0.583333	0.625	0.5	0.5	0.5	0.5	0.705882	0.666667	0.666667	0.666667	0.666667	0.454545	0.454545	0.454545	0.454545	0.454545
EtOH26.3B	TUA7	2015-05-22	Day 14	TISSUE	Enzymatic-Column	2	B	2.95	4.9	25559	11831	7368	4785	20	18	18	18	17	21	0.538462	0.5	0.5	0.5	0.5	0.625	0.625	0.625	0.625	0.625	0.647059	0.6	0.6	0.6	0.6	0.545455	0.545455	0.545455	0.545455	0.545455
EtOH26.3C	TUA7	2015-05-22	Day 14	TISSUE	Enzymatic-Column	2	C	2.95	4.9	23523	10759	6689	4279	22	18	18	17	16	28	0.571429	0.615385	0.615385	0.583333	0.583333	0.625	0.5	0.5	0.5	0.5	0.722222	0.6875	0.6875	0.666667	0.666667	0.454545	0.454545	0.454545	0.454545	0.454545
EtOH26.4A	TUA7	2015-05-22	Day 14	SOIL	Mechanic-Column	1	A	1.36	1	19802	7358	5715	931	16	12	16	12	12	22	0.666667	0.75	0.666667	0.75	0.75	0.375	0.375	0.375	0.375	0.375	0.75	0.8	0.75	0.8	0.8	0.363636	0.272727	0.363636	0.272727	0.272727
EtOH26.4B	TUA7	2015-05-22	Day 14	SOIL	Mechanic-Column	1	B	1.36	1	27416	12187	9756	1424	17	15	15	15	14	18	0.615385	0.666667	0.666667	0.666667	0.666667	0.5	0.5	0.5	0.5	0.5	0.6875	0.733333	0.733333	0.733333	0.733333	0.454545	0.363636	0.363636	0.363636	0.363636
EtOH26.4C	TUA7	2015-05-22	Day 14	SOIL	Mechanic-Column	1	C	1.36	1	43185	19437	15634	2071	19	14	14	13	12	29	0.642857	0.583333	0.583333	0.666667	0.666667	0.5	0.5	0.5	0.5	0.5	0.6875	0.642857	0.642857	0.714286	0.714286	0.454545	0.454545	0.454545	0.363636	0.363636
EtOH26.5A	TUA7	2015-05-22	Day 14	TISSUE	Enzymatic-Column	3	A	1.275	1	34860	14940	6373	4553	19	18	18	17	16	19	0.615385	0.583333	0.583333	0.666667	0.75	0.5	0.5	0.5	0.5	0.375	0.6875	0.666667	0.666667	0.733333	0.8	0.454545	0.454545	0.454545	0.363636	0.272727
EtOH26.5B	TUA7	2015-05-22	Day 14	TISSUE	Enzymatic-Column	3	B	1.275	1	135	3	1	0	NA	NA	NA	NA	NA	NA	NA	NA	NA	NA	NA	NA	NA	NA	NA	NA	NA	NA	NA	NA	NA	NA	NA	NA	NA	NA
EtOH26.5C	TUA7	2015-05-22	Day 14	TISSUE	Enzymatic-Column	3	C	1.275	1	3632	1340	619	465	18	17	18	18	18	18	0.5	0.583333	0.5	0.5	0.5	0.625	0.5	0.625	0.625	0.625	0.6875	0.666667	0.6875	0.6875	0.6875	0.454545	0.454545	0.454545	0.454545	0.454545
EtOH27.1A	BAR	2015-05-22	Day 1	TISSUE	Enzymatic-Column	1	A	1.47	1	39070	17033	11547	9269	42	37	37	36	34	47	0.619048	0.666667	0.666667	0.666667	0.666667	0.5	0.428571	0.428571	0.428571	0.428571	0.727273	0.709677	0.709677	0.7	0.7	0.36	0.36	0.36	0.36	0.36
EtOH27.1B	BAR	2015-05-22	Day 1	TISSUE	Enzymatic-Column	1	B	1.47	1	21269	7631	5066	4297	32	32	32	31	29	32	0.55	0.55	0.55	0.55	0.55	0.571429	0.571429	0.571429	0.571429	0.571429	0.6	0.6	0.6	0.633333	0.633333	0.48	0.48	0.48	0.44	0.44
EtOH27.1C	BAR	2015-05-22	Day 1	TISSUE	Enzymatic-Column	1	C	1.47	1	36413	13214	8766	6826	37	35	35	32	32	38	0.571429	0.571429	0.571429	0.55	0.55	0.571429	0.571429	0.571429	0.571429	0.571429	0.612903	0.645161	0.645161	0.633333	0.633333	0.48	0.44	0.44	0.44	0.44
EtOH27.2A	BAR	2015-05-22	Day 1	BEAD	Enzymatic-Bead	1	A	3.1	5.6	22857	10368	7195	5473	52	44	44	35	32	59	0.545455	0.52381	0.52381	0.52381	0.52381	0.571429	0.571429	0.571429	0.571429	0.571429	0.575758	0.533333	0.533333	0.6	0.6	0.56	0.56	0.56	0.48	0.48
EtOH27.2B	BAR	2015-05-22	Day 1	BEAD	Enzymatic-Bead	1	B	3.1	5.6	35888	16849	11457	8648	59	50	50	36	30	66.2	0.47619	0.47619	0.47619	0.52381	0.571429	0.642857	0.642857	0.642857	0.571429	0.5	0.516129	0.5	0.5	0.566667	0.6	0.6	0.6	0.6	0.52	0.48
EtOH27.2C	BAR	2015-05-22	Day 1	BEAD	Enzymatic-Bead	1	C	3.1	5.6	30715	14533	9888	7358	60	50	50	40	31	66.4286	0.47619	0.47619	0.47619	0.47619	0.45	0.642857	0.642857	0.642857	0.642857	0.642857	0.529412	0.59375	0.59375	0.566667	0.551724	0.64	0.52	0.52	0.52	0.52
EtOH27.3A	BAR	2015-05-22	Day 1	TISSUE	Enzymatic-Column	2	A	3.19	3.8	24133	11143	7882	6605	36	31	31	30	28	46	0.52381	0.571429	0.571429	0.571429	0.55	0.571429	0.5	0.5	0.5	0.5	0.59375	0.612903	0.612903	0.612903	0.633333	0.52	0.48	0.48	0.48	0.44
EtOH27.3B	BAR	2015-05-22	Day 1	TISSUE	Enzymatic-Column	2	B	3.19	3.8	12536	5550	3803	3333	35	34	35	34	33	35	0.52381	0.52381	0.52381	0.52381	0.52381	0.571429	0.571429	0.571429	0.571429	0.571429	0.533333	0.533333	0.533333	0.533333	0.533333	0.56	0.56	0.56	0.56	0.56
EtOH27.3C	BAR	2015-05-22	Day 1	TISSUE	Enzymatic-Column	2	C	3.19	3.8	32802	12831	8893	7877	36	31	31	29	22	39.3333	0.545455	0.52381	0.52381	0.52381	0.55	0.571429	0.571429	0.571429	0.571429	0.5	0.617647	0.580645	0.580645	0.612903	0.62069	0.52	0.52	0.52	0.48	0.44
EtOH27.4A	BAR	2015-05-22	Day 1	SOIL	Mechanic-Column	1	A	1.585	2	23836	11328	5939	3070	43	36	36	29	24	46	0.45	0.5	0.5	0.5	0.65	0.642857	0.571429	0.571429	0.571429	0.428571	0.517241	0.586207	0.586207	0.586207	0.689655	0.56	0.48	0.48	0.48	0.36
EtOH27.4B	BAR	2015-05-22	Day 1	SOIL	Mechanic-Column	1	B	1.585	2	134	15	10	5	NA	NA	NA	NA	NA	NA	NA	NA	NA	NA	NA	NA	NA	NA	NA	NA	NA	NA	NA	NA	NA	NA	NA	NA	NA	NA
EtOH27.4C	BAR	2015-05-22	Day 1	SOIL	Mechanic-Column	1	C	1.585	2	26438	12605	6236	3280	51	43	43	32	28	54.1111	0.5	0.47619	0.47619	0.52381	0.5	0.642857	0.642857	0.642857	0.571429	0.571429	0.516129	0.533333	0.533333	0.6	0.586207	0.6	0.56	0.56	0.48	0.48
EtOH27.5A	BAR	2015-05-22	Day 1	TISSUE	Enzymatic-Column	3	A	1.97	2.8	24107	10837	7492	5725	20	15	15	15	15	30	0.7	0.7	0.7	0.7	0.7	0.357143	0.357143	0.357143	0.357143	0.357143	0.703704	0.740741	0.740741	0.740741	0.740741	0.32	0.28	0.28	0.28	0.28
EtOH27.5B	BAR	2015-05-22	Day 1	TISSUE	Enzymatic-Column	3	B	1.97	2.8	13247	5717	3480	2848	13	11	13	11	11	14	0.65	0.65	0.65	0.65	0.65	0.428571	0.428571	0.428571	0.428571	0.428571	0.703704	0.740741	0.703704	0.740741	0.740741	0.32	0.28	0.32	0.28	0.28
EtOH27.5C	BAR	2015-05-22	Day 1	TISSUE	Enzymatic-Column	3	C	1.97	2.8	17588	7312	5329	4054	22	17	22	17	17	32	0.6	0.6	0.6	0.6	0.6	0.5	0.5	0.5	0.5	0.5	0.642857	0.678571	0.642857	0.678571	0.678571	0.4	0.36	0.4	0.36	0.36
EtOH28.1A	BAR	2015-05-22	Day 2	TISSUE	Enzymatic-Column	1	A	2.455	3.1	36838	16131	10315	7009	36	31	31	30	29	46	0.590909	0.571429	0.571429	0.571429	0.571429	0.5	0.5	0.5	0.5	0.5	0.65625	0.633333	0.633333	0.633333	0.633333	0.44	0.44	0.44	0.44	0.44
EtOH28.1B	BAR	2015-05-22	Day 2	TISSUE	Enzymatic-Column	1	B	2.455	3.1	19021	8889	6073	4715	31	31	31	31	28	31	0.47619	0.47619	0.47619	0.47619	0.47619	0.642857	0.642857	0.642857	0.642857	0.642857	0.533333	0.533333	0.533333	0.533333	0.533333	0.56	0.56	0.56	0.56	0.56
EtOH28.1C	BAR	2015-05-22	Day 2	TISSUE	Enzymatic-Column	1	C	2.455	3.1	25771	11822	7422	5616	45	39	39	36	35	48.75	0.52381	0.571429	0.571429	0.571429	0.571429	0.571429	0.5	0.5	0.5	0.5	0.5625	0.6	0.6	0.6	0.6	0.56	0.48	0.48	0.48	0.48
EtOH28.2A	BAR	2015-05-22	Day 2	BEAD	Enzymatic-Bead	1	A	6.05	6.5	32905	16482	9161	7190	62	48	48	31	25	75	0.47619	0.45	0.45	0.45	0.55	0.642857	0.642857	0.642857	0.642857	0.5	0.483871	0.466667	0.466667	0.517241	0.62069	0.64	0.64	0.64	0.56	0.44
EtOH28.2B	BAR	2015-05-22	Day 2	BEAD	Enzymatic-Bead	1	B	6.05	6.5	40205	20578	11053	8586	60	50	48	35	28	75	0.45	0.5	0.5	0.5	0.55	0.642857	0.571429	0.571429	0.571429	0.571429	0.466667	0.551724	0.551724	0.551724	0.586207	0.64	0.52	0.52	0.52	0.48
EtOH28.2C	BAR	2015-05-22	Day 2	BEAD	Enzymatic-Bead	1	C	6.05	6.5	30910	15698	8505	6708	62	48	48	32	25	69.5833	0.5	0.45	0.45	0.5	0.6	0.642857	0.642857	0.642857	0.571429	0.5	0.53125	0.517241	0.517241	0.586207	0.655172	0.6	0.56	0.56	0.48	0.4
EtOH28.3A	BAR	2015-05-22	Day 2	TISSUE	Enzymatic-Column	2	A	1.765	3	30434	11335	7128	5266	19	18	18	18	18	19	0.65	0.65	0.65	0.65	0.65	0.5	0.5	0.5	0.5	0.5	0.766667	0.8	0.8	0.8	0.8	0.28	0.24	0.24	0.24	0.24
EtOH28.3B	BAR	2015-05-22	Day 2	TISSUE	Enzymatic-Column	2	B	1.765	3	1600	499	331	294	NA	NA	NA	NA	NA	NA	NA	NA	NA	NA	NA	NA	NA	NA	NA	NA	NA	NA	NA	NA	NA	NA	NA	NA	NA	NA
EtOH28.3C	BAR	2015-05-22	Day 2	TISSUE	Enzymatic-Column	2	C	1.765	3	3533	1222	509	462	17	14	17	17	17	18	0.666667	0.65	0.666667	0.666667	0.666667	0.5	0.5	0.5	0.5	0.5	0.724138	0.714286	0.724138	0.724138	0.724138	0.32	0.32	0.32	0.32	0.32
EtOH28.4A	BAR	2015-05-22	Day 2	SOIL	Mechanic-Column	1	A	1.44	1	11261	2854	1829	1287	35	31	35	35	31	36	0.55	0.55	0.55	0.55	0.55	0.5	0.5	0.5	0.5	0.5	0.586207	0.586207	0.586207	0.586207	0.586207	0.48	0.48	0.48	0.48	0.48
EtOH28.4B	BAR	2015-05-22	Day 2	SOIL	Mechanic-Column	1	B	1.44	1	8680	1697	1021	693	35	26	35	35	35	39.5	0.55	0.65	0.55	0.55	0.55	0.5	0.428571	0.5	0.5	0.5	0.586207	0.678571	0.586207	0.586207	0.586207	0.48	0.36	0.48	0.48	0.48
EtOH28.4C	BAR	2015-05-22	Day 2	SOIL	Mechanic-Column	1	C	1.44	1	22337	11017	7145	4775	47	40	40	36	31	57.5	0.47619	0.52381	0.52381	0.571429	0.619048	0.642857	0.642857	0.642857	0.571429	0.5	0.5	0.566667	0.566667	0.633333	0.666667	0.6	0.52	0.52	0.44	0.4
EtOH28.5A	BAR	2015-05-22	Day 2	TISSUE	Enzymatic-Column	3	A	1.82	2.6	19631	8782	6512	5381	27	25	27	25	24	28	0.619048	0.619048	0.619048	0.619048	0.619048	0.5	0.5	0.5	0.5	0.5	0.666667	0.666667	0.666667	0.666667	0.666667	0.4	0.4	0.4	0.4	0.4
EtOH28.5B	BAR	2015-05-22	Day 2	TISSUE	Enzymatic-Column	3	B	1.82	2.6	9042	4028	2745	2302	22	19	22	19	19	25	0.6	0.6	0.6	0.6	0.6	0.5	0.5	0.5	0.5	0.5	0.642857	0.678571	0.642857	0.678571	0.678571	0.4	0.36	0.4	0.36	0.36
EtOH28.5C	BAR	2015-05-22	Day 2	TISSUE	Enzymatic-Column	3	C	1.82	2.6	13937	6314	4563	3897	23	20	23	20	18	24	0.6	0.6	0.6	0.6	0.6	0.5	0.5	0.5	0.5	0.5	0.689655	0.689655	0.689655	0.689655	0.678571	0.36	0.36	0.36	0.36	0.36
EtOH29.1A	BAR	2015-05-22	Day 3	TISSUE	Enzymatic-Column	1	A	2.345	3.8	45538	19963	11040	9054	40	38	38	33	30	40.25	0.571429	0.571429	0.571429	0.571429	0.571429	0.5	0.5	0.5	0.5	0.5	0.666667	0.666667	0.666667	0.65625	0.65625	0.44	0.44	0.44	0.44	0.44
EtOH29.1B	BAR	2015-05-22	Day 3	TISSUE	Enzymatic-Column	1	B	2.345	3.8	7657	1110	524	400	23	20	23	23	23	23.75	0.666667	0.666667	0.666667	0.666667	0.666667	0.428571	0.428571	0.428571	0.428571	0.428571	0.709677	0.709677	0.709677	0.709677	0.709677	0.36	0.36	0.36	0.36	0.36
EtOH29.1C	BAR	2015-05-22	Day 3	TISSUE	Enzymatic-Column	1	C	2.345	3.8	11545	1361	713	520	32	30	32	32	32	32.2	0.55	0.55	0.55	0.55	0.55	0.571429	0.571429	0.571429	0.571429	0.571429	0.633333	0.633333	0.633333	0.633333	0.633333	0.44	0.44	0.44	0.44	0.44
EtOH29.2A	BAR	2015-05-22	Day 3	BEAD	Enzymatic-Bead	1	A	7.7	6.2	7249	1897	1414	1023	29	19	29	29	29	35.4286	0.55	0.578947	0.55	0.55	0.55	0.5	0.5	0.5	0.5	0.5	0.62069	0.615385	0.62069	0.62069	0.62069	0.44	0.4	0.44	0.44	0.44
EtOH29.2B	BAR	2015-05-22	Day 3	BEAD	Enzymatic-Bead	1	B	7.7	6.2	13132	3567	2606	1852	38	26	38	26	26	49	0.5	0.55	0.5	0.55	0.55	0.571429	0.5	0.571429	0.5	0.5	0.566667	0.62069	0.566667	0.62069	0.62069	0.52	0.44	0.52	0.44	0.44
EtOH29.2C	BAR	2015-05-22	Day 3	BEAD	Enzymatic-Bead	1	C	7.7	6.2	27136	14207	10713	7895	52	36	36	24	21	72	0.47619	0.47619	0.47619	0.55	0.55	0.642857	0.642857	0.642857	0.5	0.5	0.53125	0.5	0.5	0.655172	0.655172	0.6	0.6	0.6	0.4	0.4
EtOH29.3A	BAR	2015-05-22	Day 3	TISSUE	Enzymatic-Column	2	A	2.625	5.2	39324	18015	8842	6814	55	49	49	41	34	62.5	0.45	0.45	0.45	0.45	0.45	0.642857	0.642857	0.642857	0.642857	0.642857	0.53125	0.548387	0.548387	0.517241	0.517241	0.6	0.56	0.56	0.56	0.56
EtOH29.3B	BAR	2015-05-22	Day 3	TISSUE	Enzymatic-Column	2	B	2.625	5.2	23038	8904	4414	3509	46	40	46	36	31	49	0.52381	0.52381	0.52381	0.52381	0.52381	0.571429	0.571429	0.571429	0.571429	0.571429	0.548387	0.566667	0.548387	0.566667	0.6	0.56	0.52	0.56	0.52	0.48
EtOH29.3C	BAR	2015-05-22	Day 3	TISSUE	Enzymatic-Column	2	C	2.625	5.2	50189	17768	8526	6642	49	44	44	40	33	52.3333	0.4	0.4	0.4	0.5	0.55	0.714286	0.714286	0.714286	0.642857	0.571429	0.433333	0.433333	0.433333	0.533333	0.6	0.68	0.68	0.68	0.56	0.48
EtOH29.4A	BAR	2015-05-22	Day 3	SOIL	Mechanic-Column	1	A	1.705	2.2	15873	7487	4469	3779	40	36	40	33	29	41.5	0.619048	0.619048	0.619048	0.619048	0.619048	0.5	0.5	0.5	0.5	0.5	0.645161	0.645161	0.645161	0.677419	0.677419	0.44	0.44	0.44	0.4	0.4
EtOH29.4B	BAR	2015-05-22	Day 3	SOIL	Mechanic-Column	1	B	1.705	2.2	10268	4591	2698	2299	38	33	38	33	31	41.3333	0.52381	0.55	0.52381	0.55	0.55	0.571429	0.571429	0.571429	0.571429	0.571429	0.566667	0.586207	0.566667	0.586207	0.62069	0.52	0.48	0.52	0.48	0.44
EtOH29.4C	BAR	2015-05-22	Day 3	SOIL	Mechanic-Column	1	C	1.705	2.2	22187	10865	6531	5432	46	45	45	41	35	46	0.47619	0.47619	0.47619	0.47619	0.47619	0.642857	0.642857	0.642857	0.642857	0.642857	0.516129	0.548387	0.548387	0.548387	0.580645	0.6	0.56	0.56	0.56	0.52
EtOH29.5A	BAR	2015-05-22	Day 3	TISSUE	Enzymatic-Column	3	A	2.825	4.4	27698	13107	9496	6888	49	46	46	44	38	50.5	0.52381	0.52381	0.52381	0.52381	0.571429	0.571429	0.571429	0.571429	0.571429	0.571429	0.516129	0.516129	0.516129	0.548387	0.580645	0.6	0.6	0.6	0.56	0.52
EtOH29.5B	BAR	2015-05-22	Day 3	TISSUE	Enzymatic-Column	3	B	2.825	4.4	17769	8647	6374	4594	48	41	48	36	31	51.5	0.428571	0.47619	0.428571	0.52381	0.55	0.714286	0.642857	0.714286	0.571429	0.5	0.483871	0.516129	0.483871	0.580645	0.6	0.64	0.6	0.64	0.52	0.48
EtOH29.5C	BAR	2015-05-22	Day 3	TISSUE	Enzymatic-Column	3	C	2.825	4.4	31128	15040	10664	8015	48	47	47	39	34	48	0.47619	0.47619	0.47619	0.52381	0.619048	0.642857	0.642857	0.642857	0.571429	0.428571	0.53125	0.53125	0.53125	0.59375	0.677419	0.6	0.6	0.6	0.52	0.4
EtOH30.1A	BAR	2015-05-22	Day 5	TISSUE	Enzymatic-Column	1	A	2.32	4.8	37070	17077	11507	9086	56	48	48	44	39	65.3333	0.428571	0.47619	0.47619	0.47619	0.5	0.714286	0.642857	0.642857	0.642857	0.571429	0.46875	0.483871	0.483871	0.516129	0.517241	0.68	0.64	0.64	0.6	0.56
EtOH30.1B	BAR	2015-05-22	Day 5	TISSUE	Enzymatic-Column	1	B	2.32	4.8	25535	11862	8037	6779	53	51	51	44	42	53.2	0.428571	0.428571	0.428571	0.47619	0.47619	0.714286	0.714286	0.714286	0.642857	0.642857	0.516129	0.516129	0.516129	0.548387	0.548387	0.6	0.6	0.6	0.56	0.56
EtOH30.1C	BAR	2015-05-22	Day 5	TISSUE	Enzymatic-Column	1	C	2.32	4.8	44061	20879	13861	11610	47	45	41	39	35	47.2	0.47619	0.47619	0.47619	0.52381	0.5	0.642857	0.642857	0.642857	0.642857	0.642857	0.53125	0.5	0.5	0.533333	0.517241	0.6	0.6	0.6	0.56	0.56
EtOH30.2A	BAR	2015-05-22	Day 5	BEAD	Enzymatic-Bead	1	A	4.92	5.8	13912	6761	5261	4580	54	36	54	31	27	79.5	0.428571	0.45	0.428571	0.5	0.5	0.714286	0.642857	0.714286	0.571429	0.571429	0.483871	0.517241	0.483871	0.551724	0.586207	0.64	0.56	0.64	0.52	0.48
EtOH30.2B	BAR	2015-05-22	Day 5	BEAD	Enzymatic-Bead	1	B	4.92	5.8	23012	11969	9123	7927	52	46	46	38	32	54.5	0.5	0.47619	0.47619	0.5	0.55	0.642857	0.642857	0.642857	0.571429	0.5	0.5625	0.533333	0.533333	0.551724	0.62069	0.56	0.56	0.56	0.52	0.44
EtOH30.2C	BAR	2015-05-22	Day 5	BEAD	Enzymatic-Bead	1	C	4.92	5.8	22981	11746	9014	7745	50	44	44	34	31	52.1429	0.52381	0.52381	0.52381	0.5	0.5	0.571429	0.571429	0.571429	0.571429	0.571429	0.533333	0.533333	0.533333	0.551724	0.551724	0.56	0.56	0.56	0.52	0.52
EtOH30.3A	BAR	2015-05-22	Day 5	TISSUE	Enzymatic-Column	2	A	2.735	4.3	33186	14708	8912	6680	52	50	50	39	36	52.25	0.545455	0.545455	0.545455	0.52381	0.5	0.571429	0.571429	0.571429	0.571429	0.571429	0.59375	0.59375	0.59375	0.612903	0.6	0.52	0.52	0.52	0.48	0.48
EtOH30.3B	BAR	2015-05-22	Day 5	TISSUE	Enzymatic-Column	2	B	2.735	4.3	18422	8692	5671	4586	50	43	50	42	36	60.5	0.521739	0.52381	0.521739	0.52381	0.55	0.642857	0.571429	0.642857	0.571429	0.5	0.558824	0.580645	0.558824	0.580645	0.6	0.6	0.52	0.6	0.52	0.48
EtOH30.3C	BAR	2015-05-22	Day 5	TISSUE	Enzymatic-Column	2	C	2.735	4.3	34262	15470	9349	7381	55	52	52	44	40	56.5	0.4	0.4	0.4	0.4	0.45	0.714286	0.714286	0.714286	0.714286	0.642857	0.433333	0.466667	0.466667	0.466667	0.533333	0.68	0.64	0.64	0.64	0.56
EtOH30.4A	BAR	2015-05-22	Day 5	SOIL	Mechanic-Column	1	A	2.07	2.6	31044	12707	9096	5745	42	38	38	35	31	43.5	0.52381	0.52381	0.52381	0.52381	0.55	0.571429	0.571429	0.571429	0.571429	0.5	0.566667	0.6	0.6	0.6	0.62069	0.52	0.48	0.48	0.48	0.44
EtOH30.4B	BAR	2015-05-22	Day 5	SOIL	Mechanic-Column	1	B	2.07	2.6	36416	16111	11429	6922	49	48	48	42	32	49	0.47619	0.47619	0.47619	0.47619	0.52381	0.642857	0.642857	0.642857	0.642857	0.571429	0.548387	0.548387	0.548387	0.548387	0.566667	0.56	0.56	0.56	0.56	0.52
EtOH30.4C	BAR	2015-05-22	Day 5	SOIL	Mechanic-Column	1	C	2.07	2.6	42042	20061	14354	8749	52	47	43	36	35	54	0.47619	0.47619	0.47619	0.52381	0.52381	0.642857	0.642857	0.642857	0.571429	0.571429	0.548387	0.533333	0.566667	0.6	0.6	0.56	0.56	0.52	0.48	0.48
EtOH30.5A	BAR	2015-05-22	Day 5	TISSUE	Enzymatic-Column	3	A	2.62	5.6	61253	29777	20957	16973	62	55	55	46	41	83	0.52381	0.52381	0.52381	0.52381	0.5	0.571429	0.571429	0.571429	0.571429	0.571429	0.53125	0.548387	0.548387	0.548387	0.517241	0.6	0.56	0.56	0.56	0.56
EtOH30.5B	BAR	2015-05-22	Day 5	TISSUE	Enzymatic-Column	3	B	2.62	5.6	35321	14300	10069	8165	57	52	52	46	38	60.3333	0.428571	0.428571	0.428571	0.47619	0.52381	0.714286	0.714286	0.714286	0.642857	0.571429	0.483871	0.483871	0.483871	0.516129	0.580645	0.64	0.64	0.64	0.6	0.52
EtOH30.5C	BAR	2015-05-22	Day 5	TISSUE	Enzymatic-Column	3	C	2.62	5.6	57177	19113	12937	10430	58	55	55	45	40	58.6	0.52381	0.52381	0.52381	0.5	0.5	0.571429	0.571429	0.571429	0.571429	0.571429	0.53125	0.53125	0.53125	0.533333	0.566667	0.6	0.6	0.6	0.56	0.52
EtOH31.1A	BAR	2015-05-22	Day 7	TISSUE	Enzymatic-Column	1	A	2.41	5.2	213561	101701	72392	45017	54	48	45	40	35	61.5	0.545455	0.52381	0.52381	0.571429	0.55	0.571429	0.571429	0.571429	0.571429	0.571429	0.545455	0.516129	0.548387	0.612903	0.6	0.6	0.6	0.56	0.48	0.48
EtOH31.1B	BAR	2015-05-22	Day 7	TISSUE	Enzymatic-Column	1	B	2.41	5.2	25219	12298	8854	5617	50	44	44	38	35	52.1429	0.52381	0.52381	0.52381	0.52381	0.5	0.571429	0.571429	0.571429	0.571429	0.571429	0.580645	0.580645	0.580645	0.566667	0.551724	0.52	0.52	0.52	0.52	0.52
EtOH31.1C	BAR	2015-05-22	Day 7	TISSUE	Enzymatic-Column	1	C	2.41	5.2	57164	27267	18933	11614	50	45	43	41	39	53.3333	0.52381	0.5	0.55	0.55	0.55	0.571429	0.571429	0.571429	0.571429	0.571429	0.548387	0.533333	0.566667	0.566667	0.566667	0.56	0.56	0.52	0.52	0.52
EtOH31.2A	BAR	2015-05-22	Day 7	BEAD	Enzymatic-Bead	1	A	5.8	6.1	11360	5651	4285	3619	44	30	44	30	25	59.1667	0.5	0.45	0.5	0.45	0.45	0.642857	0.642857	0.642857	0.642857	0.642857	0.548387	0.517241	0.548387	0.517241	0.551724	0.56	0.56	0.56	0.56	0.52
EtOH31.2B	BAR	2015-05-22	Day 7	BEAD	Enzymatic-Bead	1	B	5.8	6.1	15941	8010	5819	4762	47	39	47	35	28	52.6	0.45	0.5	0.45	0.5	0.5	0.642857	0.642857	0.642857	0.642857	0.642857	0.482759	0.517241	0.482759	0.551724	0.551724	0.6	0.56	0.6	0.52	0.52
EtOH31.2C	BAR	2015-05-22	Day 7	BEAD	Enzymatic-Bead	1	C	5.8	6.1	35100	18905	13923	11552	56	49	49	31	27	58.1	0.454545	0.47619	0.47619	0.5	0.55	0.714286	0.642857	0.642857	0.642857	0.571429	0.483871	0.5	0.5	0.517241	0.586207	0.64	0.6	0.6	0.56	0.48
EtOH31.3A	BAR	2015-05-22	Day 7	TISSUE	Enzymatic-Column	2	A	1.955	4.6	34604	15875	10404	7988	46	41	41	36	35	48.5	0.52381	0.52381	0.52381	0.5	0.5	0.571429	0.571429	0.571429	0.571429	0.571429	0.5625	0.548387	0.548387	0.533333	0.566667	0.56	0.56	0.56	0.56	0.52
EtOH31.3B	BAR	2015-05-22	Day 7	TISSUE	Enzymatic-Column	2	B	1.955	4.6	7155	1142	733	517	36	27	36	36	36	45	0.571429	0.619048	0.571429	0.571429	0.571429	0.571429	0.5	0.571429	0.571429	0.571429	0.612903	0.709677	0.612903	0.612903	0.612903	0.48	0.36	0.48	0.48	0.48
EtOH31.3C	BAR	2015-05-22	Day 7	TISSUE	Enzymatic-Column	2	C	1.955	4.6	10149	1238	821	607	35	25	35	35	35	46.25	0.5	0.55	0.5	0.5	0.5	0.642857	0.571429	0.642857	0.642857	0.642857	0.551724	0.642857	0.551724	0.551724	0.551724	0.52	0.4	0.52	0.52	0.52
EtOH31.4A	BAR	2015-05-22	Day 7	SOIL	Mechanic-Column	1	A	1.175	1	31411	13578	8759	7318	50	48	48	44	40	50.5	0.454545	0.428571	0.428571	0.47619	0.47619	0.714286	0.714286	0.714286	0.642857	0.642857	0.515152	0.483871	0.483871	0.516129	0.548387	0.64	0.64	0.64	0.6	0.56
EtOH31.4B	BAR	2015-05-22	Day 7	SOIL	Mechanic-Column	1	B	1.175	1	31151	14566	9375	7904	51	47	47	43	42	54	0.52381	0.52381	0.52381	0.52381	0.52381	0.642857	0.642857	0.642857	0.642857	0.642857	0.5625	0.580645	0.580645	0.580645	0.580645	0.56	0.52	0.52	0.52	0.52
EtOH31.4C	BAR	2015-05-22	Day 7	SOIL	Mechanic-Column	1	C	1.175	1	26555	12355	7991	6737	47	45	45	40	38	47.25	0.428571	0.428571	0.428571	0.52381	0.52381	0.714286	0.714286	0.714286	0.571429	0.571429	0.5	0.5	0.5	0.566667	0.566667	0.6	0.6	0.6	0.52	0.52
EtOH31.5A	BAR	2015-05-22	Day 7	TISSUE	Enzymatic-Column	3	A	2.905	5.2	32696	16300	11105	8772	61	55	55	45	35	63.5	0.52381	0.52381	0.52381	0.52381	0.52381	0.571429	0.571429	0.571429	0.571429	0.571429	0.5625	0.5625	0.5625	0.533333	0.566667	0.56	0.56	0.56	0.56	0.52
EtOH31.5B	BAR	2015-05-22	Day 7	TISSUE	Enzymatic-Column	3	B	2.905	5.2	27520	13782	9489	7457	60	56	56	43	37	60.8571	0.47619	0.47619	0.47619	0.47619	0.45	0.642857	0.642857	0.642857	0.642857	0.642857	0.53125	0.516129	0.516129	0.533333	0.517241	0.6	0.6	0.6	0.56	0.56
EtOH31.5C	BAR	2015-05-22	Day 7	TISSUE	Enzymatic-Column	3	C	2.905	5.2	34187	17133	11708	9096	61	57	57	42	38	62.2	0.454545	0.454545	0.454545	0.45	0.45	0.714286	0.714286	0.714286	0.642857	0.642857	0.46875	0.483871	0.483871	0.482759	0.517241	0.68	0.64	0.64	0.6	0.56
EtOH32.1A	BAR	2015-05-22	Day 14	TISSUE	Enzymatic-Column	1	A	3.32	4.8	51394	24354	15969	12366	59	55	52	45	43	60.5	0.428571	0.428571	0.428571	0.428571	0.4	0.714286	0.714286	0.714286	0.714286	0.714286	0.5	0.466667	0.5	0.5	0.482759	0.64	0.64	0.6	0.6	0.6
EtOH32.1B	BAR	2015-05-22	Day 14	TISSUE	Enzymatic-Column	1	B	3.32	4.8	17819	8308	5785	4748	45	42	45	41	35	46.5	0.47619	0.52381	0.47619	0.52381	0.6	0.642857	0.642857	0.642857	0.642857	0.5	0.548387	0.580645	0.548387	0.580645	0.633333	0.56	0.52	0.56	0.52	0.44
EtOH32.1C	BAR	2015-05-22	Day 14	TISSUE	Enzymatic-Column	1	C	3.32	4.8	30499	13962	8924	7031	52	47	47	40	37	53.6667	0.428571	0.4	0.4	0.45	0.45	0.714286	0.714286	0.714286	0.642857	0.642857	0.5	0.466667	0.466667	0.5	0.5	0.64	0.64	0.64	0.6	0.6
EtOH32.2A	BAR	2015-05-22	Day 14	BEAD	Enzymatic-Bead	1	A	6.35	6	17094	8412	6452	5081	49	40	49	28	23	51.7692	0.45	0.55	0.45	0.55	0.6	0.642857	0.5	0.642857	0.5	0.5	0.448276	0.517241	0.448276	0.62069	0.655172	0.64	0.56	0.64	0.44	0.4
EtOH32.2B	BAR	2015-05-22	Day 14	BEAD	Enzymatic-Bead	1	B	6.35	6	35957	17442	12682	9678	63	52	52	36	30	76.75	0.47619	0.45	0.45	0.5	0.5	0.642857	0.642857	0.642857	0.571429	0.571429	0.571429	0.516129	0.516129	0.551724	0.551724	0.6	0.6	0.6	0.52	0.52
EtOH32.2C	BAR	2015-05-22	Day 14	BEAD	Enzymatic-Bead	1	C	6.35	6	21470	10876	7907	6122	54	43	43	33	28	60.875	0.45	0.5	0.5	0.5	0.55	0.642857	0.571429	0.571429	0.571429	0.5	0.5	0.533333	0.533333	0.551724	0.586207	0.6	0.56	0.56	0.52	0.48
EtOH32.3A	BAR	2015-05-22	Day 14	TISSUE	Enzymatic-Column	2	A	1.735	6.4	39289	18162	11167	9188	54	50	50	45	37	56	0.47619	0.52381	0.52381	0.52381	0.5	0.642857	0.571429	0.571429	0.571429	0.571429	0.466667	0.533333	0.533333	0.533333	0.517241	0.64	0.56	0.56	0.56	0.56
EtOH32.3B	BAR	2015-05-22	Day 14	TISSUE	Enzymatic-Column	2	B	1.735	6.4	31917	15379	9662	8026	53	48	48	44	38	56.3333	0.454545	0.454545	0.454545	0.5	0.5	0.714286	0.714286	0.714286	0.642857	0.571429	0.484848	0.53125	0.53125	0.548387	0.551724	0.68	0.6	0.6	0.56	0.52
EtOH32.3C	BAR	2015-05-22	Day 14	TISSUE	Enzymatic-Column	2	C	1.735	6.4	29825	13735	8301	6833	48	44	44	39	35	50	0.47619	0.47619	0.47619	0.47619	0.52381	0.642857	0.642857	0.642857	0.642857	0.571429	0.5	0.533333	0.533333	0.533333	0.566667	0.6	0.56	0.56	0.56	0.52
EtOH32.4A	BAR	2015-05-22	Day 14	SOIL	Mechanic-Column	1	A	1.19	1	38505	17645	9067	6264	47	42	42	35	31	52	0.4	0.45	0.45	0.45	0.45	0.714286	0.642857	0.642857	0.642857	0.642857	0.448276	0.464286	0.464286	0.464286	0.5	0.64	0.6	0.6	0.6	0.56
EtOH32.4B	BAR	2015-05-22	Day 14	SOIL	Mechanic-Column	1	B	1.19	1	38847	18070	9258	6413	48	43	43	36	33	51.3333	0.52381	0.52381	0.52381	0.5	0.5	0.571429	0.571429	0.571429	0.571429	0.571429	0.548387	0.533333	0.533333	0.551724	0.551724	0.56	0.56	0.56	0.52	0.52
EtOH32.4C	BAR	2015-05-22	Day 14	SOIL	Mechanic-Column	1	C	1.19	1	45677	22060	10873	7774	47	42	41	31	28	52	0.47619	0.52381	0.52381	0.571429	0.619048	0.642857	0.571429	0.571429	0.5	0.5	0.548387	0.566667	0.566667	0.6	0.666667	0.56	0.52	0.52	0.48	0.4
EtOH32.5A	BAR	2015-05-22	Day 14	TISSUE	Enzymatic-Column	3	A	2.855	4.2	33504	18257	12745	9663	54	53	53	41	32	54	0.4	0.4	0.4	0.45	0.55	0.714286	0.714286	0.714286	0.642857	0.5	0.483871	0.483871	0.483871	0.566667	0.633333	0.64	0.64	0.64	0.52	0.44
EtOH32.5B	BAR	2015-05-22	Day 14	TISSUE	Enzymatic-Column	3	B	2.855	4.2	8307	1350	925	708	33	24	33	33	33	39	0.65	0.7	0.65	0.65	0.65	0.357143	0.285714	0.357143	0.357143	0.357143	0.689655	0.724138	0.689655	0.689655	0.689655	0.36	0.32	0.36	0.36	0.36
EtOH32.5C	BAR	2015-05-22	Day 14	TISSUE	Enzymatic-Column	3	C	2.855	4.2	10843	1342	863	625	34	25	34	34	34	38.5	0.47619	0.55	0.47619	0.47619	0.47619	0.642857	0.5	0.642857	0.642857	0.642857	0.566667	0.655172	0.566667	0.566667	0.566667	0.52	0.4	0.52	0.52	0.52
EtOH41.1A	MAM	2015-05-22	Day 1	TISSUE	Enzymatic-Column	1	A	2.105	3.5	34697	16406	14202	6349	58	52	52	44	38	61	0.352941	0.352941	0.352941	0.4375	0.4	0.8	0.8	0.8	0.8	0.8	0.5	0.478261	0.478261	0.52381	0.5	0.705882	0.705882	0.705882	0.588235	0.588235
EtOH41.1B	MAM	2015-05-22	Day 1	TISSUE	Enzymatic-Column	1	B	2.105	3.5	39144	19643	16894	7261	60	54	54	44	42	62.5	0.388889	0.3125	0.3125	0.4375	0.4375	0.8	0.8	0.8	0.8	0.8	0.5	0.428571	0.428571	0.5	0.5	0.705882	0.705882	0.705882	0.588235	0.588235
EtOH41.1C	MAM	2015-05-22	Day 1	TISSUE	Enzymatic-Column	1	C	2.105	3.5	37357	18202	15661	7180	55	49	49	41	32	62.5	0.3125	0.375	0.375	0.4375	0.4375	0.8	0.8	0.8	0.8	0.8	0.454545	0.47619	0.47619	0.5	0.55	0.705882	0.647059	0.647059	0.588235	0.529412
EtOH41.2A	MAM	2015-05-22	Day 1	BEAD	Enzymatic-Bead	1	A	2.79	4.8	17165	8693	8148	7512	47	28	47	27	20	132.5	0.4375	0.5	0.4375	0.5	0.466667	0.7	0.7	0.7	0.7	0.7	0.5	0.6	0.5	0.6	0.578947	0.647059	0.470588	0.647059	0.470588	0.470588
EtOH41.2B	MAM	2015-05-22	Day 1	BEAD	Enzymatic-Bead	1	B	2.79	4.8	31384	16135	14878	13382	57	46	46	34	28	66.1667	0.3125	0.375	0.375	0.4375	0.5	0.8	0.8	0.8	0.8	0.7	0.380952	0.47619	0.47619	0.5	0.55	0.764706	0.647059	0.647059	0.588235	0.529412
EtOH41.2C	MAM	2015-05-22	Day 1	BEAD	Enzymatic-Bead	1	C	2.79	4.8	18871	9704	8962	8176	53	38	53	29	25	63.5	0.375	0.4375	0.375	0.4375	0.5	0.8	0.8	0.8	0.8	0.7	0.521739	0.52381	0.521739	0.5	0.6	0.647059	0.588235	0.647059	0.588235	0.470588
EtOH41.3A	MAM	2015-05-22	Day 1	TISSUE	Enzymatic-Column	2	A	2.305	4.7	29033	14042	7575	4934	53	45	45	42	40	62.3333	0.352941	0.375	0.375	0.4375	0.4375	0.7	0.7	0.7	0.7	0.7	0.434783	0.4	0.4	0.45	0.45	0.764706	0.705882	0.705882	0.647059	0.647059
EtOH41.3B	MAM	2015-05-22	Day 1	TISSUE	Enzymatic-Column	2	B	2.305	4.7	31088	14708	8210	5457	53	49	49	41	35	54	0.3125	0.375	0.375	0.375	0.4375	0.8	0.8	0.8	0.8	0.8	0.478261	0.5	0.5	0.47619	0.571429	0.705882	0.647059	0.647059	0.647059	0.529412
EtOH41.3C	MAM	2015-05-22	Day 1	TISSUE	Enzymatic-Column	2	C	2.305	4.7	23957	11739	6722	4299	48	41	41	39	36	58.5	0.375	0.4375	0.4375	0.4375	0.4375	0.8	0.8	0.8	0.8	0.8	0.5	0.55	0.55	0.55	0.55	0.588235	0.529412	0.529412	0.529412	0.529412
EtOH41.4A	MAM	2015-05-22	Day 1	SOIL	Mechanic-Column	1	A	0.825	1	20446	9288	6842	5315	28	27	28	26	24	28	0.4	0.4	0.4	0.4	0.466667	0.7	0.7	0.7	0.7	0.7	0.55	0.526316	0.55	0.526316	0.578947	0.529412	0.529412	0.529412	0.529412	0.470588
EtOH41.4B	MAM	2015-05-22	Day 1	SOIL	Mechanic-Column	1	B	0.825	1	24224	11113	8117	6672	24	21	21	21	20	27	0.466667	0.6	0.6	0.6	0.6	0.6	0.6	0.6	0.6	0.6	0.526316	0.684211	0.684211	0.684211	0.684211	0.529412	0.352941	0.352941	0.352941	0.352941
EtOH41.4C	MAM	2015-05-22	Day 1	SOIL	Mechanic-Column	1	C	0.825	1	32852	15271	11070	8787	26	22	22	21	21	32	0.647059	0.625	0.625	0.625	0.625	0.5	0.5	0.5	0.5	0.5	0.666667	0.65	0.65	0.65	0.65	0.411765	0.411765	0.411765	0.411765	0.411765
EtOH41.5A	MAM	2015-05-22	Day 1	TISSUE	Enzymatic-Column	3	A	2.64	3	26094	12910	11099	7756	53	51	51	47	37	53.2	0.3125	0.3125	0.3125	0.375	0.4375	0.8	0.8	0.8	0.8	0.8	0.454545	0.428571	0.428571	0.47619	0.5	0.705882	0.705882	0.705882	0.647059	0.588235
EtOH41.5B	MAM	2015-05-22	Day 1	TISSUE	Enzymatic-Column	3	B	2.64	3	9784	4416	3643	2576	47	41	47	41	38	50.75	0.375	0.333333	0.375	0.333333	0.333333	0.8	0.8	0.8	0.8	0.8	0.45	0.421053	0.45	0.421053	0.421053	0.647059	0.647059	0.647059	0.647059	0.647059
EtOH41.5C	MAM	2015-05-22	Day 1	TISSUE	Enzymatic-Column	3	C	2.64	3	11966	5532	4582	3107	52	48	52	48	43	53	0.3125	0.375	0.3125	0.375	0.4375	0.8	0.8	0.8	0.8	0.8	0.428571	0.52381	0.428571	0.52381	0.571429	0.705882	0.588235	0.705882	0.588235	0.529412
EtOH42.1A	MAM	2015-05-22	Day 2	TISSUE	Enzymatic-Column	1	A	2.16	3.9	51359	24578	20161	12806	61	54	52	45	36	68	0.294118	0.3125	0.3125	0.375	0.4375	0.9	0.8	0.8	0.8	0.8	0.347826	0.380952	0.428571	0.45	0.5	0.882353	0.764706	0.705882	0.647059	0.588235
EtOH42.1B	MAM	2015-05-22	Day 2	TISSUE	Enzymatic-Column	1	B	2.16	3.9	32348	15856	13023	8353	57	51	51	45	37	60.75	0.3125	0.3125	0.3125	0.3125	0.375	0.8	0.8	0.8	0.8	0.8	0.428571	0.428571	0.428571	0.428571	0.5	0.705882	0.705882	0.705882	0.705882	0.588235
EtOH42.1C	MAM	2015-05-22	Day 2	TISSUE	Enzymatic-Column	1	C	2.16	3.9	41298	19720	16101	10196	57	52	52	48	41	62	0.388889	0.352941	0.352941	0.3125	0.375	0.8	0.8	0.8	0.8	0.8	0.478261	0.454545	0.454545	0.428571	0.47619	0.705882	0.705882	0.705882	0.705882	0.647059
EtOH42.2A	MAM	2015-05-22	Day 2	BEAD	Enzymatic-Bead	1	A	1.825	2	24517	11524	7511	5096	40	37	37	33	31	40.6	0.3125	0.4375	0.4375	0.4375	0.4375	0.9	0.8	0.8	0.8	0.8	0.45	0.55	0.55	0.55	0.55	0.647059	0.529412	0.529412	0.529412	0.529412
EtOH42.2B	MAM	2015-05-22	Day 2	BEAD	Enzymatic-Bead	1	B	1.825	2	127241	61004	39917	25991	44	41	36	34	33	44.75	0.3125	0.375	0.4375	0.4375	0.5	0.8	0.8	0.8	0.8	0.7	0.4	0.5	0.55	0.55	0.6	0.705882	0.588235	0.529412	0.529412	0.470588
EtOH42.2C	MAM	2015-05-22	Day 2	BEAD	Enzymatic-Bead	1	C	1.825	2	25972	12732	7908	5190	43	42	42	41	40	43	0.375	0.375	0.375	0.375	0.4375	0.8	0.8	0.8	0.8	0.8	0.45	0.45	0.45	0.45	0.5	0.647059	0.647059	0.647059	0.647059	0.588235
EtOH42.3A	MAM	2015-05-22	Day 2	TISSUE	Enzymatic-Column	2	A	4.855	4.3	31142	14066	11409	7896	32	23	23	18	18	41	0.411765	0.333333	0.333333	0.4	0.4	0.8	0.8	0.8	0.7	0.7	0.521739	0.47619	0.47619	0.473684	0.473684	0.647059	0.647059	0.647059	0.588235	0.588235
EtOH42.3B	MAM	2015-05-22	Day 2	TISSUE	Enzymatic-Column	2	B	4.855	4.3	7920	1013	831	548	22	18	22	22	22	24	0.466667	0.666667	0.466667	0.466667	0.466667	0.6	0.5	0.6	0.6	0.6	0.578947	0.736842	0.578947	0.578947	0.578947	0.470588	0.294118	0.470588	0.470588	0.470588
EtOH42.3C	MAM	2015-05-22	Day 2	TISSUE	Enzymatic-Column	2	C	4.855	4.3	5850	782	594	468	14	13	14	14	14	14	0.6	0.6	0.6	0.6	0.6	0.6	0.6	0.6	0.6	0.6	0.666667	0.666667	0.666667	0.666667	0.666667	0.352941	0.352941	0.352941	0.352941	0.352941
EtOH42.4A	MAM	2015-05-22	Day 2	SOIL	Mechanic-Column	1	A	1.06	1	26209	9700	7596	4454	34	33	34	32	31	34	0.5	0.466667	0.5	0.466667	0.466667	0.5	0.5	0.5	0.5	0.5	0.6	0.578947	0.6	0.578947	0.578947	0.470588	0.470588	0.470588	0.470588	0.470588
EtOH42.4B	MAM	2015-05-22	Day 2	SOIL	Mechanic-Column	1	B	1.06	1	22066	10536	8240	4707	34	32	32	31	31	35	0.333333	0.333333	0.333333	0.4	0.4	0.7	0.7	0.7	0.7	0.7	0.421053	0.421053	0.421053	0.473684	0.473684	0.647059	0.647059	0.647059	0.588235	0.588235
EtOH42.4C	MAM	2015-05-22	Day 2	SOIL	Mechanic-Column	1	C	1.06	1	35457	17023	13311	8149	35	33	33	29	29	35.25	0.3125	0.375	0.375	0.4	0.4	0.8	0.7	0.7	0.7	0.7	0.47619	0.52381	0.52381	0.55	0.55	0.647059	0.588235	0.588235	0.529412	0.529412
EtOH42.5A	MAM	2015-05-22	Day 2	TISSUE	Enzymatic-Column	3	A	1.905	3.2	29482	13479	11315	7405	50	47	47	44	38	53	0.375	0.375	0.375	0.4375	0.4375	0.8	0.8	0.8	0.8	0.8	0.47619	0.47619	0.47619	0.52381	0.5	0.647059	0.647059	0.647059	0.588235	0.588235
EtOH42.5B	MAM	2015-05-22	Day 2	TISSUE	Enzymatic-Column	3	B	1.905	3.2	20992	7567	6483	4369	48	43	48	39	37	50	0.3125	0.375	0.3125	0.375	0.375	0.8	0.8	0.8	0.8	0.8	0.428571	0.45	0.428571	0.45	0.45	0.705882	0.647059	0.705882	0.647059	0.647059
EtOH42.5C	MAM	2015-05-22	Day 2	TISSUE	Enzymatic-Column	3	C	1.905	3.2	39751	13513	11759	7986	56	48	48	41	40	65.3333	0.3125	0.375	0.375	0.375	0.375	0.8	0.8	0.8	0.8	0.8	0.380952	0.45	0.45	0.45	0.45	0.764706	0.647059	0.647059	0.647059	0.647059
EtOH43.1A	MAM	2015-05-22	Day 3	TISSUE	Enzymatic-Column	1	A	2.44	3.8	47037	23043	20139	10640	58	52	50	40	34	63	0.3125	0.3125	0.3125	0.375	0.4375	0.8	0.8	0.8	0.8	0.8	0.363636	0.380952	0.380952	0.428571	0.47619	0.823529	0.764706	0.764706	0.705882	0.647059
EtOH43.1B	MAM	2015-05-22	Day 3	TISSUE	Enzymatic-Column	1	B	2.44	3.8	5785	2772	2495	1289	37	26	37	37	26	50.75	0.266667	0.466667	0.266667	0.266667	0.466667	0.8	0.8	0.8	0.8	0.8	0.52381	0.578947	0.52381	0.52381	0.578947	0.588235	0.470588	0.588235	0.588235	0.470588
EtOH43.1C	MAM	2015-05-22	Day 3	TISSUE	Enzymatic-Column	1	C	2.44	3.8	28452	12850	11264	5952	59	49	49	42	36	66.5	0.3125	0.375	0.375	0.375	0.333333	0.8	0.8	0.8	0.8	0.8	0.434783	0.47619	0.47619	0.5	0.473684	0.764706	0.647059	0.647059	0.588235	0.588235
EtOH43.2A	MAM	2015-05-22	Day 3	BEAD	Enzymatic-Bead	1	A	4.105	5.8	20709	10264	8646	6934	53	46	46	34	29	55.1	0.375	0.375	0.375	0.5	0.5	0.7	0.7	0.7	0.7	0.7	0.454545	0.545455	0.545455	0.619048	0.619048	0.705882	0.588235	0.588235	0.470588	0.470588
EtOH43.2B	MAM	2015-05-22	Day 3	BEAD	Enzymatic-Bead	1	B	4.105	5.8	10913	5115	4169	3209	57	35	57	35	30	95.5	0.411765	0.5	0.411765	0.5	0.5	0.8	0.7	0.8	0.7	0.7	0.583333	0.619048	0.583333	0.619048	0.619048	0.588235	0.470588	0.588235	0.470588	0.470588
EtOH43.2C	MAM	2015-05-22	Day 3	BEAD	Enzymatic-Bead	1	C	4.105	5.8	22296	11120	9306	7203	58	51	51	36	33	60.1	0.3125	0.3125	0.3125	0.375	0.4375	0.8	0.8	0.8	0.7	0.7	0.428571	0.428571	0.428571	0.52381	0.571429	0.705882	0.705882	0.705882	0.588235	0.529412
EtOH43.3A	MAM	2015-05-22	Day 3	TISSUE	Enzymatic-Column	2	A	2.15	3.4	34772	16640	13743	9701	53	51	51	48	41	53.5	0.352941	0.3125	0.3125	0.375	0.4375	0.8	0.8	0.8	0.8	0.8	0.409091	0.380952	0.380952	0.47619	0.5	0.764706	0.764706	0.764706	0.647059	0.588235
EtOH43.3B	MAM	2015-05-22	Day 3	TISSUE	Enzymatic-Column	2	B	2.15	3.4	396	15	8	1	NA	NA	NA	NA	NA	NA	NA	NA	NA	NA	NA	NA	NA	NA	NA	NA	NA	NA	NA	NA	NA	NA	NA	NA	NA	NA
EtOH43.3C	MAM	2015-05-22	Day 3	TISSUE	Enzymatic-Column	2	C	2.15	3.4	72062	7761	6760	5253	55	45	55	39	36	61.4286	0.352941	0.4	0.352941	0.4	0.4	0.8	0.8	0.8	0.8	0.8	0.5	0.5	0.5	0.473684	0.473684	0.705882	0.588235	0.705882	0.588235	0.588235
EtOH43.4A	MAM	2015-05-22	Day 3	SOIL	Mechanic-Column	1	A	1.455	1	20263	8750	6253	5504	44	38	44	37	33	51.5	0.375	0.375	0.375	0.375	0.5	0.8	0.8	0.8	0.8	0.7	0.5	0.5	0.5	0.5	0.636364	0.647059	0.647059	0.647059	0.647059	0.470588
EtOH43.4B	MAM	2015-05-22	Day 3	SOIL	Mechanic-Column	1	B	1.455	1	23166	11083	8733	7612	39	38	38	33	29	39	0.411765	0.375	0.375	0.375	0.375	0.8	0.8	0.8	0.8	0.8	0.545455	0.52381	0.52381	0.52381	0.52381	0.588235	0.588235	0.588235	0.588235	0.588235
EtOH43.4C	MAM	2015-05-22	Day 3	SOIL	Mechanic-Column	1	C	1.455	1	21927	8740	6417	5469	37	35	37	33	26	37.3333	0.4375	0.4375	0.4375	0.4375	0.5	0.7	0.7	0.7	0.7	0.7	0.571429	0.571429	0.571429	0.571429	0.666667	0.529412	0.529412	0.529412	0.529412	0.411765
EtOH43.5A	MAM	2015-05-22	Day 3	TISSUE	Enzymatic-Column	3	A	1.605	2.4	20111	9536	7283	5099	52	50	52	45	40	52.1667	0.3125	0.3125	0.3125	0.375	0.375	0.8	0.8	0.8	0.7	0.7	0.409091	0.428571	0.409091	0.47619	0.52381	0.764706	0.705882	0.764706	0.647059	0.588235
EtOH43.5B	MAM	2015-05-22	Day 3	TISSUE	Enzymatic-Column	3	B	1.605	2.4	67	6	4	0	NA	NA	NA	NA	NA	NA	NA	NA	NA	NA	NA	NA	NA	NA	NA	NA	NA	NA	NA	NA	NA	NA	NA	NA	NA	NA
EtOH43.5C	MAM	2015-05-22	Day 3	TISSUE	Enzymatic-Column	3	C	1.605	2.4	46101	22152	17253	12080	55	52	49	44	41	55.75	0.3125	0.3125	0.3125	0.3125	0.375	0.8	0.8	0.8	0.8	0.8	0.380952	0.380952	0.428571	0.428571	0.52381	0.764706	0.764706	0.705882	0.705882	0.588235
EtOH44.1A	MAM	2015-05-22	Day 5	TISSUE	Enzymatic-Column	1	A	2.295	3.8	31169	15206	12860	9772	55	51	51	47	43	58	0.294118	0.3125	0.3125	0.375	0.4375	0.9	0.8	0.8	0.8	0.8	0.416667	0.380952	0.380952	0.47619	0.5	0.823529	0.764706	0.764706	0.647059	0.588235
EtOH44.1B	MAM	2015-05-22	Day 5	TISSUE	Enzymatic-Column	1	B	2.295	3.8	147	6	3	2	NA	NA	NA	NA	NA	NA	NA	NA	NA	NA	NA	NA	NA	NA	NA	NA	NA	NA	NA	NA	NA	NA	NA	NA	NA	NA
EtOH44.1C	MAM	2015-05-22	Day 5	TISSUE	Enzymatic-Column	1	C	2.295	3.8	39910	19226	15872	12023	53	48	48	44	39	56.3333	0.352941	0.352941	0.352941	0.470588	0.4	0.8	0.8	0.8	0.8	0.8	0.409091	0.380952	0.380952	0.52381	0.473684	0.764706	0.764706	0.764706	0.588235	0.588235
EtOH44.2A	MAM	2015-05-22	Day 5	BEAD	Enzymatic-Bead	1	A	2.565	4.2	19498	9630	8355	6633	59	46	59	37	29	66.8	0.3125	0.375	0.3125	0.375	0.5	0.8	0.8	0.8	0.8	0.7	0.409091	0.47619	0.409091	0.47619	0.571429	0.764706	0.647059	0.764706	0.647059	0.529412
EtOH44.2B	MAM	2015-05-22	Day 5	BEAD	Enzymatic-Bead	1	B	2.565	4.2	33080	16384	13834	10550	63	57	57	45	37	64.875	0.3125	0.375	0.375	0.375	0.4375	0.8	0.8	0.8	0.8	0.8	0.409091	0.5	0.5	0.45	0.5	0.764706	0.647059	0.647059	0.647059	0.588235
EtOH44.2C	MAM	2015-05-22	Day 5	BEAD	Enzymatic-Bead	1	C	2.565	4.2	24249	12212	10649	8466	61	50	50	42	34	70.1667	0.352941	0.375	0.375	0.375	0.5	0.8	0.8	0.8	0.8	0.7	0.454545	0.45	0.45	0.45	0.55	0.705882	0.647059	0.647059	0.647059	0.529412
EtOH44.3A	MAM	2015-05-22	Day 5	TISSUE	Enzymatic-Column	2	A	1.84	3.5	35152	17672	14235	10188	56	52	52	41	39	57.5	0.352941	0.3125	0.3125	0.375	0.4375	0.8	0.8	0.8	0.8	0.8	0.391304	0.333333	0.333333	0.428571	0.47619	0.823529	0.823529	0.823529	0.705882	0.647059
EtOH44.3B	MAM	2015-05-22	Day 5	TISSUE	Enzymatic-Column	2	B	1.84	3.5	30612	15278	12360	8539	55	51	51	43	40	56.2	0.411765	0.375	0.375	0.375	0.375	0.8	0.8	0.8	0.8	0.8	0.5	0.47619	0.47619	0.47619	0.47619	0.647059	0.647059	0.647059	0.647059	0.647059
EtOH44.3C	MAM	2015-05-22	Day 5	TISSUE	Enzymatic-Column	2	C	1.84	3.5	33664	17341	14362	10595	53	48	48	41	37	56.3333	0.294118	0.3125	0.3125	0.3125	0.375	0.9	0.8	0.8	0.8	0.8	0.409091	0.428571	0.428571	0.428571	0.47619	0.764706	0.705882	0.705882	0.705882	0.647059
EtOH44.4A	MAM	2015-05-22	Day 5	SOIL	Mechanic-Column	1	A	1.805	3.8	21803	9850	7979	2960	33	30	33	28	26	34	0.4	0.4	0.4	0.466667	0.466667	0.8	0.8	0.8	0.8	0.8	0.55	0.526316	0.55	0.578947	0.578947	0.529412	0.529412	0.529412	0.470588	0.470588
EtOH44.4B	MAM	2015-05-22	Day 5	SOIL	Mechanic-Column	1	B	1.805	3.8	35306	17460	14294	5299	33	30	30	28	27	34.5	0.375	0.375	0.375	0.4375	0.4375	0.7	0.7	0.7	0.7	0.7	0.565217	0.545455	0.545455	0.571429	0.571429	0.588235	0.588235	0.588235	0.529412	0.529412
EtOH44.4C	MAM	2015-05-22	Day 5	SOIL	Mechanic-Column	1	C	1.805	3.8	50237	24617	20038	7451	37	33	32	29	27	40	0.2	0.266667	0.266667	0.266667	0.4	0.9	0.8	0.8	0.8	0.8	0.368421	0.421053	0.421053	0.421053	0.526316	0.705882	0.647059	0.647059	0.647059	0.529412
EtOH44.5A	MAM	2015-05-22	Day 5	TISSUE	Enzymatic-Column	3	A	3.545	4	31403	15073	12139	8839	52	52	52	45	40	52	0.3125	0.3125	0.3125	0.3125	0.375	0.8	0.8	0.8	0.8	0.7	0.428571	0.428571	0.428571	0.428571	0.47619	0.705882	0.705882	0.705882	0.705882	0.647059
EtOH44.5B	MAM	2015-05-22	Day 5	TISSUE	Enzymatic-Column	3	B	3.545	4	10137	1286	1041	758	33	28	33	33	33	34.25	0.333333	0.4	0.333333	0.333333	0.333333	0.8	0.8	0.8	0.8	0.8	0.473684	0.526316	0.473684	0.473684	0.473684	0.588235	0.529412	0.588235	0.588235	0.588235
EtOH44.5C	MAM	2015-05-22	Day 5	TISSUE	Enzymatic-Column	3	C	3.545	4	17231	1561	1235	878	37	32	37	37	37	38.25	0.333333	0.466667	0.333333	0.333333	0.333333	0.8	0.7	0.8	0.8	0.8	0.368421	0.526316	0.368421	0.368421	0.368421	0.705882	0.529412	0.705882	0.705882	0.705882
EtOH45.1A	MAM	2015-05-22	Day 7	TISSUE	Enzymatic-Column	1	A	2.885	3.8	37651	18420	16500	4558	45	41	41	34	27	48	0.352941	0.375	0.375	0.4375	0.4375	0.8	0.8	0.8	0.8	0.8	0.428571	0.45	0.45	0.5	0.55	0.705882	0.647059	0.647059	0.588235	0.529412
EtOH45.1B	MAM	2015-05-22	Day 7	TISSUE	Enzymatic-Column	1	B	2.885	3.8	12614	5879	5289	1454	42	36	42	36	31	44.5	0.4375	0.4375	0.4375	0.4375	0.5	0.8	0.8	0.8	0.8	0.7	0.545455	0.5	0.545455	0.5	0.55	0.588235	0.588235	0.588235	0.588235	0.529412
EtOH45.1C	MAM	2015-05-22	Day 7	TISSUE	Enzymatic-Column	1	C	2.885	3.8	12189	5308	4715	1288	42	30	42	30	26	55.2	0.5	0.533333	0.5	0.533333	0.533333	0.7	0.6	0.7	0.6	0.6	0.571429	0.578947	0.571429	0.578947	0.578947	0.529412	0.470588	0.529412	0.470588	0.470588
EtOH45.2A	MAM	2015-05-22	Day 7	BEAD	Enzymatic-Bead	1	A	4.01	5.8	12990	3135	2653	2162	41	32	41	41	32	45	0.5	0.5	0.5	0.5	0.5	0.7	0.7	0.7	0.7	0.7	0.571429	0.55	0.571429	0.571429	0.55	0.529412	0.529412	0.529412	0.529412	0.529412
EtOH45.2B	MAM	2015-05-22	Day 7	BEAD	Enzymatic-Bead	1	B	4.01	5.8	13720	3304	2713	2201	46	35	46	46	35	51.5	0.3125	0.4	0.3125	0.3125	0.4	0.8	0.8	0.8	0.8	0.8	0.4	0.473684	0.4	0.4	0.473684	0.705882	0.588235	0.705882	0.705882	0.588235
EtOH45.2C	MAM	2015-05-22	Day 7	BEAD	Enzymatic-Bead	1	C	4.01	5.8	17541	9096	7709	6439	53	42	53	36	28	60.8571	0.25	0.3125	0.25	0.4375	0.5	0.9	0.8	0.9	0.8	0.7	0.35	0.4	0.35	0.5	0.55	0.764706	0.705882	0.764706	0.588235	0.529412
EtOH45.3A	MAM	2015-05-22	Day 7	TISSUE	Enzymatic-Column	2	A	1.445	1	33142	16392	13764	10481	56	51	51	46	39	61	0.25	0.375	0.375	0.4375	0.5	0.9	0.8	0.8	0.8	0.8	0.3	0.4	0.4	0.5	0.55	0.823529	0.705882	0.705882	0.588235	0.529412
EtOH45.3B	MAM	2015-05-22	Day 7	TISSUE	Enzymatic-Column	2	B	1.445	1	24167	10459	8636	6457	51	49	49	44	44	51.3333	0.4375	0.4375	0.4375	0.4375	0.4375	0.8	0.8	0.8	0.8	0.8	0.5	0.5	0.5	0.5	0.5	0.647059	0.647059	0.647059	0.588235	0.588235
EtOH45.3C	MAM	2015-05-22	Day 7	TISSUE	Enzymatic-Column	2	C	1.445	1	22205	10698	8944	6703	54	47	47	42	38	58.2	0.294118	0.375	0.375	0.4375	0.4375	0.9	0.8	0.8	0.8	0.8	0.347826	0.428571	0.428571	0.45	0.45	0.882353	0.705882	0.705882	0.647059	0.647059
EtOH45.4A	MAM	2015-05-22	Day 7	SOIL	Mechanic-Column	1	A	1.005	1	10472	2149	1664	968	32	30	32	32	30	32.1667	0.375	0.4375	0.375	0.375	0.4375	0.8	0.7	0.8	0.8	0.7	0.5	0.55	0.5	0.5	0.55	0.588235	0.529412	0.588235	0.588235	0.529412
EtOH45.4B	MAM	2015-05-22	Day 7	SOIL	Mechanic-Column	1	B	1.005	1	17612	4793	3786	2195	35	33	35	33	32	35.5	0.3125	0.375	0.3125	0.375	0.375	0.8	0.8	0.8	0.8	0.8	0.45	0.5	0.45	0.5	0.5	0.647059	0.588235	0.647059	0.588235	0.588235
EtOH45.4C	MAM	2015-05-22	Day 7	SOIL	Mechanic-Column	1	C	1.005	1	32993	15528	12252	6673	30	29	29	27	26	30	0.375	0.375	0.375	0.375	0.4375	0.8	0.8	0.8	0.8	0.7	0.47619	0.45	0.45	0.5	0.55	0.647059	0.647059	0.647059	0.588235	0.529412
EtOH45.5A	MAM	2015-05-22	Day 7	TISSUE	Enzymatic-Column	3	A	2.405	3	26462	12175	9592	6425	51	47	47	40	36	51.8571	0.25	0.3125	0.3125	0.375	0.375	0.8	0.8	0.8	0.8	0.8	0.363636	0.380952	0.380952	0.45	0.45	0.823529	0.764706	0.764706	0.647059	0.647059
EtOH45.5B	MAM	2015-05-22	Day 7	TISSUE	Enzymatic-Column	3	B	2.405	3	24982	11994	9356	6393	53	51	51	42	40	53.2	0.411765	0.375	0.375	0.375	0.375	0.8	0.8	0.8	0.8	0.8	0.47619	0.45	0.45	0.45	0.45	0.647059	0.647059	0.647059	0.647059	0.647059
EtOH45.5C	MAM	2015-05-22	Day 7	TISSUE	Enzymatic-Column	3	C	2.405	3	35276	16489	12492	8364	57	53	53	47	41	59	0.3125	0.3125	0.3125	0.375	0.375	0.8	0.8	0.8	0.8	0.8	0.409091	0.5	0.5	0.47619	0.47619	0.764706	0.647059	0.647059	0.647059	0.647059
EtOH46.1A	MAM	2015-05-22	Day 14	TISSUE	Enzymatic-Column	1	A	1.86	3.7	42316	20450	16353	10664	52	47	45	41	38	55.3333	0.25	0.25	0.375	0.375	0.4375	0.9	0.9	0.8	0.8	0.8	0.434783	0.380952	0.47619	0.47619	0.52381	0.764706	0.764706	0.647059	0.647059	0.588235
EtOH46.1B	MAM	2015-05-22	Day 14	TISSUE	Enzymatic-Column	1	B	1.86	3.7	34117	12921	10489	6653	54	52	52	49	44	54.3333	0.3125	0.266667	0.266667	0.4	0.4	0.8	0.8	0.8	0.8	0.8	0.428571	0.4	0.4	0.5	0.5	0.705882	0.705882	0.705882	0.588235	0.588235
EtOH46.1C	MAM	2015-05-22	Day 14	TISSUE	Enzymatic-Column	1	C	1.86	3.7	48739	20043	16232	10611	58	53	52	49	42	63	0.352941	0.3125	0.3125	0.375	0.4375	0.8	0.8	0.8	0.8	0.8	0.409091	0.380952	0.380952	0.47619	0.52381	0.764706	0.764706	0.764706	0.647059	0.588235
EtOH46.2A	MAM	2015-05-22	Day 14	BEAD	Enzymatic-Bead	1	A	2.565	4.5	13041	6282	5529	4447	52	42	52	42	33	67	0.3125	0.4375	0.3125	0.4375	0.4375	0.9	0.8	0.9	0.8	0.8	0.428571	0.5	0.428571	0.5	0.5	0.705882	0.588235	0.705882	0.588235	0.588235
EtOH46.2B	MAM	2015-05-22	Day 14	BEAD	Enzymatic-Bead	1	B	2.565	4.5	27535	13048	11010	8420	62	53	53	44	37	71	0.3125	0.3125	0.3125	0.375	0.4375	0.8	0.8	0.8	0.8	0.8	0.454545	0.428571	0.428571	0.45	0.5	0.705882	0.705882	0.705882	0.647059	0.588235
EtOH46.2C	MAM	2015-05-22	Day 14	BEAD	Enzymatic-Bead	1	C	2.565	4.5	15835	8036	6970	5562	57	44	57	36	29	65.6667	0.3125	0.3125	0.3125	0.4375	0.5	0.8	0.8	0.8	0.8	0.7	0.409091	0.4	0.409091	0.5	0.6	0.764706	0.705882	0.764706	0.588235	0.470588
EtOH46.3A	MAM	2015-05-22	Day 14	TISSUE	Enzymatic-Column	2	A	3.355	3.6	19247	8067	5805	3466	55	50	55	45	36	56.6667	0.25	0.3125	0.25	0.375	0.4	0.9	0.8	0.9	0.8	0.8	0.409091	0.454545	0.409091	0.47619	0.526316	0.764706	0.705882	0.764706	0.647059	0.529412
EtOH46.3B	MAM	2015-05-22	Day 14	TISSUE	Enzymatic-Column	2	B	3.355	3.6	27812	13761	9587	5239	54	49	49	41	37	56.5	0.3125	0.375	0.375	0.4	0.4	0.8	0.8	0.8	0.8	0.8	0.428571	0.45	0.45	0.473684	0.473684	0.705882	0.647059	0.647059	0.588235	0.588235
EtOH46.3C	MAM	2015-05-22	Day 14	TISSUE	Enzymatic-Column	2	C	3.355	3.6	34253	17018	12225	6945	52	48	48	40	35	53.2	0.375	0.375	0.375	0.4375	0.4375	0.8	0.8	0.8	0.8	0.8	0.409091	0.5	0.5	0.52381	0.571429	0.764706	0.647059	0.647059	0.588235	0.529412
EtOH46.4A	MAM	2015-05-22	Day 14	SOIL	Mechanic-Column	1	A	1.47	1	18463	8995	6921	4765	41	37	41	34	32	42.5	0.2	0.333333	0.2	0.333333	0.4	0.9	0.8	0.9	0.8	0.7	0.315789	0.421053	0.315789	0.473684	0.526316	0.764706	0.647059	0.764706	0.588235	0.529412
EtOH46.4B	MAM	2015-05-22	Day 14	SOIL	Mechanic-Column	1	B	1.47	1	19828	9821	7358	5249	37	33	37	32	31	40	0.411765	0.5	0.411765	0.5	0.5	0.8	0.7	0.8	0.7	0.7	0.565217	0.619048	0.565217	0.619048	0.619048	0.588235	0.470588	0.588235	0.470588	0.470588
EtOH46.4C	MAM	2015-05-22	Day 14	SOIL	Mechanic-Column	1	C	1.47	1	27265	13439	10671	7646	42	39	39	35	34	42.75	0.411765	0.375	0.375	0.5	0.5	0.7	0.7	0.7	0.7	0.7	0.5	0.47619	0.47619	0.571429	0.571429	0.647059	0.647059	0.647059	0.529412	0.529412
EtOH46.5A	MAM	2015-05-22	Day 14	TISSUE	Enzymatic-Column	3	A	2.405	4	25130	12039	9742	6965	54	49	49	47	37	59	0.3125	0.333333	0.333333	0.4	0.4	0.8	0.8	0.8	0.8	0.8	0.454545	0.45	0.45	0.5	0.526316	0.705882	0.647059	0.647059	0.588235	0.529412
EtOH46.5B	MAM	2015-05-22	Day 14	TISSUE	Enzymatic-Column	3	B	2.405	4	20438	9913	7981	5529	56	51	56	47	41	58	0.375	0.375	0.375	0.4375	0.4375	0.8	0.8	0.8	0.8	0.8	0.5	0.47619	0.5	0.5	0.5	0.647059	0.647059	0.647059	0.588235	0.588235
EtOH46.5C	MAM	2015-05-22	Day 14	TISSUE	Enzymatic-Column	3	C	2.405	4	48700	21610	17196	12377	63	57	54	41	34	66.75	0.3125	0.3125	0.3125	0.4375	0.4375	0.8	0.8	0.8	0.8	0.8	0.454545	0.428571	0.428571	0.5	0.55	0.705882	0.705882	0.705882	0.588235	0.529412
