# Supplementary material for: Have the cake and eat it: Optimizing nondestructive DNA metabarcoding of macroinvertebrate samples for freshwater biomonitoring
Source: Mol Ecol Resour. 2019 Apr 29;19(4):863–76. doi: 10.1111/1755-0998.13012 (PMC6850371; doi:10.1111/1755-0998.13012)
Supplement: Supplementary file 3 [file MEN-19-863-s003.zip]

Archive with 1 entries (1 files):
- FilipaMSM_et_al_TABLE S3_SuppInfo_2019-03-10.xlsx
