# Supplementary material for: Have the cake and eat it: Optimizing nondestructive DNA metabarcoding of macroinvertebrate samples for freshwater biomonitoring
Source: Mol Ecol Resour. 2019 Apr 29;19(4):863–76. doi: 10.1111/1755-0998.13012 (PMC6850371; doi:10.1111/1755-0998.13012)
Supplement: Supplementary file 3 [file MEN-19-863-s003.zip › FilipaMSM_et_al_TABLE S3_SuppInfo_2019-03-10.xlsx]

## Sheet: FilipaMSM_et_al_TABLE S3_2019-0
Cluster_name	readID	sequence	Domain	Phylum	Class	Order	Family	Genus	Taxa/PhylOTU	Top_Id	EtOH01.1A	EtOH01.1B	EtOH01.1C	EtOH01.2A	EtOH01.2B	EtOH01.2C	EtOH01.3A	EtOH01.3B	EtOH01.3C	EtOH01.4A	EtOH01.4B	EtOH01.4C	EtOH01.5A	EtOH01.5B	EtOH01.5C	EtOH02.1A	EtOH02.1B	EtOH02.1C	EtOH02.2A	EtOH02.2B	EtOH02.2C	EtOH02.3A	EtOH02.3B	EtOH02.3C	EtOH02.4A	EtOH02.4B	EtOH02.4C	EtOH02.5A	EtOH02.5B	EtOH02.5C	EtOH03.1A	EtOH03.1B	EtOH03.1C	EtOH03.2A	EtOH03.2B	EtOH03.2C	EtOH03.3A	EtOH03.3B	EtOH03.3C
COI00001	M01998:36:000000000-BCJWJ:1:2110:20642:17018_CONS_SUB_SUB_CMP	ATTATCTGGGCCTTTAGCTCATTCAGGAGGATCTGTAGATTTAGCTATTTTTAGTCTTCATTGTGCTGGATTTTCTTCCATTGCAGGAGCAATTAATTTTATTACAACTATTTTTAATATGAGAACACCGGGTTTAACATTTGACAAACTTCCTTTGTTTGTGTGATCAGTGTTAATAACAGCATTTTTATTACTCCTTTCTTTACCTGTTTTAGCAGGAGCAATAACTATGCTACTAACTGATAGAAATTTTAATACTACTTTTTTTGATCCAGCTGGAGGAGGAGACCCTGTTTTATATCAACATTTATTT	Eukaryota	Cnidaria	Hydrozoa	Anthoathecata	Hydridae	Hydra	Hydra vulgaris	100	2522	2797	2016	3220	7545	6369	2698	3219	3600	1953	2437	3106	4278	3934	2682	2584	2895	1911	4417	5140	2042	2438	595	1239	876	2132	1079	3180	224	1395	2622	370	135	1524	2841	2469	2754	2036	1973
COI00002	M01998:36:000000000-BCJWJ:1:1103:20101:4836_CONS_SUB_SUB_CMP	TCTTTCTGCTGGAATTGCCCATGCTGGAGCGTCTGTAGACCTTGCTATTTTTTCTCTTCACCTAGCTGGTGTCTCATCAATTCTTGGAGCTGTTAATTTTATTACCACCACAATCAATATGCGGGCTAGAGGAATAACTATAGACCGAATCCCTTTATTCGTTTGATCAGTAGTAATCACGGCAATTCTCCTATTGCTTAGACTCCCTGTCCTCGCTGGGGCTATCACTATACTTTTAACTGATCGTAACCTAAATACCTCCTTCTTTGACCCTGCAGGAGGTGGAGATCCCATCCTCTATCAACATCTATTC	Eukaryota	Arthropoda	Insecta	Ephemeroptera	Leptophlebiidae	Leptophlebiidae	Leptophlebiidae sp.1	100	501	367	141	599	293	307	191	111	195	1126	1334	1659	110	97	48	369	282	234	1243	721	289	255	33	111	684	1508	801	119	1	58	167	21	7	217	159	166	322	183	195
COI00003	M01998:36:000000000-BCJWJ:1:2105:24865:17970_CONS_SUB_SUB_CMP	TCTTTCTGCTGGAATTGCCCATGCTGGAGCGTCTGTAGACCTTGCTATTTTTTCTCTTCATCTAGCTGGTGTCTCATCAATTCTTGGAGCTGTTAATTTTATTACCACCACAATCAATATGCGGGCTAGAGGAATAACTATAGACCGAATCCCTTTATTCGTTTGATCAGTAGTAATCACAGCAATTCTCCTATTGCTTAGACTCCCTGTCCTCGCTGGGGCTATCACTATACTTTTAACTGATCGTAACCTAAATACCTCCTTCTTTGACCCTGCAGGAGGTGGAGATCCCATCCTCTATCAACATCTATTC	Eukaryota	Arthropoda	Insecta	Ephemeroptera	Leptophlebiidae	Leptophlebiidae	Leptophlebiidae sp.1	100	0	2	0	177	84	77	55	58	24	95	187	221	121	132	141	23	30	36	164	106	39	33	11	22	10	23	15	54	2	20	83	11	2	37	27	23	140	55	51
COI00004	M01998:36:000000000-BCJWJ:1:2105:17835:8603_CONS_SUB_SUB_CMP	CCTCGCAGGCAATCTTGCCCATGCAGGAGCATCAGTAGATTTAACAATCTTCTCACTCCATCTAGCAGGTGTATCATCAATTTTAGGTGCAGTTAACTTCATTACCACAATTATTAATATGAAACCTCCAGCCATCTCCCAATATCAAACACCCCTCTTTGTGTGAGCCGTACTAGTAACGGCTGTCCTTCTCCTCCTCTCACTACCAGTTCTAGCTGCTGGAATTACAATGCTTCTTACGGATCGTAATCTTAATACCACATTCTTCGATCCGGCAGGGGGAGGAGACCCAATCCTATATCAACACTTATTC	Eukaryota	Chordata	Actinopterygii	Cypriniformes	Cyprinidae	Alburnus	Alburnus alburnus	100	0	0	0	0	0	0	0	0	0	0	1	1	0	0	0	0	0	0	0	1	1	1	0	0	0	0	0	1	0	1	0	0	0	0	0	0	0	0	0
COI00005	M01998:36:000000000-BCJWJ:1:1112:27035:12918_CONS_SUB_SUB_CMP	TCTTTCTTCTAATATCTCTCATAGAGGGGCCTCAGTAGATTTAGCCATTTTTTCCCTTCATTTAGCCGGGATTTCTTCTATTTTAGGATCTGTAAATTTTATTACCACAGTTATTAATATACGATCAAGAGGAATTACTCTAGACCGTATACCATTATTTGTATGATCTATTGTAATTACAACTGTTTTACTATTATTATCTTTACCTGTATTAGCAGGAGCAATTACAATATTATTAACAGATCGAAATTTAAATACTTCGTTCTTTGATCCTGCAGGAGGGGGAGATCCTATTTTATATCAACATTTATTT	Eukaryota	Arthropoda	Insecta	Diptera	Chironomidae	Polypedilum	Polypedilum nubens	99.03	0	0	0	0	0	0	0	0	0	1	0	0	0	0	0	0	0	0	0	0	0	0	0	0	0	1	1	0	0	0	0	0	0	0	0	0	0	0	0
COI00006	M01998:36:000000000-BCJWJ:1:1111:29133:12382_CONS_SUB_SUB_CMP	TTTATCAGCAGGAATCGCCCACGCAGGAGCTTCGGTCGATTTAGCAATCTTCTCGCTCCATTTGGCAGGGGTTTCATCCATCCTAGGAGCTGTTAATTTTATTACTACTACTATTAACATACGATCAAGCGGTATAACTATAGACCGTATTCCTTTATTCGTTTGATCGGTTTTAATTACAGCCATTTTACTATTACTTTCCTTGCCTGTTCTAGCAGGAGCAATTACTATACTACTCACGGACCGAAATCTTAATACCTCTTTCTTTGACCCTGCGGGAGGTGGGGATCCTATTCTCTACCAACACTTGTTT	Eukaryota	Arthropoda	Insecta	Ephemeroptera	Heptageniidae	Heptageniidae	Heptageniidae sp.1	100	0	0	0	16	12	7	0	22	0	4	0	0	11	82	0	0	0	0	18	14	6	0	0	5	0	1	0	39	0	13	1	4	4	2	1	2	19	15	0
COI00007	M01998:36:000000000-BCJWJ:1:2114:10861:8744_CONS_SUB_SUB_CMP	ACTATCCTCTAGAATTGCCCACAGAGGTGCATCAGTCGACTTAGCTATTTTTTCTTTACACTTAGCCGGAATTTCTTCTATTCTAGGATCTGTAAATTTCATTACAACTGCTATTAATATACGATCAAATGGAATTACATTGGACCGAATGCCCTTATTTGTATGATCTGTTGTAATTACTACAATTCTTCTTCTTCTTTCGCTACCTGTTTTAGCAGGTGCTATTACAATACTTTTAACAGATCGAAATTTAAATACTTCTTTTTTCGACCCTGCGGGAGGCGGAGACCCTATTTTATACCAACATTTATTT	Eukaryota	Arthropoda	Insecta	Diptera	Diptera	Diptera	Diptera	89.109	13	408	23	72	205	150	76	89	64	31	63	60	123	97	76	654	1012	621	119	137	55	112	28	53	11	17	8	175	12	53	136	15	6	4557	7035	6664	121	37	69
COI00008	M01998:36:000000000-BCJWJ:1:2114:24658:25851_CONS_SUB_SUB_CMP	ACTTTCAAGTGGAAATTCTCATTCAGGCCCTGCTGTAGACTTGGCTATTTTCAGTTTACATTTGTCTGGAGCAGCGTCTATTTTAGGTGCGATTAATTTTATATGCACTATTTTAAACATGAGAACTAAAGGTTTGTATATGCATAAATTGCCATTATTCGTTTGGTCTATTTTAATTACTGCAGTATTATTGTTGTTATCTTTACCTGTTCTTGCTGGAGCAATTACTATGTTGTTGACGGATAGAAATTTTAACACTTCATTTTTTGATCCTGCTGGAGGAGGTGACCCTGTACTTTATCAACATTTATTT	Eukaryota	Eukaryota	Eukaryota	Eukaryota	Eukaryota	Eukaryota	Eukaryota	98.722	145	218	232	193	543	429	829	870	933	2119	2932	3534	597	661	369	341	438	315	223	338	175	596	117	208	1760	4215	2521	621	45	267	764	127	37	57	121	78	709	513	443
COI00009	M01998:36:000000000-BCJWJ:1:2109:3056:14929_CONS_SUB_SUB_CMP	TCTTTCTGCTGGAATTGCCCATGCTGGAGCGTCTGTAGACCTTGCTATTTTTTCTCTTCATCTAGCTGGTGTCTCATCAATTCTTGGAGCTGTTAATTTTATTACCACCACAATCAATATACGGGCTAGAGGAATAACTATAGACCGAATCCCTTTATTCGTTTGATCAGTAGTAATCACAGCAATTCTCCTATTGCTTAGACTCCCTGTCCTTGCTGGGGCTATCACTATACTTTTAACTGATCGTAACCTAAATACCTCCTTCTTTGACCCTGCAGGAGGTGGAGATCCCATCCTCTATCAACATCTATTC	Eukaryota	Arthropoda	Insecta	Ephemeroptera	Leptophlebiidae	Leptophlebiidae	Leptophlebiidae sp.1	100	61	5	59	456	529	415	40	24	54	1	16	36	41	88	39	46	49	16	168	80	42	163	27	49	0	17	9	511	7	133	29	2	2	51	58	45	121	130	76
COI00010	M01998:36:000000000-BCJWJ:1:1109:23558:11143_CONS_SUB_SUB_CMP	TTTGTCAGCAAATATTGCTCACGGGGGTTCATCTGTAGATTTCGCTATTTTTTCTCTTCATTTAGCAGGGATTTCATCTATTTTAGGGGCTGTAAATTTTATTACCACCGTGGTTAACATGCGTAGACCAGGTATAACTCTTGATCGAATACCTTTATTTGTTTGATCAGTGGTAATTACCGCTGTTTTACTGCTATTATCATTACCTGTTTTAGCTGGTGCCATCACTATATTACTCACAGACCGAAATTTAAACACATCATTTTTTGACCCAGCTGGTGGGGGTGATCCTATTTTATATCAACATTTATTT	Eukaryota	Arthropoda	Insecta	Ephemeroptera	Ephemeroptera	Ephemeroptera	Ephemeroptera sp.7	99.681	0	0	0	0	0	1	1	0	0	0	1	0	1	0	0	1	0	0	0	0	0	0	0	0	0	1	0	0	0	0	6	0	0	0	0	0	1	0	0
COI00011	M01998:36:000000000-BCJWJ:1:1102:24585:11105_CONS_SUB_SUB_CMP	TCGCAGGCAATCTTGCCCATGCAGGAGCATCAGTAGATTTAACAATCTTCTCACTCCATCTAGCAGGTGTATCATCAATTTTAGGTGCAGTTAACTTCATTACCACAATTATTAATATGAAACCTCCAGCCATCTCCCAATATCAAACACCCCTCTTTGTGTGAGCCGTACTAGTAACGGCTGTCCTTCTCCTCCTCTCACTACCAGTTCTAGCTGCTGGAATTACAATGCTTCTTACGGATCGTAATCTTAATACCACATTCTTCGATCCGGCAGGGGGAGGAGACCCAATCCTATATCAACACTTATTC	Eukaryota	Chordata	Actinopterygii	Cypriniformes	Cyprinidae	Alburnus	Alburnus alburnus	100	0	0	0	1	0	2	0	0	0	0	1	0	0	0	0	0	0	0	0	0	1	0	0	0	0	0	0	0	0	0	0	0	0	0	0	1	0	0	0
COI00012	M01998:36:000000000-BCJWJ:1:2111:14147:2732_CONS_SUB_SUB_CMP	TCTTGCGGGAGCTATTGCTCATGCGGGAGCATCAGTTGACTTAACAATTTTTTCCCTACACTTAGCAGGGGTATCATCCATTCTAGGAGCAATCAATTTTATTACCACAACAATTAATATAAAGTCTCCTGGTATAAAATTAGACCAAATACCTTTATTCGTTTGAGCAGTAGTTATTACCGCAGTGCTATTATTATTATCTCTTCCAGTATTAGCAGGTGCAATCACTATACTACTAACAGATCGAAATATTAATACCTCATTTTTTGATCCAGCTGGAGGAGGAGATCCTATTTTATATCAACATTTATTT	Eukaryota	Arthropoda	Insecta	Odonata	Gomphidae	Onychogomphus	Onychogomphus uncatus	100	0	0	0	0	0	0	0	0	0	0	0	0	0	0	0	0	0	0	0	0	0	0	0	0	0	0	0	0	0	0	0	0	0	0	0	0	0	0	0
COI00013	M01998:36:000000000-BCJWJ:1:2110:4324:23268_CONS_SUB_SUB_CMP	CTCGCAGGCAATCTTGCCCATGCAGGAGCATCAGTAGATTTAACAATCTTCTCACTCCATCTAGCAGGTGTATCATCAATTTTAGGTGCAGTTAACTTCATTACCACAATTATTAATATGAAACCTCCAGCCATCTCCCAATATCAAACACCCCTCTTTGTGTGAGCCGTACTAGTAACGGCTGTCCTTCTCCTCCTCTCACTACCAGTTCTAGCTGCTGGAATTACAATGCTTCTTACGGATCGTAATCTTAATACCACATTCTTCGATCCGGCAGGGGGAGGAGACCCAATCCTATATCAACACTTATTC	Eukaryota	Chordata	Actinopterygii	Cypriniformes	Cyprinidae	Alburnus	Alburnus alburnus	100	0	0	0	0	0	0	0	0	0	0	0	0	0	0	0	0	0	0	0	0	0	0	0	0	0	0	0	0	0	0	0	0	0	0	0	0	0	0	0
COI00014	M01998:36:000000000-BCJWJ:1:1101:12311:10931_CONS_SUB_SUB_CMP	ACTCTCAGCTGGAATTGCACATGCCGGTGCTTCAGTTGATATAGCAATTTTTTCTCTCCATTTAGCTGGAGTTTCCTCAATTCTTGGGGCCGTTAATTTTATTACTACTGTCATTAATATACGATCAAGAGGAATAACTTTAGACCGAATACCCTTGTTCGTTTGAGCTGTAGCAATCACTGCTCTCTTATTACTTCTTTCCCTCCCTGTTCTAGCCGGTGCTATTACGATACTTTTAACTGACCGAAATCTTAATACTTCTTTTTTCGACCCGGCCGGTGGTGGGGATCCTATTTTGTACCAACACTTATTT	Eukaryota	Arthropoda	Insecta	Plecoptera	Perlodidae	Isoperla	Isoperla grammatica	100	0	0	94	9	16	8	0	0	84	1	0	1	0	0	0	0	0	0	7	5	1	24	0	0	0	0	6	0	0	0	52	0	0	2	4	0	0	0	0
COI00015	M01998:36:000000000-BCJWJ:1:1107:9169:7794_CONS_SUB_SUB_CMP	CCTATCTTCTAATCTATCTCATGCAGGTAGTTCTGTCGACTTAACAATTTTCTCTCTACATATAGCAGGAATTTCCTCAATCTTAGGGGCCATTAATTTTATCTCAACTATTATAAATATAAAATTTAAAAATTTAAATTATGAAATAATCCCTCTTTTCGTTTGATCAATTTTAATTACAGCAGTTTTATTATTATTATCTCTACCAGTTCTTGCTGGAGCGATTACTATATTATTAACTGATCGAAATTTAAATACTTCTTTCTTTGACCCAGCAGGAGGTGGAGACCCAATTCTCTATCAACATCTATTT	Eukaryota	Arthropoda	Insecta	Trichoptera	Hydropsychidae	Hydropsyche	Hydropsyche siltalai	100	0	0	0	0	0	1	1	0	0	0	0	0	0	0	0	0	0	0	0	0	0	0	0	0	0	1	1	0	0	0	0	0	0	0	0	0	0	0	0
COI00016	M01998:36:000000000-BCJWJ:1:2109:14578:10688_CONS_SUB_SUB_CMP	ACTGGCAGGTAGAATCGCCCACGCTGGTGCTTCAGTAGATTTAGGGATTTTCTCGCTTCACTTGGCAGGTATTAGATCAATTCTAGGGGCAGCTAATTTTTTATCGACAGTTATTAACATGCGAACGACTGGAATACTTAGAGACCGTATACCGTTGTTTGTTTGATCTGTCTTTTTAACTGCCATTCTTCTTCTTCTTTCTCTTCCAGTCCTAGCCGGAGCTATTACGATACTTTTGACTGATCGTAATTTAAATACATCCTTCTTCGATCCAGCAGGAGGGGGGGATCCTATTCTTTATCAACATCTTTTC	Eukaryota	Arthropoda	Malacostraca	Decapoda	Atyidae	Atyaephyra	Atyaephyra desmarestii	100	0	0	0	0	0	0	0	0	0	0	0	0	0	0	0	0	0	0	0	0	0	0	0	0	0	0	0	0	0	0	0	0	0	0	0	0	0	0	0
COI00017	M01998:36:000000000-BCJWJ:1:2113:14158:10385_CONS_SUB_SUB_CMP	TCTATCTTCTAATTTATCTCACGCAGGTAGATCTGTAGATCTAACAATTTTTTCTTTACATATAGCAGGAATTTCTTCAATTTTAGGAGCTATTAATTTTATTTCAACTATCATAAATATAAAATTTAAAAATTTAAATTATGAAATAATCCCCCTATTCGTTTGATCAATCTTAATTACAGCAGTTCTCTTATTATTATCTTTACCTGTTCTAGCCGGAGCTATTACTATACTATTAACTGATCGAAACCTTAATACCTCCTTTTTTGACCCTGCCGGAGGGGGGGATCCAATTCTTTATCAACATTTATTC	Eukaryota	Arthropoda	Insecta	Trichoptera	Hydropsychidae	Hydropsyche	Hydropsyche sp.1	99.681	0	0	0	0	0	0	0	0	0	0	0	0	0	0	0	0	0	0	0	0	0	0	0	0	0	0	0	0	0	0	0	0	0	0	0	0	0	0	0
COI00018	M01998:36:000000000-BCJWJ:1:1101:9188:24578_CONS_SUB_SUB_CMP	ATTATCAAGAAACCTAGCCCACGCAGGACCTTCAGTAGACATGGCTATTTTCTCTCTACATTTAGCTGGTGCTTCATCAATTTTAGGTGCAGTAAATTTCATTACTACAGTAATAAATATACGATGAAACGGAATACGACTAGAACGAATTCCATTATTTGTATGAGCTGTATTATTAACAGTTATTCTTCTATTATTATCTCTACCTGTACTTGCCGGTGCAATTACAATGCTATTAACAGATCGAAATCTTAATACATCATTCTTCGATCCTGCGGGAGGGGGAGATCCGATCTTATATCAACATCTATTT	Eukaryota	Annelida	Clitellata	Haplotaxida	Naididae	Slavina	Slavina appendiculata	99.68	15	15	0	33	41	41	9	27	12	3	0	9	11	0	0	47	2	15	34	24	11	9	2	7	359	828	491	0	0	2	148	18	8	13	9	16	284	226	248
COI00019	M01998:36:000000000-BCJWJ:1:1108:17547:10014_CONS_SUB_SUB_CMP	ATTAGCAAGAAACTTAGCACATGCAGGCCCATCAGTAGACTTAGCCATTTTCTCCCTTCATCTCGCTGGTGCATCCTCAATTCTAGGTGCTCTGAATTTCATTACAACAGTAATTAATATACGATGAGATGGAATACGCCTTGAACGAATTCCTTTATTTGTATGAGCCGTCATAATCACCGTAATCTTGCTACTCTTATCCTTACCTGTTCTCGCAGGAGCTATCACTATATTACTTACGGACCGAAATCTAAATACATCCTTCTTTGATCCGGCAGGAGGAGGAGATCCAGTTCTATATCAACACTTATTT	Eukaryota	Annelida	Clitellata	Lumbriculida	Lumbriculidae	Lumbriculus	Lumbriculus variegatus	97.125	0	0	0	0	0	0	0	0	0	0	0	0	0	0	0	0	0	0	0	0	0	0	0	0	0	0	0	0	0	0	0	0	0	0	0	0	0	0	0
COI00020	M01998:36:000000000-BCJWJ:1:1101:15381:6910_CONS_SUB_SUB_CMP	GCTCTCAGCCGGTATTGCCCATGCCGGAGCTTCTGTAGATATAGCTATTTTCTCATTACACTTGGCAGGGGTCTCATCAATTTTAGGGGCAGTAAATTTCATTACTACTGTTATTAATATACGCTCTAGAGGGATAACATTAGATCGTATGCCCTTATTTGTTTGAGCAGTCGCTATTACCGCTCTTCTTTTATTACTTTCCTTACCAGTTTTAGCAGGAGCTATCACCATGCTTTTAACTGATCGAAACCTAAACACATCATTCTTCGATCCCGCAGGAGGAGGTGACCCTATCTTATACCAACACCTATTT	Eukaryota	Arthropoda	Insecta	Plecoptera	Perlodidae	Hemimelaena	Hemimelaena flaviventris	99.681	0	26	15	62	97	73	101	89	136	33	42	70	17	74	51	354	394	175	166	138	52	101	20	35	162	407	207	396	18	123	371	24	3	29	28	51	218	270	187
COI00021	M01998:36:000000000-BCJWJ:1:1107:19235:24914_CONS_SUB_SUB_CMP	TTTGTCCGCTGGTATCGCGCATGCTGGAGCTTCAGTCGATTTAGCAATTTTTTCTTTACATTTAGCTGGAATTTCTTCTATTTTAGGGGCTGTTAATTTTATCACAACAACAATTAATATGCGAACAAGAGGAATAACCATAGATCGAATTCCTTTGTTTGTTTGATCCGTTTTAATCACCGCGATTCTTCTTTTACTTTCCCTGCCCGTATTAGCGGGGGCAATTACGATACTTTTAACAGATCGTAATTTAAACACTTCCTTCTTTGACCCTGCAGGAGGTGGGGATCCTATTTTATACCAACATCTTTTT	Eukaryota	Arthropoda	Insecta	Ephemeroptera	Leptophlebiidae	Choroterpes	Choroterpes picteti	100	0	0	0	1	1	1	0	0	0	0	1	0	0	0	0	0	0	0	0	0	0	0	0	0	0	0	0	0	0	0	0	0	0	0	0	0	0	0	0
COI00022	M01998:36:000000000-BCJWJ:1:2105:12733:19656_CONS_SUB_SUB_CMP	TTTATCAGCAGGAATCGCCCACGCAGGAGCTTCGGTCGATTTAGCAATCTTCTCGCTCCATTTGGCAGGGGTTTCATCCATCCTAGGAGCTGTTAATTTTATTACTACTACTATTAACATACGATCAAGCGGTATAACTATAGACCGTATTCCTTTATTCGTTTGATCGGTTTTAATTACAGCCATTTTACTATTACTTTCCCTGCCTGTTCTAGCAGGAGCAATTACTATACTACTCACGGACCGAAATCTTAATACCTCTTTCTTTGACCCTGCGGGAGGTGGGGATCCTATTCTCTACCAACACTTGTTT	Eukaryota	Arthropoda	Insecta	Ephemeroptera	Heptageniidae	Heptageniidae	Heptageniidae sp.1	99.681	0	0	0	0	0	0	0	0	0	0	0	0	0	0	0	0	0	0	0	0	0	0	0	0	0	0	0	0	0	0	0	0	0	0	0	0	0	0	0
COI00023	M01998:36:000000000-BCJWJ:1:1107:18111:7988_CONS_SUB_SUB_CMP	TTTAGCCTCTGGAATGGCTCACGCCGGGGCTTCTGTAGATTTAGCCATTTTCTCTCTACATTTAGCCGGGGTTTCTTCTATTCTTGGGGCAGTAAATTTTATTACTACCACAATTAATATACGAACTAGAGGTATAACTATGGATCGTATTCCCTTATTTGTTTGGTCCGTGCTGATTACCGCAATCTTATTACTACTATCATTACCGGTTTTAGCGGGAGCTATTACTATATTATTAACTGACCGTAATCTTAATACTTCCTTCTTTGACCCCGCAGGAGGTGGAGATCCAATTTTATACCAGCATTTATTT	Eukaryota	Arthropoda	Insecta	Ephemeroptera	Ephemeroptera	Ephemeroptera	Ephemeroptera sp.2	97.764	0	0	0	0	0	0	0	0	0	0	0	0	0	0	0	0	0	2	1	0	1	0	0	0	0	0	0	0	0	0	0	0	0	0	0	0	0	0	0
COI00024	M01998:36:000000000-BCJWJ:1:1103:19113:11397_CONS_SUB_SUB_CMP	ACTATCCTCTAGAATTGCCCACAGAGGTGCGTCAGTCGACTTAGCTATTTTTTCTTTACACTTAGCCGGAATTTCTTCTATTCTAGGATCTGTAAATTTCATTACAACTGCTATTAATATACGATCAAATGGAATTACATTGGACCGAATGCCCTTATTTGTATGATCTGTTGTAATTACTACAATTCTTCTTCTTCTTTCGCTACCTGTTTTAGCAGGTGCTATTACAATACTTTTAACAGATCGAAATTTAAATACTTCTTTTTTCGACCCTGCGGGAGGCGGAGACCCTATTTTATACCAACATTTATTT	Eukaryota	Arthropoda	Insecta	Diptera	Diptera	Diptera	Diptera	89.109	0	0	21	22	44	49	33	2	1	2	20	6	0	161	0	28	12	47	44	62	17	62	0	17	0	44	0	31	0	6	80	16	1	86	118	132	69	3	17
COI00025	M01998:36:000000000-BCJWJ:1:1113:23889:11893_CONS_SUB_SUB_CMP	TTTGTCCGCTGGTATCGCGCATGCTGGAGCTTCAGTCGATTTAGCAATTTTTTCTTTACATTTAGCTGGAATTTCTTCTATTTTAGGGGCTGTTAATTTTATCACAACAACAATTAATATGCGGACAAGAGGAATAACCATAGATCGAATTCCTTTGTTTGTTTGGTCCGTTTTAATCACCGCAATTCTTCTTTTACTTTCCCTGCCTGTATTAGCGGGGGCAATTACGATACTTTTAACAGATCGTAATTTAAACACTTCCTTCTTTGACCCTGCAGGAGGTGGGGATCCTATTTTATACCAACATCTTTTT	Eukaryota	Arthropoda	Insecta	Ephemeroptera	Leptophlebiidae	Choroterpes	Choroterpes picteti	100	1	0	0	0	0	0	0	0	0	0	0	0	0	0	0	0	1	0	0	0	0	0	0	0	0	1	0	1	0	0	0	0	0	0	0	0	0	0	0
COI00026	M01998:36:000000000-BCJWJ:1:1109:27771:17049_CONS_SUB_SUB_CMP	TCTATCAAGAAATTTAGCTCACGCAGGTCCATCAGTAGATCTAGCAATCTTTTCACTTCATCTAGCTGGAGCGTCTTCCATTCTAGGAGCTATTAACTTTATTACAACTGTAATTAATATACGATGAAATGGACTACGACTTGAACGAGTTCCATTATTTGTATGAGCAGTAACAATTACAGTAGTACTATTACTATTATCCTTACCAGTACTAGCCGGGGCAATCACCATACTTCTTACAGATCGAAACTTAAATACGACATTTTTTGACCCAGCAGGAGGTGGAGACCCTGTGCTATATCAACATTTATTT	Eukaryota	Annelida	Clitellata	Lumbriculida	Lumbriculidae	Lumbriculidae	Lumbriculidae sp.1	93.93	0	0	0	3	1	4	0	0	31	0	3	1	1	0	0	0	0	0	10	2	4	0	0	2	0	0	0	0	0	0	0	0	0	3	0	0	0	0	0
COI00027	M01998:36:000000000-BCJWJ:1:1101:11112:22191_CONS_SUB_SUB_CMP	TCTAGCAGGAAATTTAGCACACGCTGGGGCCTCAGTAGACCTAACTATCTTCTCTCTACACTTGGCCGGTGTTTCCTCAATCTTGGGGGCCATCAACTTTATTACAACCACCATCAATATGAAACCACCGGCAATGTCCCAGTACCAAACCCCCCTGTTCGTATGATCGGTCCTCATTACCGCCATCCTTCTCCTTCTCTCTCTCCCAGTGCTCGCCGCAGGCATCACAATACTCCTAACAGACCGCAACCTTAATACCACCTTCTTTGACCCTGCAGGGGGCGGAGACCCAGTCCTTTATCAACACCTATTC	Eukaryota	Chordata	Amphibia	Anura	Alytidae	Alytes	Alytes obstetricans	100	0	0	0	0	0	0	0	0	0	0	0	0	0	0	0	0	0	0	0	0	0	0	0	0	0	0	0	0	0	0	0	0	0	0	0	0	0	0	0
COI00028	M01998:36:000000000-BCJWJ:1:1104:15430:16876_CONS_SUB_SUB_CMP	TTTATCAGCAGGAATCGCCCACGCAGGAGCTTCGGTCGATTTAGCAATCTTCTCGCTCCATTTGGCAGGGGTTTCATCCATCCTAGGAGCTGTTAATTTTATTACTACTACTATTAACATACGATCAAGCGGTATAACTATAGACCGTATTCCTTTATTCGTTTGATCGGTTTTAATTACAGCCATTTTACTATTACTTTCCTTGCCTGTTCTAGCAGGAGCAATTACTATACTACTCACGGACCGAAATCTTAATACCTCTTTCTTTGACCCTGCGGGAGGTGGAGATCCTATTCTCTACCAACACTTGTTT	Eukaryota	Arthropoda	Insecta	Ephemeroptera	Heptageniidae	Heptageniidae	Heptageniidae sp.1	99.681	0	0	0	7	12	3	0	0	0	0	0	0	0	0	0	0	39	0	6	7	1	0	0	0	4	1	0	0	0	0	0	0	0	0	1	1	1	3	7
COI00029	M01998:36:000000000-BCJWJ:1:1102:27725:14409_CONS_SUB_SUB_CMP	TTTAGCTTCTGGAATGGCTCACGCCGGTGCTTCTGTAGATTTAGCTATTTTCTCGCTGCACTTAGCTGGTGTCTCCTCTATCCTTGGGGCAGTAAATTTTATTACTACCACGATTAATATACGAACTAGAGGAATAACTATGGACCGTATTCCCTTATTTGTTTGGTCAGTATTAATTACCGCAATCTTATTACTATTATCATTACCTGTTTTGGCGGGAGCTATTACTATGTTATTAACTGATCGTAACCTTAATACTTCATTCTTCGACCCCGCCGGAGGTGGAGACCCAATCTTATACCAGCATTTATTT	Eukaryota	Arthropoda	Insecta	Ephemeroptera	Ephemeroptera	Ephemeroptera	Ephemeroptera	91.262	56	164	0	26	59	47	102	77	99	19	15	5	20	46	0	6	72	79	32	44	19	6	7	44	24	43	13	19	2	21	16	20	2	4	13	9	11	56	25
COI00030	M01998:36:000000000-BCJWJ:1:1110:13086:23973_CONS_SUB_SUB_CMP	TCTTTCCTCAAGAATTGCTCATAGAGGGGCTTCTGTAGATTTAGCTATTTTTTCTTTACATCTAGCCGGAATTTCATCTATTTTAGGCTCTGTAAATTTTATTACTACTGCTATTAATATACGATCTAATGGAATTACCTTAGATCGTATACCTTTATTTGTTTGATCTGTAATTATTACCACAATTCTTCTATTACTTTCATTACCCGTTTTAGCTGGAGCTATTACAATATTACTAACAGATCGAAATCTTAATACATCTTTTTTTGACCCCGCAGGAGGAGGAGATCCTATCTTATATCAACATCTATTT	Eukaryota	Arthropoda	Insecta	Diptera	Diptera	Diptera	Diptera	90.48	0	0	0	0	0	0	0	0	0	0	0	0	0	0	0	0	0	0	0	0	0	0	0	0	0	0	0	0	0	0	0	0	0	0	0	0	0	0	0
COI00031	M01998:36:000000000-BCJWJ:1:1104:14255:22942_CONS_SUB_SUB_CMP	ACTATCAAGAAATCTTGCCCATGCGGGACCATCAGTAGATATAGCAATTTTCTCTCTTCACTTAGCAGGGGCTTCATCTATTTTAGGGGCAGTTAACTTTATTACAACAACAATTAATATGCGATGAAACGGAATACGACTAGAACGACTACCTTTATTTGTATGGGCAGTTATACTAACCGTTATTCTTCTTCTATTATCACTTCCAGTTCTTGCTGGGGCTATTACAATGTTACTTACAGATCGAAACCTTAATACTTCTTTCTTTGATCCGGCTGGTGGCGGAGATCCTATTTTATATCAACATCTATTC	Eukaryota	Annelida	Clitellata	Haplotaxida	Naididae	Chaetogaster	Chaetogaster sp.1	99.35	0	0	0	0	0	0	0	0	0	0	0	0	0	0	0	0	0	0	0	0	0	0	0	0	0	0	0	0	0	0	0	0	0	0	0	0	0	0	0
COI00032	M01998:36:000000000-BCJWJ:1:2113:5646:23506_CONS_SUB_SUB_CMP	TCTAAGTGGAGTGCAAAGTCACAGTGGACCAAGTGTAGATTTAGCCATTTTTGCTTTACATTTATCTGGTATAAGTAGTTTATTAGGTGCAATAAACTTTATTACTACTATATTAAATATGAGAAGTCCGGGTATAAGATTACACAAATTAGCTTTATTTGGATGAGCTGTAATAGTTACAGCTGTATTACTATTATTATCATTGCCTGTGCTTGCTGGTGCAATTACTATGGTATTAACGGATAGGAACTTTAATACATCATTCTTTGAAGCAGCAGGTGGTGGTGATCCTATCTTATATCAGCATTTATTC	Eukaryota	Ascomycota	Ascomycota	Ascomycota	Ascomycota	Ascomycota	Ascomycota	92.459	134	45	27	16	152	116	133	105	148	100	89	156	118	26	29	106	123	53	12	72	28	48	20	30	93	249	112	55	3	22	81	27	0	3	22	13	25	44	34
COI00033	M01998:36:000000000-BCJWJ:1:1104:2171:16191_CONS_SUB_SUB_CMP	TTTAGCGGCGAACATTGCTCATGGTGGCTCGTCTGTAGACTTTGCAATTTTTTCTTTGCACTTGGCAGGGGTTTCTTCGATTTTAGGGGCTGTAAATTTTATTACTACAGTGATTAATATACGGAGCCCAGGTATAGGCCTCGATCAGATGCCACTATTTGTTTGATCCGTTGTTATTACTGCGGTATTATTGTTACTCTCTTTACCTGTTTTGGCAGGGGCGATTACCATACTCCTTACAGACCGTAATTTAAATACTTCGTTTTTTGACCCCGCAGGTGGTGGAGACCCTATTTTATACCAACACTTATTT	Eukaryota	Arthropoda	Insecta	Ephemeroptera	Ephemeroptera	Ephemeroptera	Ephemeroptera	88.67	0	0	0	0	0	0	0	0	0	0	0	0	0	0	0	0	0	0	0	0	0	0	0	0	0	0	0	0	0	0	0	0	0	0	0	0	0	0	0
COI00034	M01998:36:000000000-BCJWJ:1:2108:15343:4724_CONS_SUB_SUB_CMP	TATCTTCTAATCTATCTCATGCAGGTAGTTCTGTCGACTTAACAATTTTCTCTCTACATATAGCAGGAATTTCCTCAATCTTAGGGGCCATTAATTTTATCTCAACTATTATAAATATAAAATTTAAAAATTTAAATTATGAAATAATCCCTCTTTTCGTTTGATCAATTTTAATTACAGCAGTTTTATTATTATTATCTCTACCAGTTCTTGCTGGAGCGATTACTATATTATTAACTGATCGAAATTTAAATACTTCTTTCTTTGACCCAGCAGGAGGTGGAGACCCAATTCTCTATCAACATCTATTT	Eukaryota	Arthropoda	Insecta	Trichoptera	Hydropsychidae	Hydropsyche	Hydropsyche siltalai	100	0	0	0	0	0	0	0	0	0	0	0	0	0	0	0	0	0	0	0	0	0	0	0	0	0	0	0	0	0	0	0	0	0	0	0	0	0	0	0
COI00035	M01998:36:000000000-BCJWJ:1:1113:8342:9955_CONS_SUB_SUB_CMP	TTTAGCTGCTAACATTGCTCATGGGGGCTCTTCAGTAGATTTCGCTATTTTTTCTCTTCACCTAGCAGGGGTGTCCTCAATTCTTGGTGCGGTAAATTTTATTACTACAGTGATTAATATGCGTAGACCTGGGATAACTCCCGATCGAATTCCTCTATTCGTGTGATCAGTAGTAATTACTGCAGTGCTCCTTCTTCTATCACTGCCAGTGCTTGCGGGCGCTATTACCATACTTTTAACAGACCGCAACTTAAATACATCATTTTTTGACCCGGCTGGTGGGGGAGACCCAATTTTATACCAACACTTGTTT	Eukaryota	Arthropoda	Insecta	Ephemeroptera	Baetidae	Centroptilum	Centroptilum luteolum	99.681	0	0	0	0	0	0	0	0	0	1	0	0	0	0	0	0	0	0	0	0	0	0	0	0	0	0	0	0	0	0	0	0	0	0	0	0	0	0	0
COI00037	M01998:36:000000000-BCJWJ:1:2114:9954:19154_CONS_SUB_SUB_CMP	TCTATCAAGGAATCTTGCTCATGCAGGACCTTCAGTTGACATAGCAATTTTTTCTCTACACTTAGCAGGGGCTTCATCTATTCTAGGAGCAGTTAATTTTATTACTACAACAATTAACATGCGATGAAATGGAATACGACTAGAACGTCTACCATTATTTGTATGAGCAGTACTATTAACAGTTATTCTTCTATTACTATCACTACCAGTTCTTGCTGGGGCTATTACTATATTATTAACAGATCGAAACCTAAACACCTCTTTCTTTGACCCGGCTGGTGGTGGAGACCCTATTTTATACCAACATTTATTC	Eukaryota	Annelida	Clitellata	Haplotaxida	Naididae	Chaetogaster	Chaetogaster diaphanus	100	55	391	66	204	452	468	232	255	207	53	130	135	291	344	225	751	762	591	236	405	179	407	61	169	41	60	38	130	4	64	221	46	15	324	854	584	171	137	126
COI00038	M01998:36:000000000-BCJWJ:1:1104:8233:23633_CONS_SUB_SUB_CMP	TCTATCAAGAAATCTTGCACACGCAGGACCATCAGTAGATATGGCTATTTTTTCCCTACATTTAGCTGGTGCATCATCAATCTTAGGAGCAGTAAACTTTATTACTACGGTAATTAACATACGATGAAACGGTATACGACTAGAACGAGTACCTCTATTTGTATGGGCAGTCCTATTAACAGTCATTCTTCTACTACTATCACTACCAGTTCTAGCAGGAGCAATTACTATACTCCTAACAGATCGAAATCTAAACACTTCATTCTTCGATCCTGCCGGAGGAGGAGATCCCATTCTATACCAACATCTATTT	Eukaryota	Annelida	Annelida	Annelida	Annelida	Annelida	Annelida	88.93	1	0	1	0	0	0	0	0	0	0	0	0	0	0	0	0	0	0	0	0	0	0	0	0	0	0	0	0	0	0	0	0	0	1	0	0	0	0	0
COI00039	M01998:36:000000000-BCJWJ:1:2102:19218:28067_CONS_SUB_SUB_CMP	TTTATCATCAAATATTGGACATAATGGAAGATCAGTAGATCTAACAATTTTTTCTCTTCATTTAGCCGGAGTATCATCAATTTTAGGAGCAATTAACTTTATTACAACCGTAATTAATATACGATCTAAGGGAATATCTATAGATCAAATACCATTATTTGTATGATCAGTCGTAATTACTGCTTTATTACTACTACTTTCTCTTCCTGTTTTAGCAGGAGCTATCACGATATTATTAACTGACCGTAATTTAAACACATCTTTTTTTGACCCCGCAGGAGGAGGAGATCCAATTCTATATCAACATCTATTC	Eukaryota	Arthropoda	Insecta	Trichoptera	Rhyacophilidae	Rhyacophila	Rhyacophila munda	100	0	0	0	0	0	0	0	0	0	0	0	0	0	0	0	0	0	0	0	0	0	0	0	0	0	0	0	0	0	0	0	0	0	0	0	0	0	0	0
COI00040	M01998:36:000000000-BCJWJ:1:2107:28017:9366_CONS_SUB_SUB_CMP	ACTAGCAGCAGGTATTGCCCATGCCGGGGCTTCTGTTGACCTTGCTATCTTTTCATTACATTTAGCAGGGGTATCCTCAATCTTAGGGGCAGTAAATTTCATTACAACAGTAATTAATATACGATCAAATGGAATGACATTAGACCGTATACCTTTATTTGTATGGGCAGTAGTCATCACTGCTTTATTACTACTCCTCTCACTACCAGTTCTAGCCGGTGCAATTACAATATTACTTACAGACCGTAATTTAAACACTTCATTCTTTGACCCAGCAGGAGGGGGAGACCCAATTCTCTACCAACACTTGTTC	Eukaryota	Arthropoda	Insecta	Plecoptera	Leuctridae	Leuctra	Leuctra geniculata	98.722	0	0	0	0	0	0	0	0	0	0	0	0	0	0	0	0	0	0	0	0	0	1	0	0	0	0	0	0	0	0	0	0	0	0	0	1	0	0	0
COI00041	M01998:36:000000000-BCJWJ:1:1102:18459:7386_CONS_SUB_SUB_CMP	TCTATCAGGAAACGTTTCTCATGCTGGACCTGCCGTTGATTGTGCTATTTTTTCTCTACATTTGGCCGGTGCTTCTTCTATTATAAGATCAATCAATTTCATTACAACAATTTCATTCTTCCGAGGAGATAAAGTAAAATGAGAAAGAGTAAGATTGTTTGTTTGAGCAGTCTTAATTACAGTCTTCTTACTATTACTTAGATTACCAGTCCTAGCTGGGGGAATTACGATGTTATTAACAGATCGTAATTTAAATACTTCTTTTTTTGATCCAGCTGGAGGTGGGGATCCTATTCTTTACCAACATTTATTC	Eukaryota	Arthropoda	Insecta	Insecta	Insecta	Insecta	Insecta	87.65	67	58	9	65	100	98	136	224	162	38	5	14	4	10	12	816	907	656	448	530	251	783	211	501	0	0	0	473	32	160	14	0	0	142	284	177	404	355	198
COI00042	M01998:36:000000000-BCJWJ:1:1101:6227:12851_CONS_SUB_SUB_CMP	TTTATCTGGACCTTTAGCCCATTCAGGAGGATCTGTAGACTTAGCTATTTTTAGTCTTCATTGTGCTGGATTTTCTTCAATCGCAGGAGCAATTAATTTTATTACAACTATTTTTAATATGAGAACACCAGGTCTAACATTTGATAAACTCCCTTTATTTGTATGATCTGTGTTAATAACAGCATTTTTATTACTTCTTTCTTTACCCGTACTAGCAGGGGCTATAACTATGTTATTAACTGATAGAAATTTTAACACTACTTTTTTTGACCCAGCTGGAGGGGGTGATCCTGTTTTATATCAACATTTATTT	Eukaryota	Cnidaria	Hydrozoa	Anthoathecata	Hydridae	Hydra	Hydra vulgaris	99.681	68	180	0	65	277	205	170	158	73	10	13	15	88	209	90	96	45	153	123	213	77	120	37	58	55	136	48	158	19	111	86	10	7	35	66	51	101	120	53
COI00043	M01998:36:000000000-BCJWJ:1:1105:27931:12103_CONS_SUB_SUB_CMP	TCTTTCTTCTAATATCTCTCATAGAGGGGCCTCAGTAGATTTAGCCATTTTTTCCCTTCATTTAGCCGGGATTTCTTCTATTTTAGGATCTGTAAATTTTATTACCACAGTTATTAATATACGATCAAGAGGAATTACTCTAGACCGTATACCATTATTTGTATGATCTATTGTAATTACAACTGTTTTACTATTATTATCTTTACCTGTATTAGCAGGAGCAATTACAATATTATTAACAGATCGAAATTTAAATACTTCATTCTTTGACCCTGCAGGAGGGGGAGATCCTATTTTATATCAACATTTATTT	Eukaryota	Arthropoda	Insecta	Diptera	Chironomidae	Polypedilum	Polypedilum nubens	99.03	0	0	0	0	0	0	0	0	0	0	0	0	0	0	0	0	0	0	0	0	0	0	0	0	0	0	2	1	0	0	0	0	0	0	0	0	0	0	0
COI00044	M01998:36:000000000-BCJWJ:1:2103:27694:11340_CONS_SUB_SUB_CMP	TCTATCAGGACCTGTAGCTCACTCTGGTTCATCAGTAGATCTTGCTATTTTCTCATTACACTTAGCTGGGTTATCATCTATTCTAGGTGCTATTAATTTTATTACTACGATTTTTAATATACGTTCTCCTGGTATTACACTGGAACGAATAAGCTTATTTGTTTGATCAGTGTTAATTACTGCATTTTTATTATTATTGTCATTGCCTGTTTTAGCAGGGGCTATTACTATACTATTAACTGATCGAAATTTTAATACTAGGTTCTTTGATCCAAGAGGGGGGGGAGACCCTATTCTATATCAACATCTATTT	Eukaryota	Mollusca	Gastropoda	Basommatophora	Physidae	Physella	Physella acuta	100	81	124	86	31	210	168	75	76	120	21	42	33	97	160	163	215	120	155	517	1555	698	95	20	67	56	169	97	144	6	59	152	20	3	53	142	103	278	307	194
COI00045	M01998:36:000000000-BCJWJ:1:2112:25310:14921_CONS_SUB_SUB_CMP	TCTTTCTTCTGGAATTGCTCATGCTGGAGGGTCAGTTGATTTAGCAATTTTTTCTTTACACTTAGCCGGTATTTCGTCTATTTTAGGAGCAGTAAATTTTATTACTACAGTAATTAATATACGATCTAATGGAATTACTTTAGACCGTATACCTTTATTTGTCTGATCAGTAGTAATTACAGCTATTTTACTTTTATTATCTCTTCCTGTTTTAGCAGGAGCCATCACTATATTATTAACTGATCGAAATTTAAATACCTCTTTTTTTGACCCTGCGGGAGGGGGAGATCCTATTTTATATCAACATTTATTT	Eukaryota	Arthropoda	Insecta	Diptera	Diptera	Diptera	Diptera	91.8	53	0	0	1	9	13	0	6	0	3	0	0	14	0	0	7	15	0	1	3	0	20	0	9	0	0	0	0	0	0	0	0	0	0	2	0	12	1	0
COI00046	M01998:36:000000000-BCJWJ:1:1103:5662:10314_CONS_SUB_SUB_CMP	CTATCTTCTAATCTATCTCATGCAGGTAGTTCTGTCGACTTAACAATTTTCTCTCTACATATAGCAGGAATTTCCTCAATCTTAGGGGCCATTAATTTTATCTCAACTATTATAAATATAAAATTTAAAAATTTAAATTATGAAATAATCCCTCTTTTCGTTTGATCAATTTTAATTACAGCAGTTTTATTATTATTATCTCTACCAGTTCTTGCTGGAGCGATTACTATATTATTAACTGATCGAAATTTAAATACTTCTTTCTTTGACCCAGCAGGAGGTGGAGACCCAATTCTCTATCAACATCTATTT	Eukaryota	Arthropoda	Insecta	Trichoptera	Hydropsychidae	Hydropsyche	Hydropsyche siltalai	100	0	0	0	0	0	0	0	0	0	0	0	0	0	0	0	0	0	0	0	0	0	0	0	0	0	0	0	0	0	0	0	0	0	0	0	0	0	0	0
COI00047	M01998:36:000000000-BCJWJ:1:2106:18462:19777_CONS_SUB_SUB_CMP	ACTATCCTCTAGAATTGCTCACAGAGGTGCGTCAGTCGACTTAGCTATTTTTTCTTTACACTTAGCCGGAATTTCTTCTATTCTAGGATCTGTAAATTTCATTACAACTGCTATTAATATACGATCAAATGGAATTACATTGGACCGAATGCCCTTATTTGTATGATCTGTTGTAATTACTACAATTCTTCTTCTTCTTTCGCTACCTGTTTTAGCAGGTGCTATTACAATACTTTTAACAGATCGAAATTTAAATACTTCTTTTTTCGACCCTGCGGGAGGCGGAGACCCTATTTTATACCAACATTTATTT	Eukaryota	Arthropoda	Insecta	Diptera	Diptera	Diptera	Diptera	89.32	1	0	0	15	22	27	0	89	15	8	7	3	12	0	0	13	0	2	16	19	10	32	0	8	4	36	7	8	0	0	68	0	0	18	23	40	1	0	28
COI00048	M01998:36:000000000-BCJWJ:1:2105:15857:15587_CONS_SUB_SUB_CMP	TCTTAGCGCAATACAGAGCCATTCAGGAGGCTCTGTAGATTTGGCTATATTTAGTTTGCATTTGGCTGGTGCGTCTTCTATTTTGGGCGCTATAAATTTTATATCTACAATTATAAATATGCGAAATCCAGGGCAAAGTCTGTACAGAATGCCTTTATTTGTTTGATCTATTTTTATAACAGCTTTTTTGCTCCTTTTGGCAGTCCCTGTTTTAGCAGGAGCAATTACTATGCTTTTAACAGATAGAAATTTTAACACTGCTTTTTTTGATCCGTCTGGAGGAGGTGATCCTGTACTTTACCAACATTTATTC	Eukaryota	Rhodophyta	Rhodophyta	Rhodophyta	Rhodophyta	Rhodophyta	Rhodophyta	89.103	0	0	0	0	1	4	0	0	38	0	2	0	0	0	0	0	0	0	0	0	0	0	2	0	0	0	0	2	0	0	0	0	0	0	0	0	0	0	0
COI00049	M01998:36:000000000-BCJWJ:1:1107:25243:7107_CONS_SUB_SUB_CMP	TCTATCTTCAAGAATTGCTCATAGAGGGGCTTCCGTAGATTTAGCTATCTTTTCTCTCCATTTAGCAGGAGTTTCATCTATTTTAGGTTCTGTAAACTTTATTACAACAGTAATTAATATACGTTCTAGAGGAATTACTTTAGACCGCATACCTTTATTTGTTTGGTCTATCGTCATTACTACTGTATTACTACTTTTATCTTTACCCGTTTTAGCAGGAGCCATTACTATATTATTAACAGACCGAAATCTAAACACTTCTTTTTTTGATCCTGCCGGAGGTGGAGACCCTATTCTTTACCAACACCTATTT	Eukaryota	Arthropoda	Insecta	Diptera	Chironomidae	Polypedilum	Polypedilum sp.1	96.12	27	9	9	19	47	42	69	23	35	0	11	4	32	33	14	3	32	13	19	35	10	28	4	2	8	20	5	9	0	9	40	5	0	13	23	8	49	57	28
COI00050	M01998:36:000000000-BCJWJ:1:1101:18705:3740_CONS_SUB_SUB_CMP	TTTATCGGCTGGCATTGCTCACGCCGGAGCTTCTGTAGATTTAGCTATTTTTTCTTTACATTTAGCTGGAATTTCTTCTATTTTAGGGGCTGTTAATTTTATTACAACTACTATTAATATACGAACAAGAGGAATAACTTTAGATCGTATTCCTTTATTTGTTTGGTCTGTCTTAATCACGGCAATTCTTCTGTTACTTTCTCTACCCGTATTAGCTGGAGCAATTACAATACTATTAACAGATCGTAATTTAAATACATCTTTTTTTGACCCTGCTGGAGGTGGAGATCCTATTTTATATCAACATTTATTT	Eukaryota	Arthropoda	Insecta	Insecta	Insecta	Insecta	Insecta	90.554	100	48	95	11	60	60	24	90	60	12	32	44	76	117	101	130	126	29	24	64	35	175	43	89	49	108	68	100	4	11	88	19	8	7	16	14	150	95	99
COI00051	M01998:36:000000000-BCJWJ:1:2108:15019:14857_CONS_SUB_SUB_CMP	ACTATCTAGAAACATTGCTCACGCCGGACCATCGGTAGATCTAGCAATTTTCTCTCTACACTTAGCAGGTGCATCATCCATTCTAGGTGCAGTAAACTTTATTTCAACTATTATAAACATACGAACAAAAGGTCTACGCCTAGAACGAATCCCCCTATTTACATGAGCAGTATTCTTAACAGTAATTCTACTCCTTCTATCACTTCCAGTTCTTGCAGGAGCAATTACTATACTTCTTACTGACCGAAACCTTAACACCTCATTCTTCGACCCAGCCGGAGGTGGAGACCCAATTCTATATCAACACCTATTC	Eukaryota	Annelida	Annelida	Annelida	Annelida	Annelida	Annelida	88.35	0	0	0	0	0	0	0	0	0	0	0	0	0	0	0	0	0	0	0	0	0	0	0	0	0	0	0	0	0	0	0	0	0	0	1	0	0	0	0
COI00052	M01998:36:000000000-BCJWJ:1:1108:22560:24329_CONS_SUB_SUB_CMP	TCTCTCTGCTGGGATCGCCCACGCAGGTGCTTCTGTAGATTTAGCAATTTTCTCTCTTCACTTAGCCGGGGTTTCCTCTATTCTAGGGGCAGTTAATTTCATTACGACTACCATTAATATGCGATCGAGAGGAATAACAATAGATCGAATCCCTTTATTTGTGTGATCTGTTTTAATTACTGCCGTTTTACTTTTATTATCCTTACCCGTTCTAGCTGGAGCTATTACTATACTTCTCACAGACCGAAATCTAAATACCTCTTTCTTTGACCCCGCAGGAGGTGGAGACCCTATTCTTTACCAACATTTGTTT	Eukaryota	Arthropoda	Insecta	Ephemeroptera	Ephemeroptera	Ephemeroptera	Ephemeroptera sp.3	100	1	0	0	8	9	2	0	0	0	6	0	0	7	1	1	0	0	0	4	12	7	0	1	1	4	0	4	11	0	1	0	0	0	1	3	1	1	0	13
COI00053	M01998:36:000000000-BCJWJ:1:2107:21215:27482_CONS_SUB_SUB_CMP	ATTATCTGGCATTACTGCCCACTCGGGTGGGGCGGTCGATTTGGCCATTTTCAGCCTACATCTATCAGGTGCAGCATCGATTTTAGGGGCAATAAATTTTATTTGTACAATCACGAATATGAGAGCAAACAGCTTACCGTTTCATAGAATGCCCCTATTCGCATGATCTATTTTTATTACGGCTTTTCTATTACTATTATCGTTACCAGTACTGGCTGGATGCATAACCATGTTACTAACAGATAGAAATTTTAATACTACTTTTTTTGACCCTGCTGGAGGGGGAGACGTTCTGCTCTATCAACATCTTTTC	NA	NA	NA	NA	NA	NA	NA	0	0	0	0	1	0	0	0	0	0	0	0	2	0	0	0	0	0	0	1	0	0	0	0	0	0	0	0	0	0	0	0	0	0	0	0	0	0	0	0
COI00054	M01998:36:000000000-BCJWJ:1:2104:27273:18587_CONS_SUB_SUB_CMP	TCTTTCTTCTAATATCTCTCATAGAGGGGCCTCAGTAGATTTAGCCATTTTTTCCCTTCATTTAGCCGGGATTTCTTCTATTTTAGGATCTGTAAATTTTATTACCACAGTTATTAATATACGATCAAGAGGAATTACTCTAGACCGTATACCATTATTTGTATGATCTATTGTAATTACAACTGTTTTACTATTATTATCTTTACCTGTATTAGCGGGAGCAATTACAATATTGTTAACAGATCGAAATTTAAATACTTCATTCTTTGATCCTGCAGGAGGGGGAGACCCTATTTTATATCAACATTTATTC	Eukaryota	Arthropoda	Insecta	Diptera	Chironomidae	Polypedilum	Polypedilum nubens	99.03	0	0	0	0	0	0	0	0	0	0	0	0	0	0	0	0	0	0	0	0	0	0	0	0	0	0	0	0	0	0	0	0	0	0	0	0	0	0	0
COI00055	M01998:36:000000000-BCJWJ:1:2109:4353:8436_CONS_SUB_SUB_CMP	TTTATCAGCAGGAATCGCCCACGCAGGAGCTTCGGTCGATTTAGCAATCTTCTCGCTCCATTTGGCAGGGGTTTCATCCATCCTAGGAGCTGTTAATTTTATTACTACTACTATTAACATACGATCGAGCGGTATAACTATAGACCGTATTCCTTTATTCGTTTGATCGGTTTTAATTACAGCCATTTTACTATTACTTTCCTTGCCTGTTCTAGCAGGAGCAATTACTATACTACTCACGGACCGAAATCTTAATACCTCTTTCTTTGACCCTGCGGGAGGTGGGGATCCTATTCTCTACCAACACTTGTTT	Eukaryota	Arthropoda	Insecta	Ephemeroptera	Heptageniidae	Heptageniidae	Heptageniidae sp.1	99.681	0	0	0	0	0	0	0	0	0	0	0	0	0	0	0	0	0	0	0	0	0	0	0	0	0	0	0	0	0	0	0	0	0	0	0	0	0	0	0
COI00056	M01998:36:000000000-BCJWJ:1:2109:5819:13461_CONS_SUB_SUB_CMP	TCTGTCTGGTATCATAGCTCATTCTGGTGGTGCTGTTGATCTTGCAATTTTTAGCCTTCATTTATCTGGAGCAGCTTCGATTTTAGGAGCAATCAATTTTATTTGTACCATTATTAATATGCGGACTGAAAGTTTACCTTTCCACAAATTACCGCTATTTGTTTGGTCCGTTTTTATTACAGCTATTTTACTATTATTATCATTACCGGTATTGGCGTCGGCAATTACAATGTTATTAGCTGATAGAAATTTCAACACAACCTTTTTTGACCCTGCAGGTGGAGGTGACCCTGTTTTATATCAGCACCTATTC	Eukaryota	Stramenopiles	Stramenopiles	Stramenopiles	Stramenopiles	Stramenopiles	Stramenopiles	94.65	0	0	0	0	0	0	0	0	0	0	0	0	0	0	0	0	0	0	0	0	0	0	0	0	0	0	0	0	0	0	0	0	0	0	0	1	0	0	0
COI00057	M01998:36:000000000-BCJWJ:1:1101:23506:5637_CONS_SUB_SUB_CMP	TCTCTCTGCTGGGATCGCCCACGCAGGTGCTTCTGTAGATTTAGCAATTTTCTCTCTTCACTTAGCCGGGGTTTCCTCTATTCTAGGGGCAGTTAATTTCATTACAACTACCATTAATATGCGATCGAGAGGAATAACAATAGATCGAATCCCTTTATTTGTGTGATCTGTTTTAATTACTGCCGTTTTACTTTTATTATCCTTACCCGTTCTAGCTGGAGCTATTACTATACTTCTCACAGACCGAAATCTAAATACCTCTTTCTTTGACCCCGCAGGAGGTGGAGACCCTATTCTTTACCAACATTTGTTT	Eukaryota	Arthropoda	Insecta	Ephemeroptera	Ephemeroptera	Ephemeroptera	Ephemeroptera sp.3	100	228	175	110	41	70	86	365	544	485	5	11	19	125	228	63	115	154	59	41	64	21	138	7	52	20	57	36	216	5	103	621	49	19	13	21	8	147	127	104
COI00058	M01998:36:000000000-BCJWJ:1:1102:2697:14840_CONS_SUB_SUB_CMP	TTTATCTGGGCCTTTAGCTCATTCAGGAGGGTCAGTAGATTTAGCTATATTTAGTCTTCATTGTGCTGGTTTTTCTTCAATAGCAGGAGCTATAAATTTTATTACAACTATTTTTAATATGAGAACTACAGGATTAGCATTTGATAAACTACCTTTATTTGTATGATCTATACTAATAACAGCTTTTCTATTATTACTTTCACTACCAGTATTAGCAGGTGCTATAACAATGTTATTAACAGATAGAAATTTTAATACTACTTTTTTTGACCCAGCAGGGGGGGGTGATCCTGTCTTATACCAACATTTATTT	Eukaryota	Cnidaria	Hydrozoa	Anthoathecata	Hydridae	Hydra	Hydra circumcincta	99.68	0	0	0	0	0	0	0	0	0	0	0	0	0	0	0	0	0	0	0	0	0	0	0	0	0	0	0	0	0	0	0	0	0	0	0	0	0	0	1
COI00059	M01998:36:000000000-BCJWJ:1:2111:8895:17558_CONS_SUB_SUB_CMP	TTTGTCAGCAAATATTGCTCACGGGGGTTCATCTGTAGATTTCGCTATTTTTTCTCTTCATTTAGCAGGGATTTCATCTATTTTAGGGGCTGTAAATTTTATTACCACCGTGGTTAACATGCGTAGACCAGGTATAACTCTTGATCGAATACCTTTATTTGTTTGATCAGTGGTAATTACCGCTGTTTTACTGCTACTATCATTACCTGTTTTAGCTGGTGCCATCACTATATTACTCACAGACCGAAATTTAAACACATCATTTTTTGACCCAGCTGGTGGGGGTGATCCTATTTTATATCAACATTTATTT	Eukaryota	Arthropoda	Insecta	Ephemeroptera	Ephemeroptera	Ephemeroptera	Ephemeroptera sp.7	99.361	0	0	0	0	0	0	0	0	0	0	0	0	0	0	0	0	0	0	0	0	0	0	0	0	0	0	0	0	0	0	0	0	0	0	0	0	0	0	0
COI00060	M01998:36:000000000-BCJWJ:1:1102:17537:24472_CONS_SUB_SUB_CMP	TCTTTCTTCTAGAATTGCTCATAGAGGGGCTTCTGTCGATTTAGCAATTTTTTCCCTCCATTTAGCTGGAATTTCCTCTATCTTAGGATCAGTAAATTTTATCACAACAGTTATTAACATACGTTCTAGAGGAATTACTTTAGACCGAATACCATTATTTGTTTGATCTATCGTTATTACTACCGTTTTACTATTATTATCCCTCCCAGTTTTAGCTGGAGCTATCACTATACTTCTAACAGATCGTAATTTAAATACTTCTTTTTTTGATCCTGCTGGAGGAGGAGACCCCATCCTTTACCAACATTTATTT	Eukaryota	Arthropoda	Insecta	Diptera	Chironomidae	Chironomidae	Chironomidae sp.4	97.097	0	0	0	0	0	0	0	0	0	0	0	0	0	0	0	0	0	0	0	0	0	0	0	0	0	0	0	0	0	0	0	0	0	0	0	1	0	0	0
COI00062	M01998:36:000000000-BCJWJ:1:1101:16589:11320_CONS_SUB_SUB_CMP	TAGCAAGAAATATTGCACATGCCGGACCATCAGTTGACATAGCAATTTTTTCTCTACACTTAGCAGGTGCATCATCAATTTTAGGAGCAGTAAACTTTATTTCAACTGTCCTAAACATACGAACTAAAGGAATACGACTAGAACGAATTCCACTATTTGTATGAGCTGTATTTTTAACAGTAATCCTCCTTTTACTCTCACTACCAGTTCTAGCCGGAGCAATTACTATGCTACTTACTGATCGTAACCTGAATACATCATTCTTTGATCCTGCAGGGGGAGGAGACCCTATTTTATATCAACACCTATTC	Eukaryota	Annelida	Annelida	Annelida	Annelida	Annelida	Annelida	87.91	0	0	0	71	35	44	2	23	26	3	0	0	0	54	3	18	0	6	80	37	16	13	3	2	151	355	248	15	0	17	0	0	0	9	13	12	0	0	0
COI00063	M01998:36:000000000-BCJWJ:1:1101:17701:21781_CONS_SUB_SUB_CMP	ATTATCAAGAAATCTAGCCCATGCAGGACCATCAGTAGACATGGCTATTTTCTCATTACATTTAGCCGGGGCATCATCTATTTTAGGAGCAGTTAATTTTATTACAACAGTAATAAATATGCGATGAAATGGTATACGGTTAGAACGACTACCACTATTTGTATGAGCTGTAACACTTACTGTAATCCTTCTACTATTATCATTACCAGTTCTAGCAGGAGCAATTACTATGCTATTAACAGACCGTAATCTAAATACATCATTCTTCGACCCAGCGGGAGGAGGAGACCCAATTCTATATCAACATTTATTT	Eukaryota	Annelida	Clitellata	Haplotaxida	Naididae	Nais	Nais sp.1	99.35	33	0	0	21	15	20	0	50	0	8	0	3	0	3	0	0	0	0	28	24	9	22	3	3	0	0	0	34	0	1	0	0	0	9	10	10	22	0	0
COI00064	M01998:36:000000000-BCJWJ:1:2103:23424:22636_CONS_SUB_SUB_CMP	TCTTTCTGCTAGAATTGCGCATAGTGGAGGTTCTGTAGATTTAGCTATTTTTTCCCTTCACTTAGCAGGAATTTCTTCAATTTTAGGGTCTGTAAATTTTATTACAACTGCAATTAATATACGAGCAAATGGAATTACTTTAGATCGAATACCTCTTTTTGTTTGATCAGTTATCATTACAACAGTATTATTACTTTTATCTTTACCTGTTCTTGCCGGAGCAATTACAATACTTTTAACAGATCGAAATTTAAATACTTCTTTTTTTGACCCTGCAGGAGGAGGAGATCCAATTCTTTACCAACATTTATTT	Eukaryota	Arthropoda	Insecta	Diptera	Chironomidae	Stempellinella	Stempellinella brevis	100	0	0	0	0	0	1	0	0	0	0	0	0	0	0	0	0	0	0	1	0	1	14	0	0	0	16	0	0	0	0	0	0	0	1	0	0	0	0	4
COI00066	M01998:36:000000000-BCJWJ:1:2105:25121:14379_CONS_SUB_SUB_CMP	TCTAGCCAGAAACCTGGCACACTCAGGGCCATCCGTAGATCTAGCAATCTTCTCTCTTCACTTAGCAGGGGCTGCATCAATTCTAGGAGCTATTAACTTCATTACTACAATAATTAATATACGATGAAAAGGAATACGTCTAGAACGCATTCCTTTATTTGTGTGATCAGTAATCATTACAGTTGTCCTTCTTCTTCTCACATTACCGGTATTAGCAGGGGCAATCACCATACTTTTAACTGATCGAAATTTAAACACCTCATTCTTCGATCCTGCTGGGGGGGGTGACCCAGTTCTGTATCAACACTTATTC	Eukaryota	Annelida	Clitellata	Haplotaxida	Naididae	Limnodrilus	Limnodrilus sp.1	100	0	0	0	0	0	0	0	0	0	0	0	0	0	0	0	0	0	0	0	0	0	0	0	0	0	0	0	0	0	0	0	0	0	0	0	0	0	0	0
COI00067	M01998:36:000000000-BCJWJ:1:1101:25131:10859_CONS_SUB_SUB_CMP	ACTATCATCTAGAATTGCCCACAGAGGGGCATCAGTCGACTTAGCTATTTTTTCTTTACACTTAGCCGGAATTTCTTCTATTCTTGGATCTGTAAATTTCATTACAACTGCTATTAATATACGATCAAATGGAATTACATTGGACCGAATGCCCTTATTTGTATGATCTGTTGTAATTACTACAATTCTTCTTCTTCTTTCACTACCTGTTTTAGCAGGTGCTATTACAATACTTTTAACAGATCGAAATTTAAATACTTCTTTTTTCGACCCTGCAGGAGGTGGAGATCCTATTTTATATCAACATTTATTT	Eukaryota	Arthropoda	Insecta	Diptera	Diptera	Diptera	Diptera	89.423	0	0	0	0	0	0	0	0	0	0	0	0	0	0	0	0	0	0	0	0	0	0	0	0	0	0	0	0	0	0	0	0	0	0	1	0	0	0	0
COI00069	M01998:36:000000000-BCJWJ:1:2103:16368:18037_CONS_SUB_SUB_CMP	CCTAGCAAGAAATATTGCACATGCCGGACCATCAGTTGACATAGCAATTTTTTCTCTACACTTAGCAGGTGCATCATCAATTTTAGGAGCAGTAAACTTTATTTCAACTGTCCTAAACATACGAACTAAAGGAATACGACTAGAACGAATTCCACTATTTGTATGAGCTGTATTTTTAACAGTAATCCTCCTTTTACTCTCACTACCAGTTCTAGCCGGAGCAATTACTATGCTACTTACTGATCGTAACCTGAATACATCATTCTTTGATCCTGCAGGGGGAGGAGACCCTATTTTATATCAACACCTATTC	Eukaryota	Annelida	Annelida	Annelida	Annelida	Annelida	Annelida	87.7	0	0	0	111	33	31	6	34	19	2	0	0	0	28	4	13	0	1	133	60	14	8	1	6	132	275	174	10	0	14	0	0	0	15	22	15	0	0	0
COI00070	M01998:36:000000000-BCJWJ:1:1101:17328:25725_CONS_SUB_SUB_CMP	TTATCATCTAATATTGCCCACACAGGAGCTTCTGTTGATTTAGCTATTTTTTCTCTTCATTTAGCAGGTATTTCCTCAATTTTAGGAGCTGTAAATTTTATTACAACTGTGATTAATATACGATCTCAAGGAATTACTTTAGATCGAATACCTTTATTTGTATGATCAGTAGTTATTACAGCAGTACTTTTATTACTTTCTTTACCTGTTTTAGCCGGAGCTATTACTATACTTTTAACAGATCGAAACTTAAATACATCATTTTTTGACCCTGCTGGGGGAGGTGACCCTATTTTATATCAACATCTTTTT	Eukaryota	Arthropoda	Insecta	Diptera	Chironomidae	Brillia	Brillia sp.1	96.8	22	0	0	5	11	13	0	110	120	0	0	0	24	46	19	20	8	0	12	19	1	6	0	10	0	12	0	18	4	2	14	4	0	2	4	13	19	0	20
COI00071	M01998:36:000000000-BCJWJ:1:1101:10945:12398_CONS_SUB_SUB_CMP	TTAGCAAGAAATCTAGCTCATTCCGGGCCTTCTGTAGATCTGGCAATTTTTTCACTACACTTAGCAGGAGCCGCATCAATCCTGGGAGCAATTAACTTCATCACAACAATAATCAATATACGATGAAAGGGAATACGCTTAGAGCGTATTCCTTTATTTGTGTGATCCGTAATCATCACAGTTATTTTACTTCTTCTTACCCTTCCAGTTCTTGCCGGAGCTATCACCATACTTTTAACAGATCGAAACCTAAACACCTCATTCTTTGATCCGGCAGGTGGAGGCGATCCAGTTTTATACCAACATCTATTT	Eukaryota	Annelida	Clitellata	Haplotaxida	Naididae	Limnodrilus	Limnodrilus sp.2	100	0	0	0	0	0	0	0	0	0	0	0	0	0	0	0	0	0	0	0	0	0	0	0	0	0	0	0	0	0	0	0	0	0	0	0	0	0	0	0
COI00072	M01998:36:000000000-BCJWJ:1:2110:19580:12156_CONS_SUB_SUB_CMP	TTATCTAATTCTGTTTATCATTTTGGAGGTTCGGTTGATTTTGCTATTTTTAGCTTACATGTAGCAGGTGTTTCTTCAATTTTAGGAGGTATTAATTTTATTACTACTTGTTTAAAAGGTAAAATTAGATATGTGCTAAGTCTTGAATTTTTAACTTTATTTGTATGAGCAATAATTGTTACAAGATTTTTATTAGTTCTAAGTTTGCCGGTTTTAGCTGGTGGAATTACTATGTTATTATTAGATCGTAATTTTGGATCCTCTTTTTTTGATCCTAGTGGAGGAGGTAATCCTATTTTATATCAGCATTTATTT	Eukaryota	Rotifera	Rotifera	Rotifera	Rotifera	Rotifera	Rotifera	91.746	0	0	0	0	0	0	0	0	0	0	0	0	0	0	0	0	0	0	0	0	0	0	0	0	0	0	0	0	0	0	0	0	0	0	0	0	0	0	0
COI00073	M01998:36:000000000-BCJWJ:1:2104:21618:24222_CONS_SUB_SUB_CMP	TCTTTCTTCTAATATCTCTCATAGAGGGGCCTCAGTAGATTTAGCCATTTTTTCCCTTCATTTAGCCGGGATTTCTTCTATTTTAGGATCTGTAAATTTTATTACTACAGTTATTAATATACGATCAAGAGGAATTACTCTAGACCGTATACCATTATTTGTATGATCTATTGTAATTACAACTGTTTTACTATTATTATCTTTACCTGTATTAGCAGGAGCAATTACAATATTGTTAACAGATCGAAATTTAAATACTTCATTCTTTGATCCTGCAGGAGGGGGAGATCCTATTTTATATCAACATTTATTC	Eukaryota	Arthropoda	Insecta	Diptera	Chironomidae	Polypedilum	Polypedilum nubens	99.35	0	0	0	0	0	0	0	0	0	2	0	0	0	0	0	0	0	0	0	0	0	0	0	0	0	0	0	0	0	0	0	0	0	0	0	0	0	0	0
COI00074	M01998:36:000000000-BCJWJ:1:1105:23238:4789_CONS_SUB_SUB_CMP	TTTGTCCGCTGGTATCGCGCATGCTGGGGCTTCAGTCGATTTAGCAATTTTTTCTTTACATTTAGCTGGAATTTCTTCTATTTTAGGGGCTGTTAATTTTATCACAACAACAATTAATATGCGAACAAGAGGAATAACCATAGATCGAATTCCTTTGTTTGTTTGATCCGTTTTAATCACCGCGATTCTTCTTTTACTTTCCCTGCCCGTATTAGCGGGGGCAATTACGATACTTTTAACAGATCGTAATTTAAACACTTCCTTCTTTGACCCTGCAGGAGGTGGGGATCCTATTTTATACCAACATCTTTTT	Eukaryota	Arthropoda	Insecta	Ephemeroptera	Leptophlebiidae	Choroterpes	Choroterpes picteti	99.681	0	0	0	0	0	0	0	0	0	0	0	0	0	0	0	0	0	0	0	0	0	0	0	0	0	0	0	0	0	0	0	0	0	0	0	0	0	0	0
COI00075	M01998:36:000000000-BCJWJ:1:1101:13543:2257_CONS_SUB_SUB_CMP	TCTTTCTTCTGGAATTGCCCATGCAGGTGCATCAGTAGATTTAGCAATTTTTTCTTTACATTTAGCGGGTATTTCTTCAATTTTAGGAGCAGTAAATTTTATTACAACAGTTATTAATATACGGTCAGAAGGAATTACATTAGATCGAATACCCCTATTTGTGTGATCAGTAATTATTACAGCTATTCTCCTTTTATTGTCTTTACCCGTATTGGCCGGCGCTATTACAATACTGCTTACAGACCGAAATTTAAATACTTCTTTCTTTGATCCTGCCGGTGGAGGGGATCCTATTTTATATCAGCACTTATTT	Eukaryota	Arthropoda	Insecta	Diptera	Chironomidae	Tvetenia	Tvetenia calvescens	100	205	412	311	2	0	0	0	0	0	0	0	0	0	0	0	0	0	0	0	2	1	0	0	0	3	0	0	0	0	0	37	2	0	0	2	0	0	0	0
COI00076	M01998:36:000000000-BCJWJ:1:2104:23182:9505_CONS_SUB_SUB_CMP	ATTATCAGGTAATATCGCTCATGCCGGGGGATCAGTTGATTTAGCTATTTTTTCATTACACTTGGCTGGTGTTTCTTCTATTTTAGGTGCAGTAAACTTTATTACAACAGTAATTAATATACGTTGGCGTGGAATACAATTCGAGCGTCTTCCCTTATTTGTTTGATCTGTTAAAATTACAGCTATTTTACTCCTGCTTTCTTTACCTGTCTTAGCAGGGGCTATTACAATACTATTAACGGATCGAAATTTCAATACTGCTTTTTTTGATCCTGCTGGAGGTGGTGATCCTATCCTTTATCAGCACTTATTC	Eukaryota	Mollusca	Gastropoda	Littorinimorpha	Hydrobiidae	Potamopyrgus	Potamopyrgus antipodarum	100	0	0	0	0	0	0	0	0	0	0	0	0	0	0	0	0	0	0	0	0	0	0	0	0	0	0	0	0	0	0	0	0	0	0	0	0	0	0	0
COI00077	M01998:36:000000000-BCJWJ:1:1101:20807:10303_CONS_SUB_SUB_CMP	ACTTTCAAGTGGAAATTCTCATTCAGGCCCTGCTGTAGACTTGGCTATTTTTAGTTTACATTTGTCTGGAGCAGCGTCTATTCTAGGTGCGATTAATTTTATATGCACTATTTTAAACATGAGAACTAAAGGTTTGTATATGCATAAATTGCCATTATTCGTTTGGTCTATTTTAATTACTGCAGTATTATTATTGTTATCTTTACCTGTTCTTGCTGGAGCAATTACTATGTTGTTGACGGATAGAAATTTTAACACTTCATTTTTTGATCCTGCTGGAGGAGGTGACCCTGTACTTTATCAACATTTATTT	Eukaryota	Eukaryota	Eukaryota	Eukaryota	Eukaryota	Eukaryota	Eukaryota	99.042	10	29	2	4	26	13	39	62	50	52	117	116	27	61	8	12	7	15	7	8	6	53	9	17	81	137	83	64	3	14	63	7	0	5	5	4	49	52	70
COI00078	M01998:36:000000000-BCJWJ:1:1103:9510:26569_CONS_SUB_SUB_CMP	ATTATCAAGAAATCTAGCTCACGCTGGACCTTCAGTTGACATGGCTATTTTTTCACTACATCTAGCAGGTGCATCTTCTATTTTAGGTGCAGTTAACTTCATTACTACAGTAATAAACATACGATGAAATGGAATACGACTTGAACGAGTACCATTATTTGTATGAGCTGTAACACTTACTGTAATTCTTCTTCTTTTATCATTACCTGTATTAGCTGGTGCAATTACCATACTATTAACAGATCGAAATCTAAATACCTCATTCTTCGATCCTGCAGGAGGGGGAGACCCAATTTTATACCAACATTTATTC	Eukaryota	Annelida	Clitellata	Haplotaxida	Naididae	Ophidonais	Ophidonais serpentina	100	0	0	0	0	0	0	0	0	0	0	0	0	0	0	0	0	0	0	0	0	0	0	0	0	0	0	0	0	0	0	0	0	0	0	0	0	0	0	0
COI00079	M01998:36:000000000-BCJWJ:1:2109:12977:17884_CONS_SUB_SUB_CMP	TTTATCTTCAGGAATTGCACATGCAGGGGCTTCTGTTGACTTAGCAATTTTTTCATTACATCTTGCAGGTATTTCCTCTATTTTAGGAGCTGTAAATTTTATTACAACAGTAATTAATATACGATCAGATGGAATTACTTTAGATCGAATACCTTTATTTGTCTGATCAGTTGTAATTACAGCTATTCTTTTACTTCTATCTTTACCAGTATTAGCAGGAGCAATTACTATGCTTTTAACTGATCGGAATTTAAATACATCATTTTTTGACCCAGCGGGGGGAGGAGATCCTATCTTATACCAACACTTATTT	Eukaryota	Arthropoda	Insecta	Diptera	Chironomidae	Cricotopus	Cricotopus triannulatus	100	0	0	0	0	0	0	1	0	0	0	0	0	0	0	0	0	0	0	0	0	0	0	0	0	0	0	0	0	0	0	0	0	0	0	0	1	0	0	0
COI00080	M01998:36:000000000-BCJWJ:1:1108:26285:23912_CONS_SUB_SUB_CMP	TCTATCTTCTAGTATTGCGCATAGTGGTGCTTCGGTAGATTTAGCAATTTTTTCATTACATTTAGCTGGAATTTCTTCAATTTTAGGATCAGTAAATTTTATTACCACAGTTATTAACATACGATCTAATGGAATCACATTAGATCGAATACCTCTTTTTGTGTGATCGATCGTAATTACTACAGTTCTTTTACTCTTATCATTGCCAGTTTTAGCAGGAGCTATTACTATATTATTGACAGATCGAAATTTAAATACATCTTTTTTTGATCCAGCAGGAGGGGGTGACCCTATTTTATACCAACATTTATTC	Eukaryota	Arthropoda	Insecta	Diptera	Diptera	Diptera	Diptera	91.52	0	0	0	2	9	5	56	0	30	0	0	0	7	31	0	23	0	12	4	6	1	0	7	0	7	21	3	27	0	0	0	0	0	1902	4564	3631	27	3	2
COI00081	M01998:36:000000000-BCJWJ:1:1101:8573:4705_CONS_SUB_SUB_CMP	ATTATCTGGGCCTTTAGCTCATTCAGGAGGATCTGTAGATTTAGCTATTTTTAGTCTTCATTGTGCTGGATTTTCTTCCATTGCAGGAGCAATTAATTTTATTACAACTATTTTTAATATGAGAACACCGGGTTTAACATTTGACAAACTTCCTTTGTTTGTGTGATCAGTGTTAATAACAGCATTTTTATTACTCCTTTCTTTACCTGTTTTAGCAGGAGCAATAACTATGCTACTAACTGATAGAAATTTTAATACTACTTTTTTTGATCCAGCTGGAGGAGGAGACCCTGTTTTATATCAACATTTATT	Eukaryota	Cnidaria	Hydrozoa	Anthoathecata	Hydridae	Hydra	Hydra vulgaris	100	132	142	105	109	310	253	140	183	198	91	141	168	229	188	114	143	133	81	150	196	90	133	34	57	41	96	66	155	14	102	125	9	13	62	120	70	137	136	115
COI00082	M01998:36:000000000-BCJWJ:1:2107:9508:16679_CONS_SUB_SUB_CMP	TTTGTCTGCTGGTATCGCGCATGCTGGAGCTTCAGTCGATTTAGCAATTTTTTCTTTACATTTAGCTGGAATTTCTTCTATTTTAGGGGCTGTTAATTTTATCACAACAACAATTAATATGCGAACAAGAGGAATAACCATAGATCGAATTCCTTTGTTTGTTTGATCCGTTTTAATCACCGCGATTCTTCTTTTACTTTCCCTGCCCGTATTAGCGGGGGCAATTACGATACTTTTAACAGATCGTAATTTAAACACTTCCTTCTTTGACCCTGCAGGAGGTGGGGATCCTATTTTATACCAACATCTTTTT	Eukaryota	Arthropoda	Insecta	Ephemeroptera	Leptophlebiidae	Choroterpes	Choroterpes picteti	99.681	0	0	0	0	0	0	0	0	0	0	0	0	0	0	0	0	0	0	0	0	0	0	0	0	0	0	0	0	0	0	0	0	0	0	0	0	0	0	0
COI00083	M01998:36:000000000-BCJWJ:1:2104:11819:10586_CONS_SUB_SUB_CMP	CTTAGCAAGAAATCTAGCTCATTCCGGGCCTTCTGTAGATCTGGCAATTTTTTCACTACACTTAGCAGGAGCCGCATCAATCCTGGGAGCAATTAACTTCATCACAACAATAATCAATATACGATGAAAGGGAATACGCTTAGAGCGTATTCCTTTATTTGTGTGATCCGTAATCATCACAGTTATTTTACTTCTTCTTACCCTTCCAGTTCTTGCCGGAGCTATCACCATACTTTTAACAGATCGAAACCTAAACACCTCATTCTTTGATCCGGCAGGTGGAGGCGATCCAGTTTTATACCAACATCTATTT	Eukaryota	Annelida	Clitellata	Haplotaxida	Naididae	Limnodrilus	Limnodrilus sp.2	100	0	0	0	0	0	0	0	0	0	0	0	0	0	0	0	0	0	0	0	0	0	0	0	0	0	0	0	0	0	0	0	0	0	0	0	0	0	0	0
COI00084	M01998:36:000000000-BCJWJ:1:2113:22365:5247_CONS_SUB_SUB_CMP	TTTATCTGGTGTTTTAGCCCATTCAGGTGTGGCAGTAGAATGCGCTATTTTTAGTTTACATTTAGCTGGTATTTCTTCAATATTGGGTGCACTTAATTTTATAGCAACAGTTATTAATATGAGAGTACCCGGTTTAACTATGTTTAGATTGCCGTTATTTGTTTGAGCAGTTTTTATAACAGCGTGATTATTATTATTATCATTACCAGTTTTAGGTGGTGCCATTACAATGTTATTAACTGATAGAAATTTTAATACAACTTTTTTTGAAGTAAATGGTGGTGGAGATCCCGTTTTATTTCAACATTTATTT	Eukaryota	Amoebozoa	Amoebozoa	Amoebozoa	Amoebozoa	Amoebozoa	Amoebozoa	85.44	0	0	0	0	0	0	0	0	0	0	0	0	0	0	0	0	0	0	0	0	0	0	0	0	0	0	0	0	0	0	0	0	0	0	0	0	0	0	0
COI00085	M01998:36:000000000-BCJWJ:1:2107:9369:3302_CONS_SUB_SUB_CMP	CCTATCTTCTAATCTATCTCATGCAGGTAGTTCTGTCGACTTAACAATTTTCTCTCTACATATAGCAGGAATTTCCTCAATCTTAGGGGCCATTAATTTTATCTCAACTATTATAAATATAAAATTTAAAAATTTAAATTATGAAATAATCCCTCTTTTCGTTTGATCAATTTTAATTACAGCAGTTTTATTATTATTATCTCTACCAGTTCTTGCTGGAGCAATTACTATATTATTAACTGATCGAAATTTAAATACTTCTTTCTTTGACCCAGCAGGAGGTGGAGACCCAATTCTCTATCAACATCTATTT	Eukaryota	Arthropoda	Insecta	Trichoptera	Hydropsychidae	Hydropsyche	Hydropsyche siltalai	100	0	0	0	0	0	0	0	0	0	0	0	0	0	0	0	0	0	0	0	0	0	0	0	0	0	0	0	0	0	0	0	0	0	0	0	0	0	0	0
COI00087	M01998:36:000000000-BCJWJ:1:1114:17081:12744_CONS_SUB_SUB_CMP	TCTCGCCGGCAACCTAGCCCACGCCGGAGCATCCGTTGATCTCACTATTTTCTCCTTGCATCTTGCAGGGGTTTCTTCAATTTTAGGGGCAATTAATTTCATCACCACAATCATCAATATAAAACCCCCTGCCATTTCCCAATACCAGACACCACTGTTTGTCTGGTCCGTATTAATCACTGCAGTTTTACTTCTGCTCTCCCTCCCAGTCCTTGCTGCAGGGATTACTATGCTCCTCACGGATCGCAATCTTAACACCACCTTCTTTGACCCGGCAGGAGGCGGGGATCCCATCCTCTACCAACATCTGTTT	Eukaryota	Chordata	Actinopterygii	Centrarchiformes	Centrarchidae	Lepomis	Lepomis gibbosus	100	1	0	0	0	0	1	32	0	1	13	0	3	5	0	0	0	0	4	0	0	0	0	0	0	0	0	0	2	0	6	0	0	0	0	0	0	3	0	0
COI00088	M01998:36:000000000-BCJWJ:1:1104:23243:16326_CONS_SUB_SUB_CMP	TTTGTCTAATTCTGTTTATCATTTTGGAGGTTCTGTAGATTTAGCTATTTCTAGTCTTCATGTAGCTGGAGTGTCTTCAATTTTAGGAGGGATTAATTTTATTACTACATGTTTAAAAAGTAAGGTTAGAGTTATTTTAGGATTAGAGCAATTAACTTTGTTTGTGTGGGCTATAGTTGTTACGAGGTTCTTATTAGTCCTTAGGCTTCCTGTTTTAGCAGGAGGTATTACTATATTATTATTAGATCGTAATTTTGGCTCTTCTTTTTTTGACCCTAGAGGGGGTGGGAATCCGATCTTGTATCAACATTTATTT	Eukaryota	Rotifera	Rotifera	Rotifera	Rotifera	Rotifera	Rotifera	86.054	0	0	0	0	0	0	0	0	0	0	0	0	0	0	0	0	0	0	0	0	0	0	0	0	0	0	0	0	0	0	0	0	0	0	0	0	1	0	0
COI00089	M01998:36:000000000-BCJWJ:1:1101:4052:8464_CONS_SUB_SUB_CMP	ACTAGCAAGAAACATTGCCCATGCCGGACCATCAGTAGACATGGCTATTTTCTCACTCCATTTAGCCGGTGCCTCATCAATTCTAGGTGCCGTAAACTTTATTTGTACAGTACTAAACATACGAACAAAAGGACTCCGACTAGAACGAATTCCTTTATTTACTTGAGCTGTATTCCTAACAGTAATTCTTCTACTTCTTTCACTACCAGTGCTAGCAGGGGCAATTACTATACTATTAACAGACCGAAACCTCAATACCTCATTCTTCGACCCTGCTGGGGGAGGAGACCCTGTTCTATATCAACACCTATTC	Eukaryota	Annelida	Annelida	Annelida	Annelida	Annelida	Annelida	90.61	0	97	0	65	23	20	0	0	0	0	0	0	37	0	0	14	27	1	96	16	8	0	0	0	0	12	0	0	0	0	0	0	0	26	15	12	0	2	0
COI00090	M01998:36:000000000-BCJWJ:1:1102:14137:6442_CONS_SUB_SUB_CMP	TCTATCAAGAAATCTTGCACACGCAGGGCCATCTGTTGACATGGCTATTTTTTCTCTACACTTAGCAGGTGCTTCATCTATTTTAGGTGCAGTAAACTTTATTACAACAGTTATTAATATACGATGAAATGGAATACGACTAGAACGACTTCCACTATTTGTATGAGCTGTGCTACTAACTGTAATTCTTCTACTTCTATCACTTCCAGTTCTTGCTGGAGCTATTACAATACTATTAACAGATCGAAATCTAAATACTTCATTTTTCGATCCAGCTGGTGGTGGTGATCCTATTTTATACCAACATCTATTC	Eukaryota	Annelida	Clitellata	Haplotaxida	Naididae	Chaetogaster	Chaetogaster sp.3	99.361	0	25	73	7	14	16	0	26	15	2	0	0	38	1	5	8	31	0	13	11	4	37	1	16	0	0	4	24	0	10	78	10	1	8	3	2	33	51	46
COI00091	M01998:36:000000000-BCJWJ:1:1107:27431:9153_CONS_SUB_SUB_CMP	TTTAAGAGGATCTATTGCTCATAGTGGTGCTTCTGTTGATTTAGCAATTTTTTCATTACATTTAGCTGGGATATCATCTATTTTAGGAGCAATTAATTTTATTACAACGATTTTTAATATACGTGCTCCTGGAATTACTATAGAACGGCTTTCTTTATTTGTTTGATCAATTTTAATTACAGCATTCTTATTGTTATTATCCTTACCAGTATTAGCAGGTGCTATTACAATATTACTTACTGACCGAAATTTTAATACTAGATTTTTTGACCCAGCTGGAGGAGGGGATCCTATTTTATATCAACATTTATTT	Eukaryota	Mollusca	Gastropoda	Basommatophora	Ancylidae	Ancylus	Ancylus sp.1	100	42	231	101	32	249	251	186	150	234	25	29	52	144	279	168	173	236	149	68	182	87	129	28	42	12	44	47	98	5	55	62	27	2	18	37	32	114	72	109
COI00092	M01998:36:000000000-BCJWJ:1:2109:9853:15549_CONS_SUB_SUB_CMP	TCTCGCGGCTAACATTGCCCATGGAGGGTCGTCAGTTGATTTCGCAATCTTCTCCCTACACTTAGCAGGGATTTCTTCAATTTTGGGTGCTGTAAACTTTATTACTACTGTAGTAAATATACGTAGCCCAGGTATAACGTTGGATCGGATGCCTTTATTTGTCTGGTCTGTTGTTATTACAGCGGTACTGCTGTTGCTGTCTCTCCCGGTTTTAGCAGGTGCCATTACGATACTTTTAACGGACCGTAATTTAAACACTTCATTTTTTGACCCCGCAGGGGGTGGTGATCCTATTTTATACCAACATTTATTT	Eukaryota	Arthropoda	Insecta	Ephemeroptera	Ephemeroptera	Ephemeroptera	Ephemeroptera sp.6	99.042	0	0	0	0	0	0	0	0	0	0	0	0	0	0	0	0	0	0	0	0	0	0	0	0	0	0	0	0	0	0	0	0	0	0	0	0	0	0	0
COI00093	M01998:36:000000000-BCJWJ:1:2107:6962:14085_CONS_SUB_SUB_CMP	CTTATCTAATTCTGTTTATCATTTTGGAGGTTCGGTTGATTTTGCTATTTTTAGCTTACATGTAGCAGGTGTTTCTTCAATTTTAGGAGGTATTAATTTTATTACTACTTGTTTAAAAGGTAAAATTAGATATGTGCTAAGTCTTGAATTTTTAACTTTATTTGTATGAGCAATAATTGTTACAAGATTTTTATTAGTTCTAAGTTTGCCGGTTTTAGCTGGTGGAATTACTATGTTATTATTAGATCGTAATTTTGGATCCTCTTTTTTTGATCCTAGTGGAGGAGGTAATCCTATTTTATATCAGCATTTATTT	Eukaryota	Rotifera	Rotifera	Rotifera	Rotifera	Rotifera	Rotifera	91.746	0	0	0	0	1	0	0	0	0	0	0	0	0	0	0	0	0	0	0	0	0	0	0	0	0	0	0	0	0	0	0	0	0	0	0	0	0	0	0
COI00094	M01998:36:000000000-BCJWJ:1:1114:20034:7208_CONS_SUB_SUB_CMP	TTTAGCTAGAAATATTGCTCATATAGGAAGATCAGTTGATTTATCTATTTTTTCATTACATATAGCCGGAATTTCTTCTATTTTAGGAGCAATTAATTTTATTACAACTATTATAAGAATAAAACCTAAAAGAATACTATTAGATCAAATACCTCTTTTTGTATGATCTGTAGGAATTACTGCGCTACTACTACTTCTATCCCTACCGGTATTAGCTGGCGCTATTACAATACTTTTAACAGACCGAAATTTAAATACATCATTTTTTGACCCTGCTGGAGGAGGAGATCCTATTTTATATCAACACTTATTT	Eukaryota	Arthropoda	Insecta	Trichoptera	Leptoceridae	Ceraclea	Ceraclea sobradieli	100	0	0	0	0	0	0	0	0	0	0	0	0	0	0	0	0	0	0	0	0	0	0	0	0	0	0	0	0	0	0	0	0	0	0	0	0	0	0	0
COI00095	M01998:36:000000000-BCJWJ:1:1102:22573:8120_CONS_SUB_SUB_CMP	TCTATCTTCTAATTTATCTCATGCAGGTAGATCTGTAGATCTAACAATTTTTTCTTTACATATAGCAGGAATTTCTTCAATTTTAGGAGCTATTAATTTTATTTCAACTATCATAAATATAAAATTTAAAAATTTAAATTATGAAATAATCCCCCTATTCGTTTGATCTATCTTAATTACAGCAGTTCTCTTATTATTATCTTTACCTGTTCTAGCCGGAGCTATTACTATACTATTAACTGATCGAAACCTTAATACCTCCTTTTTTGACCCTGCCGGAGGGGGGGATCCAATTCTTTATCAACATTTATTC	Eukaryota	Arthropoda	Insecta	Trichoptera	Hydropsychidae	Hydropsyche	Hydropsyche sp.1	99.681	0	0	0	0	0	0	0	0	0	0	0	0	0	0	0	0	0	0	0	0	1	0	0	0	0	0	0	0	0	0	0	0	0	0	0	0	0	0	0
COI00096	M01998:36:000000000-BCJWJ:1:1101:16690:10533_CONS_SUB_SUB_CMP	CTAGCAAGAAATATTGCACATGCCGGACCATCAGTTGACATAGCAATTTTTTCTCTACACTTAGCAGGTGCATCATCAATTTTAGGAGCAGTAAACTTTATTTCAACTGTCCTAAACATACGAACTAAAGGAATACGACTAGAACGAATTCCACTATTTGTATGAGCTGTATTTTTAACAGTAATCCTCCTTTTACTCTCACTACCAGTTCTAGCCGGAGCAATTACTATGCTACTTACTGATCGTAACCTGAATACATCATTCTTTGATCCTGCAGGGGGAGGAGACCCTATTTTATATCAACACCTATTC	Eukaryota	Annelida	Annelida	Annelida	Annelida	Annelida	Annelida	87.7	0	0	0	55	26	35	4	28	12	2	0	1	0	20	2	11	0	4	71	38	14	8	4	2	114	183	133	8	0	13	0	0	0	6	10	9	0	0	0
COI00097	M01998:36:000000000-BCJWJ:1:2106:13768:6206_CONS_SUB_SUB_CMP	TCTTTCTTCTGGAATTGCTCATGCTGGAGGGTCAGTTGATTTAGCAATTTTTTCTTTACACTTAGCCGGTATTTCGTCTATTTTAGGAGCAGTAAATTTTATTACTACAGTAATTAATATACGATCTAATGGAATTACTTTAGACCGTATACCTTTATTTGTCTGATCAGTAGTAATTACAGCTATTTTACTTTTATTATCTCTTCCTGTTTTAGCAGGAGCCATCACTATATTATTAACTGATCGAAATTTAAATACCTCTTTTTTTGACCCTGCGGGCGGGGGAGATCCTATTTTATATCAACATTTATTT	Eukaryota	Arthropoda	Insecta	Diptera	Diptera	Diptera	Diptera	91.8	0	0	0	1	7	1	0	0	0	0	0	0	0	0	0	8	0	0	0	3	2	0	0	0	0	0	0	1	0	4	0	0	0	0	1	0	0	29	0
COI00098	M01998:36:000000000-BCJWJ:1:2111:12466:18474_CONS_SUB_SUB_CMP	TTTATCTGGACCTTTAGCCCATTCAGGAGGATCTGTAGACTTAGCTATTTTTAGTCTTCATTGTGCTGGATTTTCTTCAATCGCAGGAGCAATTAATTTTATTACAACTATTTTTAATATGAGAACACCAGGTCTAACATTTGATAAACTTCCTTTATTTGTATGATCTGTGTTAATAACAGCATTTTTATTACTTCTTTCTTTACCCGTACTAGCAGGGGCTATAACTATGTTATTAACTGATAGAAATTTTAACACTACTTTTTTTGACCCAGCTGGAGGAGGTGATCCTGTTTTATATCAACATTTATTT	Eukaryota	Cnidaria	Hydrozoa	Anthoathecata	Hydridae	Hydra	Hydra vulgaris	99.681	0	0	0	0	0	0	0	0	0	0	0	0	0	0	0	0	0	0	0	0	0	0	0	0	0	0	0	0	0	0	0	0	0	0	0	0	0	0	0
COI00099	M01998:36:000000000-BCJWJ:1:1107:18917:26546_CONS_SUB_SUB_CMP	TTTATCATCAAATATTGGACATAATGGAAGATCAGTAGATCTAACAATTTTTTCTCTTCATTTAGCCGGAGTATCATCAATTTTAGGAGCAATTAACTTTATTACAACCGTAATTAATATACGATCTAAGGGAATATCTATAGATCAAATACCATTATTTGTATGATCAGTCGTAATTACTGCTTTATTACTACTACTTTCTCTTCCTGTTTTAGCAGGAGCTATCACAATATTATTAACTGACCGTAATTTAAACACATCTTTTTTTGACCCCGCAGGAGGAGGAGATCCAATTCTATATCAACATCTATTC	Eukaryota	Arthropoda	Insecta	Trichoptera	Rhyacophilidae	Rhyacophila	Rhyacophila munda	99.681	0	0	0	0	0	0	0	0	0	0	0	0	0	0	0	0	0	0	0	0	0	0	0	0	0	0	0	0	0	0	0	0	0	0	0	0	0	0	0
COI00100	M01998:36:000000000-BCJWJ:1:1104:19736:8473_CONS_SUB_SUB_CMP	TCTTTCTTCAGGAATTGCTCATGCTGGAGCATCTGTAGATCTTGCGATTTTTTCTCTTCATTTAGCTGGTATTTCTTCTATTTTAGGGGCAGTAAATTTTATTACAACGGTTATCAATATACGATCTGAAGGAATCACATTAGATCGAATACCTTTATTTGTATGATCCGTGATTATTACAGCTATTTTGCTACTATTATCATTACCAGTTTTAGCCGGAGCTATTACTATACTATTAACAGACCGAAATTTAAATACTTCCTTTTTTGACCCAGCGGGAGGGGGAGACCCCATTCTTTATCAACATCTATTT	Eukaryota	Arthropoda	Insecta	Diptera	Chironomidae	Tvetenia	Tvetenia sp.1	97	0	0	0	0	0	0	0	0	0	0	0	0	0	0	0	0	0	0	0	0	0	0	0	0	0	0	0	0	0	0	0	0	0	0	0	0	0	0	0
COI00101	M01998:36:000000000-BCJWJ:1:1109:25324:17760_CONS_SUB_SUB_CMP	TCTCTCTTCAGGAATTGCTCACGCAGGGGCTTCTGTTGACTTAGCAATTTTTTCTTTACATTTAGCTGGAATTTCTTCTATTTTAGGAGCAGTAAATTTTATTACAACAGTAATTAATATACGATCAAGAGGAATCACTTTAGACCGAATACCCTTATTTGTATGATCAGTAGTTATTACAGCTGTTTTACTTCTCTTATCATTACCAGTTTTAGCTGGAGCCATTACTATATTATTAACTGATCGTAATTTAAATACATCCTTTTTCGACCCTGCGGGAGGAGGAGACCCAATTTTATATCAACACTTATTT	Eukaryota	Arthropoda	Insecta	Diptera	Chironomidae	Chironomidae	Chironomidae sp.26	92.12	0	0	0	0	0	0	0	0	0	0	0	0	0	0	0	0	0	0	0	0	0	0	0	0	0	0	0	0	0	0	0	0	0	0	0	0	0	0	0
COI00102	M01998:36:000000000-BCJWJ:1:1103:7120:6844_CONS_SUB_SUB_CMP	ACTATCAAGTAATCTTGCTCATATAGGATCCTCTGTAGACCTTTCAATTTTCTCATTACATCTAGCAGGAGTTTCTTCTATTCTTGGAGCAATTAACTTCATTACAACCATAATAAATATACGATCCTTAGGAATATCATATGATCGAATACCTCTTTTCGCCTGATCTGTCCTTATTACAGCTATTCTTTTATTACTCTCACTTCCTGTCTTAGCAGGAGCTATTACTATATTATTAACTGATCGAAATCTCAACACATCTTTTTTTGATCCAGCAGGAGGAGGAGATCCTATTCTCTATCAACATTTATTC	Eukaryota	Arthropoda	Insecta	Trichoptera	Sericostomatidae	Schizopelex	Schizopelex festiva	100	0	0	0	0	0	0	0	0	0	0	0	0	0	0	0	0	0	0	0	0	0	0	0	0	0	0	0	0	0	0	0	0	0	0	0	0	0	0	0
COI00103	M01998:36:000000000-BCJWJ:1:1114:3933:18856_CONS_SUB_SUB_CMP	ACTTGCTGGAGTTCAAGCTCATTCCGGACCTTCAGTAGACATGGCCATCTTTAGCCTTCATGCGGCAGGTGCTTCCTCCATCATGGGTTCTATGAATTTCATCACTACTATCTTCAACATGAGAGCACCAGGAATGACCATGGATCGCGTTCCCCTCTTCGTTTGAGCCGTACTCATCACGGCATTCCTTTTAGTTCTCTCTTTGCCCGTCTTAGCTGGAGCGATTACTATGTTACTAACTGATCGTAACTTTAATACCACTTTCTTTGACCCCGCGGGAGGGGGAGATCCAATCCTCTATCAACATTTATTT	Eukaryota	Cnidaria	Hydrozoa	Limnomedusae	Olindiidae	Craspedacusta	Craspedacusta sowerbyi	99.361	0	0	0	0	0	0	0	0	0	0	0	0	0	0	0	0	0	0	0	0	0	0	0	0	0	0	0	0	0	0	0	0	0	0	0	0	0	0	0
COI00104	M01998:36:000000000-BCJWJ:1:1101:12085:25675_CONS_SUB_SUB_CMP	ACTATCAAGAAATCTAGCACATGCTGGACCTTCAGTAGACATGGCTATTTTCTCACTCCATTTAGCAGGTGCTTCTTCTATTTTAGGGGCAGTTAACTTCATTACTACTGTAATAAATATGCGATGAAACGGAATACGATTAGAACGACTTCCACTATTTGTATGAGCAGTATTTCTTACAGTAATTTTACTTCTTCTATCACTTCCTGTTCTTGCCGGTGCAATTACAATACTACTAACAGACCGAAACCTTAATACCTCATTCTTCGATCCTGCTGGTGGTGGAGATCCGATTCTATATCAACATTTATTC	Eukaryota	Annelida	Clitellata	Haplotaxida	Naididae	Nais	Nais sp.2	99.681	0	0	0	10	2	4	0	0	0	0	0	0	0	0	0	6	0	0	12	3	0	0	0	1	0	12	3	0	0	0	0	0	0	3	1	1	0	0	0
COI00105	M01998:36:000000000-BCJWJ:1:1109:20314:8107_CONS_SUB_SUB_CMP	ACTAGCAGCAGGTATCGCCCATGCCGGGGCTTCTGTTGACCTTGCTATCTTTTCATTACATTTAGCAGGGGTATCCTCAATCTTAGGGGCAGTAAATTTCATTACAACAGTAATTAATATACGATCAAATGGAATGACATTAGACCGCATACCTTTATTTGTATGGGCAGTAGTCATCACAGCTTTATTACTACTCCTCTCACTACCAGTTCTAGCCGGTGCAATTACAATATTACTTACAGATCGTAATTTAAACACTTCATTCTTTGACCCAGCAGGAGGGGGAGACCCAATTCTCTACCAACACTTGTTC	Eukaryota	Arthropoda	Insecta	Plecoptera	Leuctridae	Leuctra	Leuctra geniculata	100	0	0	0	0	0	0	0	0	0	0	0	0	0	0	0	0	0	0	0	0	0	0	0	0	0	0	0	0	0	0	0	0	0	0	0	0	0	0	0
COI00106	M01998:36:000000000-BCJWJ:1:1111:27074:9314_CONS_SUB_SUB_CMP	TCTATCTTCTAATTTATCTCACGCAGGTAGATCTGTAGATCTAACAATTTTTTCTTTACATATAGCAGGAATTTCTTCAATTTTAGGAGCTATTAATTTTATTTCAACTATCATAAATATAAAATTTAAAAATTTAAATTATGAAATAATCCCCCTATTCGTTTGATCTATCTTAATTACAGCAGTTCTCTTATTATTATCTTTACCTGTTCTAGCCGGAGCTATTACTATACTATTAACTGATCGAAACCTTAATACCTCCTTTTTTGACCCTGCCGGAGGGGGGGATCCAATTCTTTATCAACATTTATTC	Eukaryota	Arthropoda	Insecta	Trichoptera	Hydropsychidae	Hydropsyche	Hydropsyche sp.1	100	0	0	0	0	0	0	0	0	0	0	0	0	0	0	0	0	0	0	0	0	0	0	0	0	0	0	0	0	0	0	0	0	0	0	0	0	0	0	0
COI00107	M01998:36:000000000-BCJWJ:1:1103:20912:22725_CONS_SUB_SUB_CMP	TTTATCATCTAATTTAGCTCATATCGGAAGATCTGTTGATCTAAGAATTTTTTCTCTCCATATAGCAGGTATCTCATCAATTTTAGGAGCTGTTAATTTTATTTCTACTATAATTAATATACGAGCTGAAGGTATATACTTAGAAAAAATACCCCTGTTTGCCTGATCTGTATTAATTACAGCAATTCTTTTATTACTCTCTCTACCTGTTTTAGCGGGGGCCATTACAATATTATTAACAGACCGAAATTTAAACACTTCATTTTTCAACCCTGCTGGAGGGGGAGACCCTATTTTATACCAACATCTATTT	Eukaryota	Arthropoda	Insecta	Trichoptera	Glossosomatidae	Catagapetus	Catagapetus maclachlani	100	0	0	0	0	2	4	9	0	41	0	1	22	0	0	6	0	0	17	1	1	0	0	0	0	0	3	0	5	0	0	16	0	0	0	0	0	11	8	0
COI00108	M01998:36:000000000-BCJWJ:1:2113:18870:21262_CONS_SUB_SUB_CMP	ATTATCAAGAAATCTAGCACATGCTGGACCTTCTGTAGACTTAGCTATTTTCTCTCTTCATCTTGCAGGTGCATCATCTATTCTAGGAGCACTAAACTTCATTACTACTGTAATCAATATACGATGAAATGGAATGAAATTAGAACGACTTCCATTATTCGTATGGGCAGTATTACTAACAGTAATTTTACTTCTGCTATCACTTCCGGTACTTGCTGGGGCAATTACTATACTACTAACAGACCGTAACCTTAATACCTCATTCTTTGATCCCGCAGGAGGAGGTGATCCTATTTTATATCAACATTTATTT	Eukaryota	Annelida	Annelida	Annelida	Annelida	Annelida	Annelida	91.909	0	0	0	0	2	1	0	0	0	0	2	0	0	0	0	0	0	0	0	0	3	0	0	0	0	0	0	0	0	0	0	0	0	1	0	0	0	0	0
COI00109	M01998:36:000000000-BCJWJ:1:1101:19092:23050_CONS_SUB_SUB_CMP	CCTTGCCAGAGAAATAGCTCATGCTGGTGCATCAGTTGATTTAGCTATTTTCTCCCTTCATCTTGCTGGAGTATCCTCAATTCTAGGAGCTATTAACTTCATCACAACCATCATTAATATACGAACAAGAGGAATACTATTTGAACGTATACCATTATTTGTTTGAGCCGTATTTATTACTGCTATTCTCCTTCTCTTATCCCTACCAGTCCTCGCAGGAGCCATTACCATGTTATTAGTAGACCGAAATTTTAATACTAGATTCTTTGACCCAACAGGAGGAGGTGACCCTATCCTTTACCAACACCTGTTC	Eukaryota	Arthropoda	Chilopoda	Scutigeromorpha	Scutigeridae	Scutigera	Scutigera coleoptrata	100	38	51	29	572	224	237	68	103	48	26	19	12	18	61	35	18	43	20	815	425	177	42	9	7	3	17	12	14	3	9	35	1	0	161	101	104	76	27	20
COI00110	M01998:36:000000000-BCJWJ:1:1103:16846:2683_CONS_SUB_SUB_CMP	TTTCTTCAGGAATTGCTCATGCTGGAGCATCTGTAGATCTTGCAATTTTTTCTCTTCATTTAGCTGGTATTTCTTCTATTTTAGGAGCAGTAAATTTTATTACAACGGTTATCAATATACGATCTGAAGGAATCACATTAGATCGAATACCTTTATTTGTATGATCCGTGATTATTACAGCTATTTTGCTACTATTATCATTACCAGTTTTAGCCGGAGCTATTACTATACTATTAACAGACCGAAATTTAAATACTTCCTTTTTTGACCCAGCGGGAGGGGGAGACCCCATTCTTTATCAACATCTATTT	Eukaryota	Arthropoda	Insecta	Diptera	Chironomidae	Tvetenia	Tvetenia sp.1	96.33	0	0	0	0	0	0	0	0	0	0	0	1	0	0	0	0	0	0	0	0	0	0	0	0	0	0	0	0	0	0	0	0	0	0	0	0	0	0	0
COI00111	M01998:36:000000000-BCJWJ:1:1106:13761:6248_CONS_SUB_SUB_CMP	TTTATCAGCAGGAATCGCCCACGCAGGAGCTTCGGTCGATTTAGCAATCTTCTCGCTCCATTTGGCAGGGGTTTCATCCATCCTAGGAGCTGTTAATTTTATTACTACTACTATTAACATACGATCAAGCGGTATAACTATAGACCGTATTCCTTTATTCGTTTGATCGGTTTTAATTACAGCCATTTTACTATTACTTTCCTTGCCTGTTCTAGCAGGAGCAATTACTATACTACTCACGGACCGAAATCTTAATACCTCTTTCTTTGACCCTGCGGGAGGTGGGGATCCTATTCTCTACCAACACTTATTT	Eukaryota	Arthropoda	Insecta	Ephemeroptera	Heptageniidae	Heptageniidae	Heptageniidae sp.1	99.681	0	0	0	0	0	0	0	0	0	0	0	0	0	0	0	0	0	1	0	0	0	0	0	0	0	0	0	0	0	0	0	0	0	0	0	0	0	0	0
COI00112	M01998:36:000000000-BCJWJ:1:1101:17161:26678_CONS_SUB_SUB_CMP	TATCTTCAAGAATTGCACACAGAGGGGCTTCCGTAGATTTAGCAATTTTTTCCTTACATCTTGCAGGAATTTCATCAATTCTTGGATCAGTGAACTTTATTACAACCGCAATTAATATACGATCAAGAGGAATTACATTAGATCGAATACCTTTATTTGTATGATCAGTAATTATTACAACTATTTTACTTCTTTTATCACTTCCAGTTTTAGCAGGAGCTATTACTATACTATTAACAGATCGAAATTTAAATACTTCTTTTTTTGATCCTGCGGGAGGAGGAGACCCTATTCTTTATCAACATTTATTT	Eukaryota	Arthropoda	Insecta	Diptera	Chironomidae	Rheotanytarsus	Rheotanytarsus ringei	100	10	0	17	13	39	17	0	9	8	18	0	7	22	6	18	35	38	9	16	40	11	1	1	2	10	0	1	22	2	10	7	9	0	11	12	12	12	12	1
COI00113	M01998:36:000000000-BCJWJ:1:1112:23014:22781_CONS_SUB_SUB_CMP	TTTATCCTCTAATTTAGCTCATATTGGAAGATCTGTCGATCTAAGAATTTTTTCTCTCCATATAGCGGGTATCTCATCAATTTTAGGGGCTGTTAATTTTATTTCTACTATAATTAATATACGAGCTGAAGGTATATATTTAGAAAAAATACCCCTATTTGCCTGATCTGTACTAATTACAGCAATTCTTTTATTACTTTCTCTACCTGTTTTAGCGGGGGCCATTACAATATTATTAACAGACCGAAATTTAAATACTTCATTTTTTAACCCAGCTGGAGGGGGAGACCCTATTTTATACCAACATCTATTT	Eukaryota	Arthropoda	Insecta	Trichoptera	Glossosomatidae	Catagapetus	Catagapetus maclachlani	96.166	0	0	0	0	0	0	0	0	0	0	0	0	0	0	0	0	0	0	0	1	0	0	0	0	0	0	0	0	0	0	0	0	0	0	0	0	0	0	0
COI00114	M01998:36:000000000-BCJWJ:1:1102:25966:24396_CONS_SUB_SUB_CMP	TTTGTCCGCTGGTATCGCGCATGCTGGAGCTTCAGTCGATTTAGCAATTTTTTCTTTACATTTAGCTGGAATTTCTTCTATTTTAGGGGCTGTTAATTTTATCACAACAACAATTAATATGCGAACAAGAGGAATAACCATAGATCGAATTCCTTTGTTTGTTTGATCCGTTTTAATTACCGCGATTCTTCTTTTACTTTCCCTGCCCGTATTAGCGGGGGCAATTACGATACTTTTAACAGATCGTAATTTAAACACTTCCTTCTTTGACCCTGCAGGAGGTGGGGATCCTATTTTATACCAACATCTTTTT	Eukaryota	Arthropoda	Insecta	Ephemeroptera	Leptophlebiidae	Choroterpes	Choroterpes picteti	99.681	0	0	0	0	0	0	0	0	0	0	0	0	0	0	0	0	0	0	0	0	0	0	0	0	0	0	0	0	0	0	0	0	0	0	0	0	0	0	0
COI00115	M01998:36:000000000-BCJWJ:1:2114:26950:15026_CONS_SUB_SUB_CMP	TCTTTCTGCTGGAATTGCCCATGCTGGAGCGTCTGTAGACCTTGCTATTTTTTCTCTTCATCTAGCTGGTGTCTCATCAATTCTTGGAGCTGTTAATTTTATTACCACCACAATCAATATGCGGGCTAGAGGAATAACTATAGACCGAATCCCTTTATTCGTTTGATCAGTAGTAATCACGGCAATTCTCCTATTGCTTAGACTCCCTGTCCTCGCTGGGGCTATCACTATACTTTTAACTGATCGTAACCTAAATACCTCCTTCTTTGACCCTGCAGGAGGTGGAGATCCCATCCTCTATCAACATCTATTC	Eukaryota	Arthropoda	Insecta	Ephemeroptera	Leptophlebiidae	Leptophlebiidae	Leptophlebiidae sp.1	99.681	0	0	0	7	7	8	0	0	0	17	5	6	0	0	0	0	0	0	25	9	4	0	0	0	7	9	7	0	0	0	0	0	0	1	2	4	0	0	0
COI00116	M01998:36:000000000-BCJWJ:1:1112:6154:14500_CONS_SUB_SUB_CMP	CTTTCTTCAGGAATTGCTCATGCTGGAGCATCTGTAGATCTTGCAATTTTTTCTCTTCATTTAGCTGGTATTTCTTCTATTTTAGGAGCAGTAAATTTTATTACAACGGTTATCAATATACGATCTGAAGGAATCACATTAGATCGAATACCTTTATTTGTATGATCCGTGATTATTACAGCTATTTTGCTACTATTATCATTACCAGTTTTAGCCGGAGCTATTACTATACTATTAACAGACCGAAATTTAAATACTTCCTTTTTTGACCCAGCGGGAGGGGGAGACCCCATTCTTTATCAACATCTATTT	Eukaryota	Arthropoda	Insecta	Diptera	Chironomidae	Tvetenia	Tvetenia sp.1	96.33	0	0	0	0	0	0	0	0	0	0	0	0	0	0	0	0	0	0	0	0	0	0	0	0	0	0	0	0	0	0	0	0	0	0	0	0	0	0	0
COI00117	M01998:36:000000000-BCJWJ:1:1109:17994:11462_CONS_SUB_SUB_CMP	TTTATCATCTAATATTGCCCACGCAGGAGCATCTGTTGATTTAGCAATTTTTTCTCTTCATCTTGCAGGTATTTCTTCTATTCTAGGAGCAGTTAATTTTATTACAACAGTAATTAATATACGATCAGAAGGTATTTCTTTAGATCGAATACCATTATTTGTTTGATCAGTAATTATTACAGCCGTATTATTACTTCTTTCTTTACCTGTCTTAGCTGGGGCTATTACTATACTTTTAACAGATCGAAATTTAAATACAAGATTTTTCGATCCTGCAGGAGGAGGGGACCCTATTTTATACCAGCATTTATTT	Eukaryota	Arthropoda	Insecta	Diptera	Diptera	Diptera	Diptera	91.98	0	0	0	0	0	0	0	0	0	0	0	0	0	0	0	0	0	0	0	0	0	0	0	0	0	0	0	0	0	0	0	0	0	0	0	0	0	0	0
COI00118	M01998:36:000000000-BCJWJ:1:2105:25278:21022_CONS_SUB_SUB_CMP	TGTCCTCAAATATTGCACATGCAGGAGCCTCTGTTGATTTAGCTATTTTTTCTTTACATTTAGCAGGTATTTCTTCAATTTTAGGAGCAGTAAATTTTATTACTACAGTAATTAATATACGATCAGAAGGAATTTCTTTAGATCGAATACCTTTATTTGTTTGATCTGTAGTAATTACTGCAATTCTTCTTCTTCTGTCTCTTCCTGTTTTAGCTGGAGCCATTACTATGCTTTTAACTGATCGAAATTTAAATACTAGATTTTTTGATCCTGCAGGAGGAGGAGATCCTATTCTTTATCAACATTTATTT	Eukaryota	Arthropoda	Insecta	Diptera	Chironomidae	Corynoneura	Corynoneura sp.2	99.02	0	0	0	1	7	2	0	23	0	0	1	0	0	0	0	0	0	0	4	4	0	19	0	0	0	12	0	0	0	0	0	0	0	2	0	1	0	0	0
COI00119	M01998:36:000000000-BCJWJ:1:1103:7005:13856_CONS_SUB_SUB_CMP	TCTATCTTCAGGAATTGCTCATGCTGGGGCTTCAGTAGATTTAGCAATTTTTTCTCTTCATTTAGCAGGAATTTCCTCTATTTTAGGGGCAGTAAATTTTATTACAACTGTCGTAAATATACGATCTAAAGGAATTTCATTAGATCGAATACCCCTATTTGTTTGATCAGTAGTAATTACTGCTATCCTACTTTTATTATCTTTACCTGTTTTAGCAGGAGCTATTACAATATTATTAACTGACCGAAATTTAAATACTTCTTTTTTTGATCCTGCTGGTGGGGGAGACCCAATTCTTTACCAACATCTTTTT	Eukaryota	Arthropoda	Insecta	Diptera	Chironomidae	Nilotanypus	Nilotanypus dubius	98.38	4	0	0	35	72	84	0	35	40	8	11	23	34	36	8	0	0	0	30	54	22	8	1	21	1	0	5	31	0	3	25	6	0	11	24	21	51	0	13
COI00120	M01998:36:000000000-BCJWJ:1:1109:5258:14120_CONS_SUB_SUB_CMP	TTTATCATCTAATTTAGCTCATATCGGAAGATCTGTTGATCTAAGAATTTTTTCTCTCCATATAGCAGGTATCTCATCAATTTTAGGGGCTGTTAATTTTATTTCTACTATAATTAATATACGAGCTGAAGGTATATACTTAGAAAAAATACCCCTGTTTGCCTGATCTGTATTAATTACAGCAATTCTTTTATTACTCTCTCTACCTGTTTTAGCGGGGGCCATTACAATATTATTAACAGACCGAAATTTAAACACTTCATTTTTCAACCCTGCTGGAGGGGGAGACCCTATTTTATACCAACATCTATTT	Eukaryota	Arthropoda	Insecta	Trichoptera	Glossosomatidae	Catagapetus	Catagapetus maclachlani	99.681	0	0	0	0	0	0	0	0	0	0	1	0	0	0	0	0	0	0	0	0	0	0	0	0	0	0	0	0	0	0	0	0	0	0	0	0	0	0	0
COI00121	M01998:36:000000000-BCJWJ:1:1101:5081:23600_CONS_SUB_SUB_CMP	CCTCTCTTCTAGAATTGCTCATAGAGGAGCATCTGTTGATTTAGCTATTTTTTCACTTCATTTAGCAGGAATTTCTTCAATTCTAGGATCAGTAAATTTTATTACAACAGCAATTAATATACGAGCTAATGGTATTACACTAGACCGTATACCATTATTTGTTTGATCTGTAGTAATTACTACTATTCTTCTTTTACTTTCCCTTCCCGTATTAGCTGGAGCTATCACAATATTGTTAACAGACCGAAATTTAAATACATCATTTTTTGACCCTGCAGGAGGAGGAGACCCAATCCTTTATCAACATTTATTT	Eukaryota	Arthropoda	Insecta	Diptera	Chironomidae	Chironomidae	Chironomidae sp.11	92.04	7	12	9	7	38	31	39	14	69	10	4	10	27	35	18	10	13	18	41	48	18	15	10	12	0	15	12	28	1	8	43	3	2	11	16	13	26	10	12
COI00123	M01998:36:000000000-BCJWJ:1:2107:15956:20560_CONS_SUB_SUB_CMP	TCTTTCTGCTGGAATTGCCCATGCTGGAGCGTCTGTAGACCTTGCTATTTTTTCTCTTCATCTAGCTGGTGTCTCATCAATTCTTGGAGCTGTTAATTTTATTACCACCACAATCAATATACGGGCTAGAGGAATAACTATAGACCGAATCCCTTTATTCGTTTGATCAGTAGTAATCACAGCAATTCTCCTATTGCTTAGACTCCCTGTCCTCGCTGGGGCTATCACTATACTTTTAACTGATCGTAACCTAAATACCTCCTTCTTTGACCCTGCAGGAGGTGGAGATCCCATCCTCTATCAACATCTATTC	Eukaryota	Arthropoda	Insecta	Ephemeroptera	Leptophlebiidae	Leptophlebiidae	Leptophlebiidae sp.1	99.681	1	0	0	2	5	2	0	0	0	1	0	1	0	2	0	0	0	0	4	1	3	1	0	0	0	0	0	1	0	0	1	0	0	0	0	1	0	0	0
COI00124	M01998:36:000000000-BCJWJ:1:1104:18629:5533_CONS_SUB_SUB_CMP	TTTATCTTCTAATATTGCCCATGCAGGAGCTTCTGTAGACTTAGCAATTTTTTCGTTACACTTAGCAGGAATTTCTTCTATTCTTGGAGCTGTAAATTTTATTACAACTGTTATTAATATACGCTCTGAAGGGATTTCATTAGATCGAATACCCTTATTTGTTTGATCAGTAGTAATTACTGCGGTATTACTTTTATTATCCTTACCAGTTTTAGCGGGAGCTATTACAATATTATTAACAGACCGAAATTTAAATACTAGATTTTTTGATCCTGCAGGAGGGGGAGACCCTATTTTATATCAACATCTATTT	Eukaryota	Arthropoda	Insecta	Diptera	Chironomidae	Corynoneura	Corynoneura sp.4	97.73	0	0	0	0	1	0	2	1	8	0	2	0	0	4	9	0	0	0	0	4	1	0	0	0	0	0	0	1	0	0	0	2	0	0	1	1	0	0	0
COI00126	M01998:36:000000000-BCJWJ:1:1111:11780:8244_CONS_SUB_SUB_CMP	TCTTTCTGCTGGAATTGCCCATGCTGGAGCGTCTGTAGACCTTGCTATTTTTTCTCTTCATCTAGCTGGTGTCTCATCAATTCTTGGAGCTGTTAATTTTATTACCACCACAATCAATATGCGGGCTAGAGGAATAACTATAGACCGAATCCCTTTATTCGTTTGATCAGTAGTAATCACAGCAATTCTCCTATTGCTTAGACTCCCTGTCCTCGCTGGGGCTATCACAATACTTTTAACTGATCGTAACCTAAATACCTCCTTCTTTGACCCTGCAGGAGGTGGGGATCCCATCCTCTATCAACATCTATTC	Eukaryota	Arthropoda	Insecta	Ephemeroptera	Leptophlebiidae	Leptophlebiidae	Leptophlebiidae sp.1	99.361	0	0	0	0	0	0	0	0	0	0	0	0	0	0	0	0	0	0	0	0	0	0	0	0	0	0	0	0	0	0	0	0	0	0	0	0	0	0	0
COI00127	M01998:36:000000000-BCJWJ:1:1102:8154:5388_CONS_SUB_SUB_CMP	TTTAAGTGGAGTACAAAGTCACAGTGGGCCTAGTGTAGATTTGGCTATATTTGGATTACACTTATCTGGTATAAGTAGTTTATTAGGTGCTATAAACTTTATTACTACTATACTAAATATGAGAAGTCCTGGTATTAGATTACATAAATTAGCCTTATTTGGATGAGCTGTAGTTGTTACAGCTGTCTTATTATTATTATCATTGCCTGTATTAGCTGGTGGTATTACTATGGTTTTAACTGATAGAAACTTTAATACATCATTCTTTGAAGCAGCAGGTGGTGGTGATCCTATACTATACCAACATCTTTTC	Eukaryota	Ascomycota	Ascomycota	Ascomycota	Ascomycota	Ascomycota	Ascomycota	93.93	10	81	67	12	89	78	50	151	55	43	52	64	31	33	17	38	76	48	26	57	19	33	4	33	35	59	50	93	7	31	84	10	2	13	21	12	30	28	31
COI00128	M01998:36:000000000-BCJWJ:1:1104:14451:9491_CONS_SUB_SUB_CMP	TCTATCAAGAAATGTGGCCCATGAGGGTATATCGGTTGACTTGGCAATTTTTAGGCTCCATATAGCAGGTATCTCATCAATTTTGGGTGCAATTAATTTTATTTCTACTGTTATAAATATGCAACCTAAAGGAATAACACCGGAATTGATACCTCTTTTTGTATGAGCGGTAGAAATTACTGCTATCTTACTTCTTCTATCTTTACCGGTTCTAGCAGGGGCTATCACTATATTACTTACAGATCGTAATATTAACACATCTTTTTTTGACCCCTCAGGAGGGGGTGATCCAATTCTTTACCAGCATTTATTT	Eukaryota	Arthropoda	Insecta	Coleoptera	Curculionidae	Drupenatus	Drupenatus nasturtii	99.68	0	0	0	0	0	0	0	0	0	0	0	0	0	0	0	0	0	0	0	0	0	0	0	0	0	0	0	0	0	0	0	0	0	0	0	0	0	0	0
COI00129	M01998:36:000000000-BCJWJ:1:1102:22999:12447_CONS_SUB_SUB_CMP	ACTCTCAGCTGGAATTGCACATGCCGGTGCTTCAGTTGATATAGCAATTTTTTCTCTCCATTTAGCTGGAGTTTCCTCAATTCTTGGGGCCGTTAATTTTATTACTACTGTCATTAATATACGATCAAGAGGAATAACTTTAGACCGAATACCCTTGTTCGTTTGAGCTGTAACAATCACTGCTCTCTTATTACTTCTTTCCCTCCCTGTTCTAGCCGGTGCTATTACGATACTTTTAACTGACCGAAATCTTAATACTTCTTTTTTCGACCCGGCCGGTGGTGGGGATCCTATTTTGTACCAACACTTATTT	Eukaryota	Arthropoda	Insecta	Plecoptera	Perlodidae	Isoperla	Isoperla grammatica	99.681	0	0	0	0	0	0	0	0	0	0	0	0	0	0	0	0	0	0	0	1	0	1	0	0	0	0	0	0	0	0	0	0	0	0	0	0	0	0	0
COI00130	M01998:36:000000000-BCJWJ:1:2109:25905:19373_CONS_SUB_SUB_CMP	TCTTTCAGGAAACCTAGCCCACGCAGGAGCATCAGTAGACCTAACAATCTTCTCGCTCCACCTAGCAGGTGTTTCATCAATCCTGGGGGCAATCAACTTTATCACTACGACCATTAACATAAAACCCCCAGCCATCTCCCAATATCAAACACCCCTATTCGTCTGATCCGTGTTAGTAACCGCCGTGTTACTTCTCCTATCACTACCCGTCCTAGCCGCCGGAATCACAATGCTCCTAACGGACCGAAACCTCAACACTACATTCTTTGACCCCGCTGGAGGAGGGGACCCAATCCTCTACCAACACCTATTC	Eukaryota	Chordata	Actinopterygii	Cypriniformes	Cyprinidae	Luciobarbus	Luciobarbus bocagei	100	0	0	0	0	0	0	0	0	0	0	0	0	0	0	0	0	0	0	0	0	0	0	0	0	0	0	0	0	0	0	0	0	0	0	0	0	0	0	0
COI00131	M01998:36:000000000-BCJWJ:1:1102:17972:13670_CONS_SUB_SUB_CMP	TTTGTCTAATTCTATTTATCATTTTGGAGGTTCCGTGGATTTAGCAATTTTTAGATTACATGTAGCCGGTGTTTCTTCAATTTTAGGGGGAATTAATTTTATTACCACTTGTCTTAAGGGTAAGATTAGTTATGTCTTATCCTTTGAGTTTCTAAATCTATTTGTGTGAGCAATGATTGTTACAAGATTTTTATTAGTGTTAAGTTTACCTGTCTTAGCTGGAGGTATTACTATATTATTATTGGATCGAAATTTTGGCTCCTCTTTTTTCGATCCTAGGGGAGGAGGGAATCCTATTTTATATCAGCATTTATTT	Eukaryota	Rotifera	Rotifera	Rotifera	Rotifera	Rotifera	Rotifera	88.35	0	0	0	0	0	0	0	0	0	0	0	0	0	0	0	0	0	0	0	0	0	0	0	0	0	0	0	0	0	0	0	0	0	0	0	0	0	0	0
COI00132	M01998:36:000000000-BCJWJ:1:1112:27722:20268_CONS_SUB_SUB_CMP	TTTAGCCTCTGGAATGGCTCACGCCGGGGCTTCTGTAGATTTAGCCATTTTCTCTCTACATTTAGCCGGGGTTTCTTCTATTCTTGGGGCAGTAAATTTTATTACTACCACAATTAATATACGAACTAGAGGTATAACTATGGATCGTATTCCCTTATTTGTTTGGTCCGTGCTGATTACCGCAATCTTATTACTACTATCATTACCGGTTTTAGCGGGGGCTATTACTATATTATTAACTGACCGTAATCTTAATACTTCCTTCTTTGACCCCGCAGGAGGTGGAGATCCAATTTTATACCAGCATTTATTT	Eukaryota	Arthropoda	Insecta	Ephemeroptera	Ephemeroptera	Ephemeroptera	Ephemeroptera sp.2	97.444	0	0	0	0	0	0	0	0	0	0	0	1	0	0	0	0	0	0	0	0	0	0	0	0	0	0	0	0	0	0	0	0	0	0	0	0	0	0	0
COI00133	M01998:36:000000000-BCJWJ:1:1107:19114:23394_CONS_SUB_SUB_CMP	TCTTTCTGCTGGAATTGCCCATGCTGGAGCGTCTGTAGACCTTGCTATTTTTTCTCTTCACCTAGCTGGTGTCTCATCAATTCTTGGAGCTGTTAATTTTATTACCACCACAATCAATATGCGGGCTAGAGGAATAACTATAGACCGAATCCCTTTATTCGTTTGATCAGTAGTAATCACAGCAATTCTCCTATTGCTTAGACTCCCTGTCCTCGCTGGGGCTATCACTATACTTTTAACTGATCGTAACCTAAATACCTCCTTCTTTGACCCTGCAGGAGGTGGAGATCCCATCCTCTATCAACATCTATTC	Eukaryota	Arthropoda	Insecta	Ephemeroptera	Leptophlebiidae	Leptophlebiidae	Leptophlebiidae sp.1	99.681	0	1	0	6	1	3	0	0	0	8	10	10	0	0	0	0	2	0	11	4	3	1	0	1	0	3	2	2	0	0	0	0	0	1	1	1	3	0	2
COI00134	M01998:36:000000000-BCJWJ:1:1104:17590:19266_CONS_SUB_SUB_CMP	TTTGTCCGCTGGTATCGCGCATGCTGGAGCTTCGGTCGATTTAGCAATTTTTTCTTTACATTTAGCTGGGATTTCCTCTATTTTAGGGGCTGTTAATTTTATCACAACAACAATTAATATGCGAACAAGAGGAATAACCATAGATCGAATTCCTTTGTTTGTTTGATCCGTTTTAATCACCGCGATTCTTCTTTTACTTTCCCTGCCCGTATTAGCGGGGGCAATTACGATACTTTTAACAGATCGTAATTTAAACACTTCCTTCTTTGACCCTGCAGGAGGTGGGGATCCTATTTTATACCAACATCTTTTT	Eukaryota	Arthropoda	Insecta	Ephemeroptera	Leptophlebiidae	Choroterpes	Choroterpes picteti	100	0	0	0	0	0	0	0	0	0	0	0	0	0	0	0	0	0	0	0	0	0	0	0	0	0	0	0	0	0	0	0	0	0	0	0	0	0	0	0
COI00135	M01998:36:000000000-BCJWJ:1:1102:21134:18855_CONS_SUB_SUB_CMP	TTATCTTCTAGCATTGCCCACAGAGGTGCTTCAGTAGACTTAGCTATTTTTTCTCTTCATTTAGCTGGAGTATCTTCTATTTTAGGATCAGTAAATTTTATTACAACAGTAATTAATATACGATCAAGAGGAATTACTTTAGACCGTATACCTTTATTCGTTTGATCAATCGTAATTACAACCGTTTTATTACTTTTATCTTTACCTGTATTAGCAGGAGCTATTACAATATTATTAACAGACCGAAATTTAAATACTTCTTTCTTTGACCCTGCGGGAGGAGGAGACCCTATTCTTTATCAACACTTATTT	Eukaryota	Arthropoda	Insecta	Diptera	Diptera	Diptera	Diptera	90.53	0	0	0	0	0	0	0	0	0	0	0	0	0	0	0	0	0	0	0	0	0	0	0	0	0	0	0	0	0	0	0	0	0	0	0	0	0	0	0
COI00136	M01998:36:000000000-BCJWJ:1:1102:10418:24423_CONS_SUB_SUB_CMP	CCTTTCTTCAGGAATTGCTCATGCTGGAGCATCTGTAGATCTTGCAATTTTTTCTCTTCATTTAGCTGGTATTTCTTCTATTTTAGGAGCAGTAAATTTTATTACAACGGTTATCAATATACGATCTGAAGGAATCACATTAGATCGAATACCTTTATTTGTATGATCCGTGATTATTACAGCTATTTTGCTACTATTATCATTACCAGTTTTAGCCGGAGCTATTACTATACTATTAACAGACCGAAATTTAAATACTTCCTTTTTTGACCCAGCGGGAGGGGGAGACCCCATTCTTTATCAACATCTATTT	Eukaryota	Arthropoda	Insecta	Diptera	Chironomidae	Tvetenia	Tvetenia sp.1	96.33	0	0	0	0	0	0	0	0	0	0	0	0	0	0	0	0	0	0	0	0	0	0	0	0	0	0	0	0	0	0	0	0	0	0	0	0	0	0	0
COI00137	M01998:36:000000000-BCJWJ:1:2109:15317:6609_CONS_SUB_SUB_CMP	CCTATCTTCAAGAATTGCACACAGAGGGGCTTCCGTAGATTTAGCAATTTTTTCCTTACATCTTGCAGGAATTTCATCAATTCTTGGATCAGTGAACTTTATTACAACCGCAATTAATATACGATCAAGAGGAATTACATTAGATCGAATACCTTTATTTGTATGATCAGTAATTATTACAACTATTTTACTTCTTTTATCACTTCCAGTTTTAGCAGGAGCTATTACTATACTATTAACAGATCGAAATTTAAATACTTCTTTTTTTGATCCTGCGGGAGGAGGAGACCCTATTCTTTATCAACATTTATTT	Eukaryota	Arthropoda	Insecta	Diptera	Chironomidae	Rheotanytarsus	Rheotanytarsus ringei	100	2	0	10	19	34	24	0	8	2	2	3	3	20	4	13	29	34	12	56	58	20	2	3	1	1	0	1	13	3	6	4	9	0	18	15	30	15	1	0
COI00139	M01998:36:000000000-BCJWJ:1:2104:11014:4014_CONS_SUB_SUB_CMP	TTTAGCGGCGAACATTGCTCATGGTGGCTCGTCTGTAGACTTTGCAATTTTTTCTTTGCACTTGGCAGGGGTTTCTTCGATTTTAGGGGCTGTAAATTTTATTACTACAGTGATTAATATACGGAGTCCAGGTATAGGCCTCGATCAGATGCCACTATTTGTTTGATCCGTTGTTATTACTGCGGTATTATTGTTACTCTCTTTACCTGTTTTGGCAGGGGCGATTACCATACTCCTTACAGACCGTAATTTAAATACTTCGTTTTTTGACCCCGCAGGTGGTGGAGACCCTATTTTATACCAACACTTATTT	Eukaryota	Arthropoda	Insecta	Ephemeroptera	Ephemeroptera	Ephemeroptera	Ephemeroptera	88.35	0	0	0	0	0	0	0	0	0	0	0	0	0	0	0	0	0	0	0	0	0	0	0	0	0	0	0	0	0	0	0	0	0	0	0	0	0	0	0
COI00140	M01998:36:000000000-BCJWJ:1:1103:18786:22437_CONS_SUB_SUB_CMP	TCTTTCTGCTGGAATTGCCCATGCTGGAGCGTCTGTAGACCTTGCTATTTTTTCTCTTCACCTAGCTGGTGTCTCATCAATTCTTGGAGCTGTTAATTTTATTACCACCACAATCAATATGCGGGCTAGAGGAATAACTATAGACCGAATCCCTTTATTCGTTTGATCAGTAGTAATCACGGCAATTCTCCTATTGCTTAGACTCCCTGTCCTCGCTGGGGCTATCACTATACTTTTAACTGATCGTAACCTAAATACCTCCTTCTTTGACCCTGCAGGAGGTGGAGATCCCATCCTCTATCAACATCTATT	Eukaryota	Arthropoda	Insecta	Ephemeroptera	Leptophlebiidae	Leptophlebiidae	Leptophlebiidae sp.1	100	26	19	5	8	8	7	5	2	9	44	49	50	4	5	2	11	16	13	33	33	11	9	2	3	20	45	27	8	0	2	6	0	0	6	6	7	18	7	1
COI00141	M01998:36:000000000-BCJWJ:1:2103:19322:15307_CONS_SUB_SUB_CMP	ACTAGCAAGAAATTTAGCACATGCTGGTCCTTCAGTAGATCTAGCAATTTTCTCACTACATTTAGCTGGAGCTTCATCTATTCTAGGAGCAATCAATTTTATCACTACAGTAATTAATATACGATGAAACGGGCTACGCCTAGAACGAATTCCACTATTTGTATGAGCCGTAGTCATTACAGTTGTTTTATTATTATTATCACTACCAGTACTAGCAGGAGCCATTACAATACTACTAACAGATCGAAATTTAAATACATCTTTCTTTGATCCTGCTGGTGGTGGAGACCCAGTACTATATCAACATCTGTTT	Eukaryota	Annelida	Annelida	Annelida	Annelida	Annelida	Annelida	88.81	0	1	0	47	45	32	3	0	0	0	3	0	40	0	33	0	0	0	49	38	9	0	0	0	0	0	9	0	0	15	0	0	3	11	12	8	17	7	0
COI00142	M01998:36:000000000-BCJWJ:1:2109:25328:9374_CONS_SUB_SUB_CMP	TTATCAACAAATATCTCTCATATAGGAAAGGCTGTAGATTTAACAATTTTCTCTCTTCATTTAGCTGGAATTTCCTCAATCTTAGGAGCTGTTAACTTTATTTCTACAATTATTAATATACGTTTAAACTTTTTAACCTTTGACCAATTACCCTTATTTGTGTGATCAGTAATAATCACCGCAATTCTTCTTTTATTATCTCTTCCTGTTTTAGCAGGAGCTATCACAATACTTTTAACGGATCGAAATATTAATACATCATTCTTTGACCCAGCTGGAGGGGGCGACCCAATTTTATACCAACATTTATTT	Eukaryota	Arthropoda	Insecta	Trichoptera	Philopotamidae	Chimarra	Chimarra marginata	100	0	0	0	0	0	0	0	0	0	0	0	0	0	0	0	0	0	0	0	0	0	0	0	0	0	0	0	1	0	0	0	0	0	0	0	0	0	0	0
COI00143	M01998:36:000000000-BCJWJ:1:1101:17797:18021_CONS_SUB_SUB_CMP	ATTATCTAGTATTGAAAGTCATTCAGGTGGTTCAGTAGATTTAGCTATTTTTAGTTTACATTTAGCAGGTGCATCTTCTATTTTAGGAGCTTTAAATTTTATTACTACAATAATTAATATGAGAACTCCTGGTTTAAAAATGCATAGAATACCTTTATTTGTTTGAGCTATTTTTATTACTGCAATATTATTATTATTATCTTTACCGGTTTTAGCTGGTGCTATTACCATGTTGTTAACTGATAGAAACTTTAATACCACATTTTTTGATCCAGCAGGTGGAGGTGATCCTATTTTATATCAACATTTATTT	Eukaryota	Eukaryota	Eukaryota	Eukaryota	Eukaryota	Eukaryota	Eukaryota	86.817	0	0	0	0	36	43	25	0	0	6	0	6	0	0	29	0	0	0	1	3	6	11	1	0	0	0	11	4	0	0	0	0	0	1	0	0	0	0	0
COI00144	M01998:36:000000000-BCJWJ:1:2106:7558:18692_CONS_SUB_SUB_CMP	TTTATCAGCAGGAATCGCCCACGCAGGAGCTTCGGTCGATTTAGCAATCTTCTCGCTCCATTTGGCAGGGGTTTCATCCATCCTAGGAGCTGTTAATTTTATTACTACTACTATTAACATACGATCAAGCGGTATAACTATAGACCGTATTCCTTTATTCGTTTGATCGGTTTTAATTACAGCCATTTTACTATTACTTTCTTTGCCTGTTCTAGCAGGAGCAATTACTATACTACTCACGGACCGAAATCTTAATACCTCTTTCTTTGACCCTGCGGGAGGTGGGGATCCTATTCTCTACCAACACTTGTTT	Eukaryota	Arthropoda	Insecta	Ephemeroptera	Heptageniidae	Heptageniidae	Heptageniidae sp.1	99.681	0	0	0	0	0	1	0	0	0	0	0	0	0	0	0	0	0	0	0	0	0	0	0	0	0	0	0	0	0	0	0	0	0	0	0	0	0	0	0
COI00145	M01998:36:000000000-BCJWJ:1:2109:7524:9904_CONS_SUB_SUB_CMP	ACTCTCAGCTGGAATTGCACATGCCGGTGCTTCAGTTGATATAGCAATTTTTTCTCTTCATTTAGCTGGAGTTTCCTCAATTCTTGGGGCCGTTAATTTTATTACTACTGTCATTAATATACGATCAAGAGGAATAACTTTAGACCGAATACCCCTGTTCGTTTGAGCTGTAGCAATCACTGCTCTCTTATTACTTCTTTCCCTCCCTGTTCTAGCCGGTGCCATTACGATACTTTTAACTGACCGAAATCTTAATACTTCTTTTTTCGATCCGGCCGGTGGTGGGGATCCTATTTTGTACCAACACTTATTT	Eukaryota	Arthropoda	Insecta	Plecoptera	Perlodidae	Isoperla	Isoperla grammatica	99.361	0	0	0	0	0	0	0	0	0	0	0	0	0	0	0	0	0	0	0	0	0	0	0	0	0	0	0	0	0	0	0	0	0	0	0	0	0	0	0
COI00146	M01998:36:000000000-BCJWJ:1:2112:16490:21845_CONS_SUB_SUB_CMP	TTTATCAGCAGGAATCGCCCACGCAGGAGCTTCGGTCGATTTAGCAATCTTCTCGCTCCATTTGGCAGGGGTTTCATCCATCCTAGGAGCTGTTAATTTTATTACTACTACTATTAACATACGATCGAGCGGTATAACTATAGACCGTATTCCTTTATTCGTTTGATCGGTTTTAATTACAGCCATTTTACTATTACTTTCCTTGCCTGTTCTAGCAGGAGCAATTACTATACTACTCACGGACCGAAATCTTAATACCTCTTTCTTTGACCCCGCGGGAGGTGGGGATCCTATTCTCTACCAACACTTGTTT	Eukaryota	Arthropoda	Insecta	Ephemeroptera	Heptageniidae	Heptageniidae	Heptageniidae sp.1	99.361	0	0	0	0	0	0	0	0	0	0	0	0	0	0	0	0	0	0	0	0	0	0	0	0	0	0	0	0	0	0	0	0	0	0	0	0	0	0	0
COI00147	M01998:36:000000000-BCJWJ:1:2110:17277:9286_CONS_SUB_SUB_CMP	TCTTTCTGCTGGAATTGCCCATGCTGGAGCGTCTGTAGACCTTGCTATTTTTTCTCTTCATCTAGCTGGTGTCTCATCAATTCTTGGAGCTGTTAATTTTATTACCACCACAATCAATATGCGGGCTAGAGGAATAACTATAGATCGAATCCCTTTATTCGTTTGATCAGTAGTAATCACAGCAATTCTCCTATTGCTTAGACTCCCTGTCCTCGCTGGGGCTATCACTATACTTTTAACTGATCGTAACCTAAATACCTCCTTCTTTGACCCTGCAGGAGGTGGAGATCCCATCCTCTATCAACATCTATTC	Eukaryota	Arthropoda	Insecta	Ephemeroptera	Leptophlebiidae	Leptophlebiidae	Leptophlebiidae sp.1	99.681	0	0	0	0	0	0	0	0	0	0	0	0	0	0	0	0	0	0	1	0	0	0	0	0	0	0	0	0	0	0	0	0	0	0	0	0	0	0	0
COI00148	M01998:36:000000000-BCJWJ:1:1103:14553:11728_CONS_SUB_SUB_CMP	TCTCTTCTAGAATTGCTCATAGAGGAGCATCTGTTGATTTAGCTATTTTTTCACTTCATTTAGCAGGAATTTCTTCAATTCTAGGATCAGTAAATTTTATTACAACAGCAATTAATATACGAGCTAATGGTATTACACTAGACCGTATACCATTATTTGTTTGATCTGTAGTAATTACTACTATTCTTCTTTTACTTTCCCTTCCCGTATTAGCTGGAGCTATCACAATATTGTTAACAGACCGAAATTTAAATACATCATTTTTTGACCCTGCAGGAGGAGGAGACCCAATCCTTTATCAACATTTATTT	Eukaryota	Arthropoda	Insecta	Diptera	Diptera	Diptera	Diptera	91.92	3	4	7	6	16	21	24	15	53	6	4	9	27	22	11	5	11	14	7	23	4	9	4	18	0	22	5	33	1	4	36	2	3	2	6	5	24	10	6
COI00149	M01998:36:000000000-BCJWJ:1:1101:21818:3091_CONS_SUB_SUB_CMP	ACTCTCCTCTAATCTTTCTCACGCTGGAAGATCCGTCGATTTGACAATTTTTTCTCTCCATATAGCAGGGATTTCTTCAATTTTAGGGGCTATCAATTTCATCTCAACTATTATAAACATAAAATTTAAAAATCTCAACTATGAAATAATTCCTTTATTTGTCTGATCAATCTTAATTACAGCCGTATTACTACTTCTTTCCTTACCAGTTTTAGCCGGAGCCATCACTATATTATTAACAGATCGTAATCTCAACACCTCTTTCTTTGACCCAGCAGGAGGAGGGGATCCAATTCTTTATCAACATCTTTTT	Eukaryota	Arthropoda	Insecta	Trichoptera	Hydropsychidae	Hydropsyche	Hydropsyche bulbifera	100	0	0	0	71	215	194	209	143	100	35	24	107	52	35	29	151	98	48	93	156	63	80	10	38	20	105	17	142	5	44	85	16	2	20	52	38	98	82	54
COI00150	M01998:36:000000000-BCJWJ:1:1104:13173:17039_CONS_SUB_SUB_CMP	TTAGCTTCTGGAATGGCTCACGCCGGTGCTTCTGTAGATTTAGCTATTTTCTCGCTACACTTAGCCGGTGTTTCCTCTATCCTTGGGGCAGTAAATTTTATTACTACCACAATTAATATACGAACTAGAGGAATAACTATGGACCGTATTCCCTTATTTGTCTGATCAGTATTAATCACCGCAATCTTATTACTATTATCATTACCTGTTTTGGCGGGGGCTATTACTATGTTATTAACTGATCGTAACCTTAATACTTCATTCTTCGACCCCGCCGGAGGTGGAGACCCAATCTTATACCAGCATTTATTT	Eukaryota	Arthropoda	Insecta	Ephemeroptera	Ephemeroptera	Ephemeroptera	Ephemeroptera	90.94	0	0	0	0	0	0	0	0	0	0	0	0	0	0	0	0	0	0	0	0	0	0	0	0	0	0	0	0	0	0	0	0	0	0	0	0	0	0	0
COI00151	M01998:36:000000000-BCJWJ:1:1105:24793:18133_CONS_SUB_SUB_CMP	TGTCCTCAAATATTGCACATGCAGGAGCCTCTGTTGATTTAGCTATTTTTTCTTTACATTTAGCAGGTATTTCTTCAATTTTAGGAGCAGTAAATTTTATTACTACAGTAATTAATATACGATCAGAAGGAATTTCTTTAGATCGAATACCTTTATTTGTTTGATCTGTAGTAATTACTGCAATTCTTCTTCTTCTGTCTCTTCCTGTTTTAGCTGGAGCCATTACTATGCTTTTAACGGATCGAAATTTAAATACTAGATTTTTTGATCCTGCAGGAGGAGGAGATCCTATTCTTTATCAACATTTATTT	Eukaryota	Arthropoda	Insecta	Diptera	Chironomidae	Corynoneura	Corynoneura sp.2	99.35	0	0	0	0	2	0	0	0	0	0	0	0	0	0	0	30	54	68	0	0	0	0	0	0	3	0	0	8	0	0	0	0	0	0	0	0	0	0	0
COI00152	M01998:36:000000000-BCJWJ:1:1106:20700:11657_CONS_SUB_SUB_CMP	TATCTTCTAATCTATCTCATGCAGGTAGTTCTGTCGACTTAACAATTTTCTCTCTACATATAGCAGGAATTTCCTCAATCTTAGGGGCCATTAATTTTATCTCAACTATTATAAATATAAAATTTAAAAATTTAAATTATGAAATAATCCCTCTTTTCGTTTGATCAATTTTAATTACAGCAGTTTTATTATTATTATCTCTACCAGTTCTTGCTGGAGCAATTACTATATTATTAACTGATCGAAATTTAAATACTTCTTTCTTTGACCCAGCAGGAGGTGGAGACCCAATTCTCTATCAACATCTATTT	Eukaryota	Arthropoda	Insecta	Trichoptera	Hydropsychidae	Hydropsyche	Hydropsyche siltalai	100	0	0	0	0	0	0	0	0	0	0	0	0	0	0	0	0	0	0	0	0	0	0	0	0	0	0	0	0	0	0	0	0	0	0	0	0	0	0	0
COI00153	M01998:36:000000000-BCJWJ:1:1102:16793:19505_CONS_SUB_SUB_CMP	ACTTTCAAGTGGAAATTCTCATTCAGGCCCTGCTGTAGACTTGGCTATTTTCAGTTTACATTTGTCTGGAGCCGCGTCTATTTTAGGTGCGATTAATTTTATATGCACTATTTTAAACATGAGAACTAAAGGTTTGTATATGCATAAATTGCCATTATTCGTTTGGTCTATTTTAATTACTGCAGTATTATTGTTGTTATCTTTACCTGTTCTTGCTGGAGCAATTACTATGTTGTTGACGGATAGAAATTTTAACACTTCATTTTTTGATCCTGCTGGAGGAGGTGACCCTGTACTTTATCAACATTTATTT	Eukaryota	Eukaryota	Eukaryota	Eukaryota	Eukaryota	Eukaryota	Eukaryota	98.403	27	6	45	13	43	32	88	69	78	171	236	339	41	52	46	33	53	35	14	22	9	35	15	15	168	344	192	42	6	25	64	12	3	8	4	5	56	49	39
COI00154	M01998:36:000000000-BCJWJ:1:1101:26840:10616_CONS_SUB_SUB_CMP	TCTTTCTGCTGGAATTGCCCATGCTGGAGCGTCTGTAGACCTTGCTATTTTTTCTCTTCACCTAGCTGGTGTCTCATCAATTCTTGGAGCTGTTAATTTTATTACCACCACAATCAATATACGGGCTAGAGGAATAACTATAGACCGAATCCCTTTATTCGTTTGATCAGTAGTAATCACGGCAATTCTCCTATTGCTTAGACTCCCTGTCCTCGCTGGGGCTATCACTATACTTTTAACTGATCGTAACCTAAATACCTCCTTCTTTGACCCTGCAGGAGGTGGAGATCCCATCCTCTATCAACATCTATTC	Eukaryota	Arthropoda	Insecta	Ephemeroptera	Leptophlebiidae	Leptophlebiidae	Leptophlebiidae sp.1	99.681	0	18	0	0	2	0	0	0	0	1	0	0	0	0	0	0	0	0	0	1	0	0	0	0	0	0	2	0	0	0	0	0	0	0	0	0	105	38	48
COI00155	M01998:36:000000000-BCJWJ:1:1101:16873:4754_CONS_SUB_SUB_CMP	TTTAAGTGGAATTCAAAGTCACAGTGGACCTAGTGTAGATTTAGCAATATTTGGATTACATCTATCAGGTATAAGTAGTTTATTAGGTGCTATAAACTTTATAACTACTATACTTAACATGAGAAGTCCGGGTATAAGATTACACAAATTAGCTTTATTTGGATGAGCTGTAGTAGTTACAGCCGTGTTATTATTATTATCTTTACCTGTACTTGCAGGAGGAATTACAATGGTTTTAACTGATAGAAATTTTAATACATCATTCTTTGAAGCTGCAGGAGGTGGTGATCCTATACTTTACCAACATCTTTTC	Eukaryota	Ascomycota	Ascomycota	Ascomycota	Ascomycota	Ascomycota	Ascomycota	92.013	77	161	1	61	139	128	86	81	93	68	51	130	84	118	107	149	124	83	49	86	38	54	21	55	37	75	61	98	6	29	94	16	3	18	35	20	65	43	49
COI00156	M01998:36:000000000-BCJWJ:1:1105:28285:14001_CONS_SUB_SUB_CMP	ACTATCTAGAAACATTGCTCACGCCGGACCATCGGTAGATCTAGCAATTTTCTCTCTACACTTAGCAGGTGCATCATCCATTCTAGGTGCAGTAAACTTTATTTCAACTATTATAAACATACGAACAAAAGGACTACGCCTAGAACGAATCCCCCTATTTACATGAGCAGTATTCTTAACAGTAATTCTACTCCTTCTATCACTTCCAGTTCTTGCAGGAGCAATTACTATACTTCTTACTGACCGAAACCTTAACACCTCATTCTTCGACCCAGCCGGAGGTGGAGACCCAATCCTATATCAACACCTATTC	Eukaryota	Annelida	Annelida	Annelida	Annelida	Annelida	Annelida	88.35	0	0	0	1	0	2	0	0	0	0	0	0	0	0	0	0	0	0	3102	2022	823	0	0	0	0	0	0	0	0	2	0	0	0	2	0	0	0	0	0
COI00157	M01998:36:000000000-BCJWJ:1:2102:14611:4371_CONS_SUB_SUB_CMP	CCCTCGCAGGCAATCTTGCCCATGCAGGAGCATCAGTAGATTTAACAATCTTCTCACTCCATCTAGCAGGTGTATCATCAATTTTAGGTGCAGTTAACTTCATTACCACAATTATTAATATGAAACCTCCAGCCATCTCCCAATATCAAACACCCCTCTTTGTGTGAGCCGTACTAGTAACGGCTGTCCTTCTCCTCCTCTCACTACCAGTTCTAGCTGCTGGAATTACAATGCTTCTTACGGATCGTAATCTTAATACCACATTCTTCGATCCGGCAGGGGGAGGAGACCCAATCCTATATCAACACTTATTC	Eukaryota	Chordata	Actinopterygii	Cypriniformes	Cyprinidae	Alburnus	Alburnus alburnus	100	0	0	0	0	0	0	0	0	0	0	0	0	0	0	0	0	0	0	0	0	0	0	0	0	0	0	0	0	0	0	0	0	0	0	0	0	0	0	0
COI00158	M01998:36:000000000-BCJWJ:1:1107:2023:18002_CONS_SUB_SUB_CMP	TCTTTCTGCTGGAATTGCCCATGCTGGAGCGTCTGTAGACCTTGCTATTTTTTCTCTTCACCTAGCTGGTGTCTCATCAATTCTTGGAGCTGTTAATTTTATTACCACCACAATCAATATGCGGGCTAGAGGAATAACTATAGACCGAATCCCTTTATTCGTTTGATCAGTAGTAATCACGGCAATTCTCCTATTGCTTAGACTCCCTGTCCTCGCTGGGGCTATCACTATACTTTTAACTGATCGTAACCTAAATACCTCCTTCTTTGACCCTGCAGGAGGTGGGGATCCCATCCTCTATCAACATCTATTC	Eukaryota	Arthropoda	Insecta	Ephemeroptera	Leptophlebiidae	Leptophlebiidae	Leptophlebiidae sp.1	99.681	1	0	0	2	5	0	0	0	0	2	4	4	1	2	0	1	1	0	139	136	35	14	0	3	1	6	3	0	0	0	0	0	1	0	0	0	6	2	0
COI00159	M01998:36:000000000-BCJWJ:1:1102:20906:9522_CONS_SUB_SUB_CMP	CTTATCATCTAATATTGCCCACACAGGAGCTTCTGTTGATTTAGCTATTTTTTCTCTTCATTTAGCAGGTATTTCCTCAATTTTAGGAGCTGTAAATTTTATTACAACTGTGATTAATATACGATCTCAAGGAATTACTTTAGATCGAATACCTTTATTTGTATGATCAGTAGTTATTACAGCAGTACTTTTATTACTTTCTTTACCTGTTTTAGCCGGAGCTATTACTATACTTTTAACAGATCGAAACTTAAATACATCATTTTTTGACCCTGCTGGGGGAGGTGACCCTATTTTATATCAACATCTTTTT	Eukaryota	Arthropoda	Insecta	Diptera	Chironomidae	Brillia	Brillia sp.1	96.8	8	0	0	3	7	10	0	38	47	0	0	1	13	22	2	10	1	0	11	3	2	4	0	6	0	4	0	17	1	2	9	2	0	3	1	4	6	0	4
COI00160	M01998:36:000000000-BCJWJ:1:1101:5462:7677_CONS_SUB_SUB_CMP	TTTATCTAATTCTGTTTATCATTTTGGTGGTTCTGTTGATTTAGCTATTTTTAGTTTACATGTAGCAGGGGTTTCTTCTATTTTGGGAGGAATTAATTTTATTACAACTTGTTTAAAAGGAAAAATTAGGTTTATTTTATCTTTTGAATTTTTGAATCTTTTTGTTTGAGCTATAATTATTACTAGGTTTCTTTTGGTATTGAGTTTGCCTGTTTTAGCGGGAGGAATTACTATGTTATTGTTAGATCGAAATTTTGGCTCTTCTTTTTTTGACCCTAGGGGGGGAGGGAATCCTATTTTATATCAACATTTGTTT	Eukaryota	Rotifera	Rotifera	Rotifera	Rotifera	Rotifera	Rotifera	88.612	0	0	0	0	0	0	0	0	0	0	12	0	0	0	0	0	0	0	1	13	9	0	0	0	0	0	0	0	0	0	0	0	0	1	2	1	0	0	0
COI00161	M01998:36:000000000-BCJWJ:1:1106:8833:15073_CONS_SUB_SUB_CMP	ATTATCAGGTATTACTGCGCATTCAGGTGGTGCTGTAGATTTAGCTATATTTAGTTTACATCTTTCAGGTGCCGCTTCTATTTTAGGTGCAATTAATTTTATATGTACTATTACAAATATGAGAGCAAAAAGTTTTCCGTTTCACAGATTACCGTTATTTGTTTGGTCTATATTTTTAACTGCATTTTTATTAGTTTTATCTTTACCTGTACTAGCAGGAGCTATAACTATGTTATTAACTGACAGGAATTTTAACACCACCTTTTTTGATCCAGCTGGAGGTGGAGATCCTGTATTATATCAGCATCTTTTT	Eukaryota	Stramenopiles	Stramenopiles	Stramenopiles	Stramenopiles	Stramenopiles	Stramenopiles	97.651	4	91	29	4	28	27	53	57	72	48	100	87	40	82	29	89	63	37	6	11	6	71	4	18	38	134	63	22	2	17	15	2	1	3	5	2	57	43	32
COI00162	M01998:36:000000000-BCJWJ:1:1105:9325:4351_CONS_SUB_SUB_CMP	TCTTTCTGCTGGAATTGCCCATGCTGGAGCGTCTGTAGACCTTGCTATTTTTTCTCTTCATCTAGCTGGTGTCTCATCAATTCTTGGAGCTGTTAATTTTATTACCACCACAATCAATATGCGGGCTAGAGGAATAACTATAGACCGAATCCCTTTATTCGTTTGATCAGTAGTAATCACAGCAATTCTCCTATTGCTTAGACTCCCTGTCCTTGCTGGGGCTATCACTATACTTTTAACTGATCGTAACCTAAATACCTCCTTCTTTGACCCTGCAGGAGGTGGAGATCCCATCCTCTATCAACATCTATTC	Eukaryota	Arthropoda	Insecta	Ephemeroptera	Leptophlebiidae	Leptophlebiidae	Leptophlebiidae sp.1	99.681	0	0	0	5	6	7	0	0	0	2	0	1	0	2	0	0	0	0	8	1	1	1	1	0	0	0	0	0	0	0	13	0	0	1	0	1	0	3	0
COI00163	M01998:36:000000000-BCJWJ:1:1103:19794:3160_CONS_SUB_SUB_CMP	TCTTTCTGCTGGAATTGCCCATGCTGGAGCGTCTGTAGACCTTGCTATTTTTTCTCTTCATCTAGCTGGTGTCTCATCAATTCTTGGAGCTGTTAATTTTATTACCACCACAATCAATATGCGGGCTAGAGGAATAACTATAGACCGAATCCCTTTATTCGTTTGATCAGTAGTAATCACAGCAATTCTCCTATTGCTTAGACTCCCTGTCCTCGCTGGGGCTATCACTATACTTTTAACTGATCGTAACCTAAATACCTCCTTCTTTGACCCTGCAGGAGGTGGGGATCCCATCCTCTATCAACATCTATTC	Eukaryota	Arthropoda	Insecta	Ephemeroptera	Leptophlebiidae	Leptophlebiidae	Leptophlebiidae sp.1	99.681	0	14	0	0	0	1	0	0	0	0	0	5	1	1	1	0	11	0	114	78	18	0	0	1	0	0	0	0	0	0	2	1	0	0	2	0	0	0	2
COI00164	M01998:36:000000000-BCJWJ:1:1104:13704:22728_CONS_SUB_SUB_CMP	TCTTTCTGCTGGAATTGCCCATGCTGGAGCGTCTGTAGACCTTGCTATTTTTTCTCTTCATCTAGCTGGTGTCTCATCAATTCTTGGAGCTGTTAATTTTATTACCACCACAATCAATATGCGGGCTAGAGGAATAACTATAGACCGAATCCCTTTATTCGTTTGATCAGTAGTAATCACAGCAATTCTCCTATTGCTTAGACTCCCTGTCCTCGCTGGGGCTATCACTATACTTTTAACTGATCGTAACCTAAATACCTCCTTCTTTGACCCTGCAGGAGGTGGAGATCCCATCCTCTATCAACATCTATT	Eukaryota	Arthropoda	Insecta	Ephemeroptera	Leptophlebiidae	Leptophlebiidae	Leptophlebiidae sp.1	100	0	0	0	7	6	3	2	2	0	5	2	7	3	5	5	1	1	4	6	3	0	1	0	0	0	0	0	1	0	0	3	0	0	1	0	1	6	1	1
COI00165	M01998:36:000000000-BCJWJ:1:1103:23259:18079_CONS_SUB_SUB_CMP	TTTATCGTCTAATATTGCCCACGCAGGAGCATCTGTTGATTTAGCAATTTTTTCTCTTCATCTTGCAGGTATTTCTTCTATTCTAGGAGCAGTTAATTTTATTACAACAGTAATTAATATACGATCAGAAGGTATTTCTTTAGATCGAATACCATTATTTGTTTGATCAGTAATTATTACAGCCGTATTATTACTTCTTTCTTTACCTGTCTTAGCTGGGGCTATTACTATACTTTTAACAGATCGAAATTTAAATACAAGATTTTTCGATCCTGCAGGAGGAGGGGACCCTATTTTATACCAGCATTTATTT	Eukaryota	Arthropoda	Insecta	Diptera	Diptera	Diptera	Diptera	91.56	0	0	0	0	0	0	0	0	0	0	0	0	0	0	0	0	0	0	0	0	0	0	0	2	0	0	0	0	0	0	0	0	0	1	0	0	0	0	0
COI00166	M01998:36:000000000-BCJWJ:1:1113:9060:12799_CONS_SUB_SUB_CMP	TGTCCTCAAATATTGCACATGCAGGAGCCTCTGTTGATTTAGCTATTTTTTCTTTACATTTAGCAGGTATTTCTTCAATTTTAGGAGCAGTAAATTTTATTACTACAGTAATTAATATACGATCAGAAGGAATTTCTTTAGATCGAATACCTTTATTTGTTTGATCTGTAGTAATTACTGCAATTCTTCTTCTTCTTTCTCTTCCTGTTTTAGCTGGAGCCATTACTATACTTTTAACGGATCGAAATTTAAACACTAGATTTTTTGATCCTGCAGGAGGAGGAGATCCTATTCTTTATCAACATTTATTT	Eukaryota	Arthropoda	Insecta	Diptera	Chironomidae	Corynoneura	Corynoneura sp.2	99.67	0	0	0	0	0	0	0	0	0	0	0	0	0	0	0	0	0	0	0	1	0	0	0	0	0	0	0	0	0	0	0	0	0	0	1	0	6	0	0
COI00167	M01998:36:000000000-BCJWJ:1:1111:11616:8792_CONS_SUB_SUB_CMP	TTTATCTAATTCAATTTATCATTTTGGAGGGTCTGTTGATTTGGCTATTTTTAGTTTACATGTTGCTGGGGTATCTTCTATTTTAGGAGGTATTAATTTTATTACGACTTGTTTAAAAGGAAAAATTAGATATGTTTTATCTTTAGAGCATTTAAATTTATTTGTTTGAGCAATAATTGTTACAAGATTTTTATTAGTATTAAGACTTCCGGTTTTAGCGGGAGGTATTACAATACTTTTATTAGATCGTAATTTTGGGTCTTCTTTTTTTGATCCTAGTGGAGGGGGAAATCCTATTTTATATCAACATTTATTT	Eukaryota	Rotifera	Rotifera	Rotifera	Rotifera	Rotifera	Rotifera	90.536	0	0	0	0	0	0	0	0	0	0	0	0	0	0	0	0	0	0	0	0	0	0	0	0	0	0	0	0	0	0	1	0	0	0	0	0	0	0	0
COI00168	M01998:36:000000000-BCJWJ:1:1104:8233:9157_CONS_SUB_SUB_CMP	CTTAGCTTCTGGAATGGCTCACGCCGGTGCTTCTGTAGATTTAGCTATTTTCTCGCTACACTTAGCCGGTGTTTCCTCTATCCTTGGGGCAGTAAATTTTATTACTACCACAATTAATATACGAACTAGAGGAATAACTATGGACCGTATTCCCTTATTTGTCTGATCAGTATTAATCACCGCAATCTTATTACTATTATCATTACCTGTTTTGGCGGGGGCTATTACTATGTTATTAACTGATCGTAACCTTAATACTTCATTCTTCGACCCCGCCGGAGGTGGAGACCCAATCTTATACCAGCATTTATTT	Eukaryota	Arthropoda	Insecta	Ephemeroptera	Ephemeroptera	Ephemeroptera	Ephemeroptera	90.94	0	0	0	0	0	0	0	0	0	0	0	0	0	0	0	0	0	0	0	0	0	0	0	0	0	0	0	0	0	0	0	0	0	0	0	0	0	0	0
COI00169	M01998:36:000000000-BCJWJ:1:1114:6666:17041_CONS_SUB_SUB_CMP	TTATCTTCAAGAATTGCTCACAGAGGGGCTTCAGTTGATCTTGCAATTTTTTCACTCCACTTAGCAGGTATCTCCTCAATTCTTGGATCAGTAAACTTTATTACAACAGCTATTAATATACGATCTAATGGTATTACTTTAGATCGAATGCCATTATTTGTATGATCTGTAATTATTACCACCGTTTTACTTCTTCTTTCTTTACCAGTTCTAGCTGGAGCTATCACAATACTTCTTACAGATCGAAATTTAAATACCTCTTTTTTTGATCCTGCAGGAGGAGGAGACCCAATTCTATACCAACACTTATTT	Eukaryota	Arthropoda	Arthropoda	Arthropoda	Arthropoda	Arthropoda	Arthropoda	93.891	0	0	0	0	1	0	0	0	0	0	0	0	0	0	0	0	0	0	0	1	0	0	0	0	0	0	0	0	0	0	0	0	0	0	0	0	0	0	0
COI00170	M01998:36:000000000-BCJWJ:1:2105:10376:23919_CONS_SUB_SUB_CMP	TCTTTCTTCTGGAATTGCCCATGCAGGTGCATCAGTAGATTTAGCAATTTTTTCTTTACATTTAGCGGGTATTTCTTCAATTTTAGGAGCAGTAAATTTTATTACAACAGTTATTAATATACGATCAGAAGGAATTACATTAGATCGAATACCCCTATTTGTGTGATCAGTAATTATTACAGCTATTCTCCTTTTATTGTCTTTACCCGTATTGGCCGGCGCTATTACAATACTGCTTACAGACCGAAATTTAAATACTTCTTTCTTTGATCCTGCCGGTGGAGGGGATCCTATTTTATATCAGCACTTATTT	Eukaryota	Arthropoda	Insecta	Diptera	Chironomidae	Tvetenia	Tvetenia calvescens	99.681	0	0	1	1	4	3	0	0	0	0	0	0	0	0	0	0	0	0	78	201	93	0	0	0	0	0	0	0	0	0	0	0	0	0	2	0	7	0	8
COI00171	M01998:36:000000000-BCJWJ:1:2107:15908:26166_CONS_SUB_SUB_CMP	TTGTCTAGTATTACTGCTCATTCAGGTGCTGCCGTAGATTTAGCCATTTTCAGTTTACATTTATCTGGCATATCTTCTTTATTAGGTGCAATTAATTTTATTTGCACTATTTTTAATATGAGAGCAAAAAGTATGCCTTTTCATCGGTTACCTTTATTTGTTTGGTCTATTTTGATTACAGCATTTTTGTTACTATTATCTTTACCTGTATTAGCTGGAGCAATAACAATGCTTTTAACTGATAGAAATTTTAACACAACGTTTTTTGAACCAGCAGGTGGTGGAGATCCTGTACTCTTTCAGCATCTTTTT	Eukaryota	Stramenopiles	Stramenopiles	Stramenopiles	Stramenopiles	Stramenopiles	Stramenopiles	85.761	0	0	0	0	1	1	0	0	10	25	30	35	4	4	0	1	1	0	1	2	0	1	0	1	39	54	20	1	1	6	0	0	0	0	0	0	3	4	0
COI00172	M01998:36:000000000-BCJWJ:1:1101:12493:4234_CONS_SUB_SUB_CMP	ATTAAGTGGAATACAAAGTCACAGTGGTCCTAGTGTTGATTTAGCTATATTTGCCTTACATTTATCAGGTATAAGTAGTTTATTAGGAGCAGTTAACTTTATAACTACTATACTTAACATGAGAAGTCCAGGTATTAGATTACATAAATTAGCTTTATTTGGATGAGCTGTAGTTGTTACAGCTGTATTATTGTTACTATCATTACCAGTTTTAGCCGGTGCTATTACAATGGTTTTAACTGATAGAAACTTTAATACATCATTCTTTGAAGCAGCAGGTGGTGGTGATCCTATACTTTACCAACACTTATTC	Eukaryota	Ascomycota	Ascomycota	Ascomycota	Ascomycota	Ascomycota	Ascomycota	92.357	109	222	51	97	170	123	36	156	82	40	71	109	56	64	68	73	35	38	116	100	24	34	8	21	24	71	33	32	4	15	27	20	4	16	25	23	42	15	53
COI00173	M01998:36:000000000-BCJWJ:1:1112:13749:12347_CONS_SUB_SUB_CMP	CTTATCTTCAAGAATTGCTCACAGAGGGGCTTCAGTTGATCTTGCAATTTTTTCACTCCACTTAGCAGGTATCTCCTCAATTCTTGGATCAGTAAACTTTATTACAACAGCTATTAATATACGATCTAATGGTATTACTTTAGATCGAATGCCATTATTTGTATGATCTGTAATTATTACCACCGTTTTACTTCTTCTTTCTTTACCAGTTCTAGCTGGAGCTATCACAATACTTCTTACAGATCGAAATTTAAATACCTCTTTTTTTGATCCTGCAGGAGGAGGAGACCCAATTCTATACCAACACTTATTT	Eukaryota	Arthropoda	Arthropoda	Arthropoda	Arthropoda	Arthropoda	Arthropoda	93.891	0	0	0	0	0	0	0	0	0	0	0	0	0	0	0	0	0	0	0	1	0	0	0	0	0	0	0	0	0	0	0	0	0	0	0	0	0	0	0
COI00174	M01998:36:000000000-BCJWJ:1:1106:25063:5672_CONS_SUB_SUB_CMP	TTTAGCTGCTGGAATTGCCCATGCTGGCGCTTCAGTAGATTTGGCTATTTTTTCTCTCCACTTAGCCGGAGTTTCATCTATTTTAGGGGCTGTAAATTTTATTACTACTATTATTAATATACGTTCAAGAGGAATAACTATAGACCGAATTCCATTATTTGTCTGATCAGTTTTTATCACTGCTATTCTTTTATTGTTATCTTTACCAGTTTTAGCAGGAGCTATTACTATATTATTAACAGATCGTAATTTAAATACTTCTTTCTTTGACCCAGCTGGAGGTGGAGACCCCATCTTATACCAACATTTATTC	Eukaryota	Arthropoda	Insecta	Ephemeroptera	Polymitarcyidae	Ephoron	Ephoron virgo	100	0	0	0	0	0	0	0	0	0	0	0	0	0	0	0	0	0	0	0	0	0	0	0	0	0	0	0	0	0	0	0	0	0	0	0	0	0	0	0
COI00175	M01998:36:000000000-BCJWJ:1:1110:3861:9558_CONS_SUB_SUB_CMP	TCTTGCAAGAAATATTGCTCATATGGGGAAATCTGTTGATTTATCAATTTTTTCTTTACATATAGCCGGCATTTCTTCTATTTTAGGAGCTATTAATTTTATTACTACTTGTATAAATATAAAATTATTAAGAATAAAATTAGATCAATTACCTTTATTTGTATGATCTGTTATAATTACAGCCTTATTATTATTACTTTCATTGCCGGTGTTAGCAGGAGCTATTACTATATTGTTAACAGATCGAAACTTAAATACATCATTTTTTGACCCAGCGGGGGGGGGCGATCCTATTCTTTATCAACATCTATTT	Eukaryota	Arthropoda	Insecta	Trichoptera	Leptoceridae	Mystacides	Mystacides azureus	100	0	0	0	0	0	0	0	0	0	0	0	0	0	0	0	0	0	0	0	0	0	0	0	0	0	0	0	0	0	0	0	0	0	0	0	0	0	0	0
COI00176	M01998:36:000000000-BCJWJ:1:1105:10393:7147_CONS_SUB_SUB_CMP	TTTATCAGCAGGAATCGCCCACGCAGGAGCTTCGGTCGATTTAGCAATCTTCTCGCTCCATTTGGCAGGGGTTTCATCCATCCTAGGAGCTGTTAATTTTATTACTACTACTATTAACATACGATCAAGCGGTATAACTATAGACCGTATTCCTTTATTCGTTTGATCGGTTTTAATTACAGCCATTTTACTATTACTTTCCTTGCCTGTTCTAGCAGGAGCAATTACTATACTACTCACGGACCGAAATCTTAATACCTCTTTCTTTGACCCTGCGGGAGGTGGGGATCCTATTCTCTACCAACACTTGTT	Eukaryota	Arthropoda	Insecta	Ephemeroptera	Heptageniidae	Heptageniidae	Heptageniidae sp.1	100	0	0	0	0	0	0	0	0	0	0	0	0	2	8	0	0	0	0	2	2	0	0	0	0	0	0	0	0	0	0	0	2	1	0	0	0	0	0	0
COI00177	M01998:36:000000000-BCJWJ:1:1103:10655:5920_CONS_SUB_SUB_CMP	CTATCTTCTAATCTATCTCATGCAGGTAGTTCTGTCGACTTAACAATTTTCTCTCTACATATAGCAGGAATTTCCTCAATCTTAGGGGCCATTAATTTTATCTCAACTATTATAAATATAAAATTTAAAAATTTAAATTATGAAATAATCCCTCTTTTCGTTTGATCAATTTTAATTACAGCAGTTTTATTATTATTATCTCTACCAGTTCTTGCTGGAGCAATTACTATATTATTAACTGATCGAAATTTAAATACTTCTTTCTTTGACCCAGCAGGAGGTGGAGACCCAATTCTCTATCAACATCTATTT	Eukaryota	Arthropoda	Insecta	Trichoptera	Hydropsychidae	Hydropsyche	Hydropsyche siltalai	100	0	0	0	0	0	0	0	0	0	0	0	0	0	0	0	0	0	0	0	0	0	0	0	0	0	0	0	0	0	0	0	0	0	0	0	0	0	0	0
COI00178	M01998:36:000000000-BCJWJ:1:2109:27472:11099_CONS_SUB_SUB_CMP	TTTGTCCGCTGGTATCGCGCATGCTGGAGCTTCAGTCGATTTAGCAATTTTTTCTTTACATTTAGCCGGAATTTCTTCTATTTTAGGGGCTGTTAATTTTATCACAACAACAATTAATATGCGAACAAGAGGAATAACCATAGATCGAATTCCTTTGTTTGTTTGATCCGTTTTAATCACCGCGATTCTTCTTTTACTTTCCCTGCCCGTATTAGCGGGGGCAATTACGATACTTTTAACAGATCGTAATTTAAACACTTCCTTCTTTGACCCTGCGGGAGGTGGGGATCCTATTTTATACCAACATCTTTTT	Eukaryota	Arthropoda	Insecta	Ephemeroptera	Leptophlebiidae	Choroterpes	Choroterpes picteti	99.361	0	0	0	0	0	0	0	0	0	0	0	0	0	0	0	0	0	0	0	0	0	0	0	0	0	0	0	0	0	0	0	0	0	0	0	0	0	0	0
COI00179	M01998:36:000000000-BCJWJ:1:1101:10619:5223_CONS_SUB_SUB_CMP	ACTTTCTGGACTTTTGGGGCATCCGGGTGCCGCGGTGGATGTGGCAATATTCAGTTTACATTTGGCGGGGCTTTCTTCCGTTATGGGGTCTACAAATTTTATTGCAACAATGCTAAATATGCGATCTCCTGGAATGACTTTAAGGCGCATGCCTTTATTTTGTTGATCTCTTTTTGTAACGGCATTTTTGCTGTTGTTATCAGTGCCTGTTCTGGCTGGGGGTATTACCATGCTGCTAACTGATCGTAATTTTAATACAGCTTTTTATGTTTATCAAAAAGGGGGCGACATCTCGTTATATCAGCATCTTTTT	NA	NA	NA	NA	NA	NA	NA	0	55	84	76	27	48	42	49	1	0	14	16	40	0	0	0	16	0	14	52	54	15	29	4	2	8	2	0	180	0	2	0	0	0	7	10	12	59	50	39
COI00180	M01998:36:000000000-BCJWJ:1:1101:14780:26836_CONS_SUB_SUB_CMP	CTCTCTTCTAGAATTGCTCATAGAGGAGCATCTGTTGATTTAGCTATTTTTTCACTTCATTTAGCAGGAATTTCTTCAATTCTAGGATCAGTAAATTTTATTACAACAGCAATTAATATACGAGCTAATGGTATTACACTAGACCGTATACCATTATTTGTTTGATCTGTAGTAATTACTACTATTCTTCTTTTACTTTCCCTTCCCGTATTAGCTGGAGCTATCACAATATTGTTAACAGACCGAAATTTAAATACATCATTTTTTGACCCTGCAGGAGGAGGAGACCCAATCCTTTATCAACATTTATTT	Eukaryota	Arthropoda	Insecta	Diptera	Chironomidae	Chironomidae	Chironomidae sp.11	92.04	7	0	4	8	21	17	37	13	49	4	0	10	22	30	12	3	14	7	17	34	10	9	6	19	0	6	11	30	3	5	42	3	0	4	4	0	25	7	5
COI00181	M01998:36:000000000-BCJWJ:1:1113:27450:17973_CONS_SUB_SUB_CMP	TTTATCTAGTATATCGTCTCATTCAGGTGGTTCCGTAGATTTAGCTATTTTCAGTTTGCACCTATCAGGTGCTGCTTCTATTTTAGGTGCTATAAACTTTATTTGTACTATAACAAATATGAGAACAAATGGTATGCATATGCATAAAATACCTTTGTTTGTATGGTCAATTTTTTTAACAGCATTTTTACTTTTATTATCTTTACCCGTTTTAGCTGGAGCAATAACAATGCTTTTAACAGATAGAAATTTTAATACAACATTTTTTGCCCCTATTGGAGGTGGAGATCCCGTGTTGTACCAGCATTTATTT	NA	NA	NA	NA	NA	NA	NA	0	0	0	0	0	0	0	0	0	0	0	0	0	0	0	0	0	0	0	0	0	0	0	0	0	0	0	0	0	0	0	0	0	0	0	0	0	0	0	0
COI00182	M01998:36:000000000-BCJWJ:1:1111:22919:4708_CONS_SUB_SUB_CMP	TCTTTCAGCAGGAATTGCCCATGCAGGAGCATCTGTTGATTTAGCTATTTTTTCTCTTCATCTTGCTGGAATTTCGTCTATTCTAGGAGCTGTAAATTTTATTACAACTGTAATTAATATACGATCAGTAGGAATCACCTTTGATCGAATACCTTTATTTGTTTGAGCTGTTGTAATTACTGCAATTTTACTTTTGCTTTCTTTACCAGTATTAGCAGGAGCTATTACAATACTTTTAACAGATCGAAATTTAAATACATCATTTTTTGACCCTGCTGGTGGAGGAGACCCTATTCTCTACCAACATTTATTT	Eukaryota	Arthropoda	Insecta	Diptera	Diptera	Diptera	Diptera	90.82	0	0	0	0	2	0	0	0	0	0	0	0	0	0	0	0	0	0	1	1	1	0	0	0	0	0	0	0	0	0	0	0	0	0	0	0	0	0	0
COI00183	M01998:36:000000000-BCJWJ:1:2107:18322:9070_CONS_SUB_SUB_CMP	TCTTTCTTCTAATATCTCTCATAGAGGGGCCTCAGTAGATTTAGCCATTTTTTCCCTTCATTTAGCCGGGATTTCTTCTATTTTAGGATCTGTAAATTTTATTACCACAGTTATTAATATACGATCAAGAGGAATTACTCTAGACCGTATACCATTATTTGTATGATCTATTGTAATTACAACTGTTTTACTATTATTATCTTTACCTGTATTAGCAGGAGCAATTACAATATTATTAACAGATCGAAATTTAAATACTTCGTTCTTTGATCCTGCAGGAGGGGGAGATCCTATTTTATATCAACATTTATT	Eukaryota	Arthropoda	Insecta	Diptera	Chironomidae	Polypedilum	Polypedilum nubens	99.03	0	0	0	0	1	0	0	0	0	0	0	0	0	0	0	0	0	0	0	0	0	0	0	0	0	0	0	0	0	0	0	0	0	0	0	0	0	0	0
COI00184	M01998:36:000000000-BCJWJ:1:2105:9143:10680_CONS_SUB_SUB_CMP	ACTATCAAGAAACTTAGCCCATGCCGGCCCATCAGTAGACATGGCTATTTTCTCTCTTCACTTAGCAGGTGCATCTTCTATTTTAGGGGCCGTAAACTTTATTACAACAGTAATAAATATACGATGAAACGGAATACGACTAGAACGAGTACCATTATTTGTATGAGCAGTAACCCTTACTGTCATTCTTCTTCTACTATCCCTACCAGTACTTGCTGGTGCAATTACAATACTACTAACAGATCGAAACCTAAATACCTCATTCTTCGATCCGGCCGGAGGGGGAGACCCAATTCTTTATCAACACTTATTC	Eukaryota	Annelida	Clitellata	Haplotaxida	Naididae	Specaria	Specaria josinae	99.361	0	0	0	0	0	0	0	0	0	0	0	0	0	0	0	0	0	1	0	0	0	0	0	0	0	0	0	0	0	0	0	0	0	0	0	0	0	0	0
COI00185	M01998:36:000000000-BCJWJ:1:1103:16385:8349_CONS_SUB_SUB_CMP	CTGTCCTCAAATATTGCACATGCAGGAGCCTCTGTTGATTTAGCTATTTTTTCTTTACATTTAGCAGGTATTTCTTCAATTTTAGGAGCAGTAAATTTTATTACTACAGTAATTAATATACGATCAGAAGGAATTTCTTTAGATCGAATACCTTTATTTGTTTGATCTGTAGTAATTACTGCAATTCTTCTTCTTCTGTCTCTTCCTGTTTTAGCTGGAGCCATTACTATGCTTTTAACTGATCGAAATTTAAATACTAGATTTTTTGATCCTGCAGGAGGAGGAGATCCTATTCTTTATCAACATTTATTT	Eukaryota	Arthropoda	Insecta	Diptera	Chironomidae	Corynoneura	Corynoneura sp.2	99.03	0	0	0	4	6	3	0	23	0	0	0	0	0	0	0	0	0	0	1	0	0	15	0	0	0	3	0	0	0	0	0	0	0	0	1	3	0	0	0
COI00186	M01998:36:000000000-BCJWJ:1:1106:17563:13636_CONS_SUB_SUB_CMP	CTATCTTCAAGAATTGCACACAGAGGGGCTTCCGTAGATTTAGCAATTTTTTCCTTACATCTTGCAGGAATTTCATCAATTCTTGGATCAGTGAACTTTATTACAACCGCAATTAATATACGATCAAGAGGAATTACATTAGATCGAATACCTTTATTTGTATGATCAGTAATTATTACAACTATTTTACTTCTTTTATCACTTCCAGTTTTAGCAGGAGCTATTACTATACTATTAACAGATCGAAATTTAAATACTTCTTTTTTTGATCCTGCGGGAGGAGGAGACCCTATTCTTTATCAACATTTATTT	Eukaryota	Arthropoda	Insecta	Diptera	Chironomidae	Rheotanytarsus	Rheotanytarsus ringei	100	7	0	9	14	26	14	0	9	8	8	0	1	8	1	5	18	23	11	26	38	10	1	2	1	4	0	2	18	3	3	4	5	0	4	14	7	4	6	0
COI00187	M01998:36:000000000-BCJWJ:1:1102:20798:21374_CONS_SUB_SUB_CMP	TTTAAGTGGTATACAAAGTCATAGTGGACCTAGTGTAGATTTAGCTATCTTCGCTTTACATTTAGCTGGTGTAAGTAGTCTATTAGGTGCTATGAATTTTATAACTACTATACTTAATATGAGAAGTGCGGGAATTAGATTACATAAATTAGCTTTATTTGGATGAGCTGTATTAGTTACGGCAGTGTTATTATTATTATCATTACCTGTATTAGCCGGTGCTATAACAATGCTTTTAACAGATAGAAATTTTAATACATCATTCTTTGAAGCTGCTGGAGGTGGTGATCCTATCCTATACCAACATCTTTTC	Eukaryota	Ascomycota	Ascomycota	Ascomycota	Ascomycota	Ascomycota	Ascomycota	89.744	18	107	115	22	121	93	97	195	119	70	66	99	45	70	74	46	86	18	21	43	17	74	11	54	20	68	67	95	6	19	50	2	1	6	22	11	30	51	50
COI00188	M01998:36:000000000-BCJWJ:1:1103:22050:21305_CONS_SUB_SUB_CMP	TCTTTCCTCAAGAATTGCTCATAGAGGGGCTTCTGTAGATTTAGCTATTTTTTCTTTACATCTAGCCGGAATTTCATCTATTTTAGGCTCTGTAAATTTTATTACTACTGCTATTAATATACGATCTAATGGAATTACCTTAGATCGTATACCTTTATTTGTTTGATCTGTAATTATTACCACAATTCTTCTATTACTATCATTACCCGTTTTAGCTGGAGCTATTACAATATTACTAACAGATCGAAATCTTAATACATCTTTTTTTGACCCCGCAGGAGGAGGAGATCCTATCTTATATCAACATCTATTT	Eukaryota	Arthropoda	Insecta	Diptera	Diptera	Diptera	Diptera	90.48	0	0	0	0	0	0	0	0	0	0	0	0	0	0	0	0	0	0	0	0	0	0	0	0	0	0	0	0	0	0	0	0	0	0	0	0	0	0	0
COI00189	M01998:36:000000000-BCJWJ:1:2113:13089:18016_CONS_SUB_SUB_CMP	TCTTTCAGCAGGAATTGCCCATGCAGGAGCATCTGTTGATTTAGCTATTTTTTCTCTTCATCTTGCTGGAATTTCATCTATTCTAGGAGCTGTAAATTTTATTACAACTGTAATTAATATACGATCAGTAGGAATCACCTTTGATCGAATACCTTTATTTGTTTGAGCTGTTGTAATTACTGCAATTTTACTTTTGCTTTCTTTACCAGTATTAGCAGGAGCTATTACAATACTTTTAACAGATCGAAATTTAAATACATCATTTTTTGATCCTGCTGGTGGAGGAGATCCTATTCTCTACCAACATTTATTT	Eukaryota	Arthropoda	Insecta	Diptera	Diptera	Diptera	Diptera	91.03	0	0	0	0	0	0	0	0	0	0	0	0	0	0	0	0	0	0	0	0	0	0	0	0	0	0	0	0	0	0	0	0	0	0	0	0	0	0	0
COI00190	M01998:36:000000000-BCJWJ:1:1101:11475:2047_CONS_SUB_SUB_CMP	TCTGTCTGGTATCATAGCTCATTCTGGTGGTGCTGTTGATCTTGCAATTTTTAGCCTTCATTTATCTGGAGCAGCTTCGATTTTAGGAGCAATCAATTTTATTTGTACCATTATTAATATGCGGACTGAAAGTTTACCTTTCCACAAATTACCGCTATTTGTTTGGTCTGTTTTTATTACAGCTATTTTACTATTATTATCATTACCGGTATTGGCGTCGGCAATTACAATGTTATTAGCTGATAGAAATTTCAACACAACCTTTTTTGACCCTGCAGGTGGAGGTGACCCTGTTTTATATCAGCACCTATTC	Eukaryota	Stramenopiles	Stramenopiles	Stramenopiles	Stramenopiles	Stramenopiles	Stramenopiles	94.24	0	0	0	0	0	0	0	0	0	0	0	0	0	0	0	0	0	0	0	0	0	0	0	0	0	0	0	0	0	0	0	0	0	0	0	0	0	0	0
COI00191	M01998:36:000000000-BCJWJ:1:2112:22548:9268_CONS_SUB_SUB_CMP	TTTGTCTGCAAACACAGCTCACAGTGGCCCTTCTGTTGATTTAGCAATTTTTTCCCTTCACTTAGCTGGGATCTCTTCCATTTTAGGAGCTGTTAATTTTATTACAACAGTAATAAACATACGATCTGTTGGAATTACATTTGACCGAATACCTTTATTTGTTTGATCAGTAGCTATTACTGCTTTACTATTATTACTATCTTTACCCGTATTAGCAGGAGCAATTACAATATTATTAACAGATCGAAATTTAAATACCTCATTTTTTGACCCTGCTGGAGGAGGTGATCCTATTCTTTATCAACATTTATTT	Eukaryota	Arthropoda	Insecta	Diptera	Anthomyiidae (Muscidae)	Limnophora	Limnophora olympiae	100	0	0	0	0	0	0	0	0	0	0	0	0	0	0	0	0	0	0	0	0	0	0	0	0	0	0	0	0	0	0	0	0	0	0	0	0	0	0	0
COI00192	M01998:36:000000000-BCJWJ:1:1101:9327:11342_CONS_SUB_SUB_CMP	TCTTTCTTCAAGAATTGCTCATAGAGGAGCCTCTGTTGATTTAGCCATTTTTTCTTTACATTTAGCAGGAATTTCATCAATTTTAGGATCTGTAAATTTTATTACGACTGCAATTAACATGCGCTCAAATGGTATTACTCTTGATCGAATGCCTCTTTTTGTTTGATCTGTAATTATTACTACAATTCTTTTATTATTATCTCTTCCTGTATTAGCAGGAGCAATTACAATATTGTTAACTGATCGAAATTTAAATACTTCTTTTTTTGACCCCGCAGGAGGGGGGGACCCTATTCTTTATCAGCATTTATTT	Eukaryota	Arthropoda	Insecta	Diptera	Diptera	Diptera	Diptera	90.16	0	0	0	0	0	0	0	0	0	0	0	0	0	19	0	0	0	0	0	0	0	0	0	0	0	0	0	0	0	0	0	0	0	0	0	0	0	0	0
COI00193	M01998:36:000000000-BCJWJ:1:2105:25699:24314_CONS_SUB_SUB_CMP	TCTCGCGGCTAACATTGCCCATGGAGGGTCGTCAGTTGATTTCGCAATCTTCTCCCTACACTTAGCAGGGATTTCTTCAATTTTGGGTGCTGTAAACTTTATTACTACTGTAGTAAATATACGTAGCCCAGGTATAACGTTGGATCGGATGCCTTTATTTGTCTGGTCTGTTGTTATTACAGCGGTACTGCTGTTGCTGTCTCTCCCGGTTTTAGCAGGTGCCATTACGATACTTTTAACGGACCGTAATTTAAACACTTCATTTTTTGACCCCGCAGGGGGTGGTGACCCTATTTTATACCAACATTTATTT	Eukaryota	Arthropoda	Insecta	Ephemeroptera	Ephemeroptera	Ephemeroptera	Ephemeroptera sp.6	99.361	0	0	0	0	0	0	0	0	0	0	0	0	0	0	0	0	0	0	0	0	1	0	0	0	0	0	0	0	0	0	0	0	0	0	0	0	0	0	0
COI00194	M01998:36:000000000-BCJWJ:1:1104:4471:17851_CONS_SUB_SUB_CMP	TTTATCTTCCAATATTGCACATGCAGGAGCCTCAGTAGACTTAGCCATTTTTTCACTACATTTAGCAGGTATTTCTTCTATTTTAGGAGCTGTAAATTTTATTACTACCGTAATTAATATACGATCAGAAGGTATTTCTTTAGATCGAATGCCTTTATTTGTTTGATCAGTAATTATTACAGCTATCTTACTACTTCTTTCTTTACCAGTTTTAGCGGGAGCTATTACTATACTTTTAACAGATCGAAATTTAAATACAAGATTTTTTGACCCTGCGGGGGGAGGAGATCCCATTTTATATCAACACTTATTT	Eukaryota	Arthropoda	Insecta	Diptera	Diptera	Diptera	Diptera	90.36	0	0	0	0	0	1	0	0	0	0	0	0	0	0	0	0	0	0	0	0	0	0	0	0	0	0	0	0	0	0	0	0	0	0	0	0	0	0	0
COI00195	M01998:36:000000000-BCJWJ:1:1114:22481:26251_CONS_SUB_SUB_CMP	CTTGTCTAGTATTACTGCTCATTCAGGTGCTGCCGTAGATTTAGCCATTTTCAGTTTACATTTATCTGGCATATCTTCTTTATTAGGTGCAATTAATTTTATTTGCACTATTTTTAATATGAGAGCAAAAAGTATGCCTTTTCATCGGTTACCTTTATTTGTTTGGTCTATTTTGATTACAGCATTTTTGTTACTATTATCTTTACCTGTATTAGCTGGAGCAATAACAATGCTTTTAACTGATAGAAATTTTAACACAACGTTTTTTGAACCAGCAGGTGGTGGAGATCCTGTACTCTTTCAGCATCTTTTT	Eukaryota	Stramenopiles	Stramenopiles	Stramenopiles	Stramenopiles	Stramenopiles	Stramenopiles	85.761	0	0	0	1	0	2	0	0	2	15	28	34	3	4	0	1	1	0	3	2	2	2	0	0	19	41	22	2	0	1	0	0	0	0	0	0	5	3	0
COI00196	M01998:36:000000000-BCJWJ:1:1108:27005:22507_CONS_SUB_SUB_CMP	ATTAGCAAGAAACTTAGCACATGCAGGCCCATCAGTAGATTTAGCCATTTTCTCCCTTCATCTCGCTGGTGCATCCTCAATTCTAGGTGCTCTGAATTTCATTACAACAGTAATTAATATACGATGAGATGGAATACGCCTTGAACGAATTCCTTTATTTGTATGAGCCGTCATAATCACCGTAATCTTGCTACTCTTATCCTTACCTGTTCTCGCAGGAGCTATCACTATATTACTTACGGACCGAAATCTAAATACATCCTTCTTTGATCCGGCAGGAGGAGGAGATCCAGTTCTATATCAACACTTATTT	Eukaryota	Annelida	Clitellata	Lumbriculida	Lumbriculidae	Lumbriculus	Lumbriculus variegatus	96.805	0	0	0	0	0	0	0	0	1	0	0	0	0	0	0	0	0	0	0	0	0	0	0	0	0	0	0	0	0	0	0	0	0	0	0	0	0	0	0
COI00197	M01998:36:000000000-BCJWJ:1:1105:11342:12969_CONS_SUB_SUB_CMP	ATTAAGGAGTAATATTGCGCATAGGGGGGCCTCAGTTGACTTCGCCATCTTTTCTTTACATTTGGCAGGCATTTCTTCCCTACTAGGAGCGGTTAATTTTATTAGGACATTGGGTAACTTGCGATCTTTTGGAATACTTTTGGATCGGATGCCCATATTTGCTTGAGCAGTTTTAGTGACGGCTGTTCTCTTACTTCTTTCTTTGCCAGTGTTAGCTGGCGCTATCACAATGCTTTTAACAGATCGAAATTTGAATAGATCTTTTTATGACGTAGGAGGCGGGGGAGACCCTGTGTTGTATCAACATTTATTT	NA	NA	NA	NA	NA	NA	NA	0	0	0	0	0	0	0	0	0	0	0	0	0	0	0	0	0	0	0	0	0	0	0	0	0	0	0	0	0	0	0	0	0	0	0	0	0	0	0	0
COI00198	M01998:36:000000000-BCJWJ:1:2101:15131:1896_CONS_SUB_SUB_CMP	TTTATCAAATTCTGTTTATCATTTTGGAGGGTCGGTTGATTTTGCTATTTTTAGTCTACATGTGGCTGGAGTTTCTTCTATTTTAGGTGGTATTAATTTTATTACTACTTGTTTGAAAGGAAAAATTAGTTATGTTTTAAGATTAGAATTTTTAACTTTATTTGTTTGAGCTATAATTGTTACAAGATTTTTATTAGTTTTAAGTTTACCTGTTTTAGCAGGTGGAATTACCATATTATTATTAGATCGTAATTTTGGTTCTTCTTTTTTTGATCCTAGAGGAGGAGGTAATCCTATTTTGTATCAACATTTATTT	Eukaryota	Rotifera	Rotifera	Rotifera	Rotifera	Rotifera	Rotifera	92.59	0	0	0	0	0	0	0	0	0	0	0	0	0	0	0	0	0	0	0	0	0	0	0	0	0	1	0	0	0	0	0	0	0	0	0	0	0	0	0
COI00199	M01998:36:000000000-BCJWJ:1:1101:19617:5331_CONS_SUB_SUB_CMP	TCTAAGTGGAATACAGAGTCACAGTGGTCCTAGTGTAGATTTAGCAATATTTGGTTTACATCTGTCAGGTATAAGTAGTTTATTAGGTGCAGTAAATTTCATAACTACTATACTTAATATGAGAAGTCCTGGTATTAGATTACACAAACTAGCTTTATTTGGATGAGCAGTAGTAGTTACAGCAGTATTATTATTACTATCATTACCTGTTTTAGCTGGTGCTATTACTATGGTTTTAACAGATAGAAACTTTAATACATCATTCTTTGAAGCAGCAGGTGGTGGTGATCCTATATTATACCAACATCTTTTC	Eukaryota	Ascomycota	Ascomycota	Ascomycota	Ascomycota	Ascomycota	Ascomycota	91.961	69	96	7	13	60	56	44	18	9	13	8	18	47	33	20	28	22	17	15	36	6	23	16	20	21	23	17	51	1	13	62	9	2	9	9	2	32	40	18
COI00200	M01998:36:000000000-BCJWJ:1:1106:12099:28095_CONS_SUB_SUB_CMP	ATTAGCAAGAAACTTAGCACATGCAGGCCCATCAGTAGACTTAGCCATTTTCTCCCTTCATCTCGCTGGTGCATCCTCAATTCTAGGTGCTCTGAATTTCATTACAACAGTAATTAATATACGATGAGATGGAATACGCCTTGAACGAATTCCTTTATTTGTATGAGCCGTCATAATCACCGTAATCTTACTACTCTTATCCTTACCTGTTCTCGCAGGAGCTATCACTATATTACTTACGGACCGAAATCTAAATACATCCTTCTTTGATCCGGCAGGAGGAGGAGATCCAGTTCTATATCAACACTTATTT	Eukaryota	Annelida	Clitellata	Lumbriculida	Lumbriculidae	Lumbriculus	Lumbriculus variegatus	96.97	0	0	0	0	0	0	0	0	0	0	0	0	0	0	0	0	0	0	0	0	1	0	0	0	0	0	0	0	0	0	0	0	0	0	0	0	0	0	0
COI00201	M01998:36:000000000-BCJWJ:1:1103:20136:3404_CONS_SUB_SUB_CMP	CTTGCCAGAGAAATAGCTCATGCTGGTGCATCAGTTGATTTAGCTATTTTCTCCCTTCATCTTGCTGGAGTATCCTCAATTCTAGGAGCTATTAACTTCATCACAACCATCATTAATATACGAACAAGAGGAATACTATTTGAACGTATACCATTATTTGTTTGAGCCGTATTTATTACTGCTATTCTCCTTCTCTTATCCCTACCAGTCCTCGCAGGAGCCATTACCATGTTATTAGTAGACCGAAATTTTAATACTAGATTCTTTGACCCAACAGGAGGAGGTGACCCTATCCTTTACCAACACCTGTTC	Eukaryota	Arthropoda	Chilopoda	Scutigeromorpha	Scutigeridae	Scutigera	Scutigera coleoptrata	100	28	25	14	270	161	161	42	55	26	16	11	3	11	30	21	9	15	22	380	232	98	16	2	7	5	18	3	19	1	7	30	7	0	74	43	37	42	20	24
COI00202	M01998:36:000000000-BCJWJ:1:2104:17685:12689_CONS_SUB_SUB_CMP	TTTATCAGCAGGAATCGCCCACGCAGGAGCTTCGGTCGATTTAGCAATCTTCTCGCTCCATTTGGCAGGGGTTTCATCCATCCTAGGAGCTGTTAATTTTATTACTACTACTATTAACATACGATCAAGCGGTATAACTATAGACCGTATTCCTTTATTCGTTTGATCGGTTTTAATTACAGCCATTTTACTATTACTTTCCTTGCCGGTTCTAGCAGGAGCAATTACTATACTACTCACGGACCGAAATCTTAATACCTCTTTCTTTGACCCTGCGGGAGGTGGGGATCCTATTCTCTACCAACACTTGTTT	Eukaryota	Arthropoda	Insecta	Ephemeroptera	Heptageniidae	Heptageniidae	Heptageniidae sp.1	99.681	0	0	0	0	0	0	0	0	0	0	0	0	0	0	0	0	0	0	0	0	0	0	0	0	0	0	0	0	0	0	0	0	0	0	0	0	0	0	0
COI00203	M01998:36:000000000-BCJWJ:1:1111:7068:21072_CONS_SUB_SUB_CMP	TTTGTCTGGTATAGAGGCGCACCCATCACCTTCCGTAGATTTTGCAATTTTTAGTTTACATCTTGCCGGGGCATCATCATTAGCCGGATCAATTAATTTTATCTCCACAATTTGAAACATGAAAGCACGAGGTATGCGAATGGACCGTATTCCTTTATTTTCATGATCAATTTTAATTACAACAATACTACTACTATTATCATTGCCAGTACTTGCCGGAGGAATAACAATGCTATTAGCAGATAGAAACTTTAATGCCGCATTTTTTTTACCGCGTGGTGGTGGTGATCCAATTTTATATCAACATCTTTTT	NA	NA	NA	NA	NA	NA	NA	0	0	0	0	19	20	38	65	0	38	0	15	0	0	0	0	16	0	0	30	27	2	0	4	0	0	0	4	7	0	0	0	0	0	5	3	7	0	0	14
COI00204	M01998:36:000000000-BCJWJ:1:1103:20976:19957_CONS_SUB_SUB_CMP	CCTGGCAGCAGGAATTGCCCATGCCGGAGCATCAGTTGACCTGGCCATTTTTTCATTACATTTAGCAGGGGTATCTTCAATTTTAGGGGCTGTAAATTTTATTACTACAGTAATTAACATGCGATCAAATGGGATAACTCTAGACCGAATACCTTTATTCGTTTGAGCTGTAGTTATCACAGCTTTACTGTTATTGCTATCCCTTCCTGTCCTTGCAGGTGCCATTACAATACTACTAACCGACCGTAATTTAAATACTTCTTTTTTTGATCCTGCAGGTGGGGGTGACCCTATCCTCTACCAACATTTATTC	Eukaryota	Arthropoda	Insecta	Plecoptera	Plecoptera	Plecoptera	Plecoptera	88.12	0	0	0	0	0	0	0	0	0	0	0	0	0	0	0	0	0	0	0	0	1	0	0	0	0	0	0	0	0	0	0	0	0	0	0	0	0	0	0
COI00205	M01998:36:000000000-BCJWJ:1:1111:10451:6641_CONS_SUB_SUB_CMP	TTTGTCTGCTGGTATTGCTCATTCAGGAGCTTCTGTGGACCTGAGCATCTTCTCTCTTCATTTGGCTGGAATTTCTTCTATCCTTGGTGCCGTCAACTTCATCACGACAGTGATCAACATGCGTTCGTCTGGGATGAGCTTGGATCGTATCCCTCTGTTTGTGTGAGCCGTAGCCATCACGGCCCTTCTTCTGTTGCTGAGTCTCCCAGTCTTGGCAGGAGCAATCACCATGCTCTTGACGGACCGTAACTTGAACACGTCGTTCTTCGATCCTGCTGGTGGTGGGGATCCCATCCTGTATCAGCATCTGTTC	NA	NA	NA	NA	NA	NA	NA	0	0	0	0	1	0	0	0	0	0	0	0	0	0	0	0	0	0	0	2	2	1	8	0	3	0	0	0	0	0	0	0	0	0	2	0	0	1	4	4
COI00206	M01998:36:000000000-BCJWJ:1:1102:15145:15842_CONS_SUB_SUB_CMP	TTTATCAAGAAATATTTCTCATTCAGGCGCTAGAGTTGATCTCACAATTTTTTCTCTTCATTTAGCAGGAGCCTCATCAATTCTTGGGGCTATCAATTTTATCACCACAATTATAAACATACGAGCAGCCAAAATATCTTTAGATCGAATCCCCCTTTTTGTTTGGTCCGTTGCAATCACAGCCCTCTTACTTCTTCTTTCGATGCCAGTCTTAGCAGGTGCAATTACAATATTACTAACAGACCGAAATCTTAATACTACATTTTTTGACCCGGCCGGAGGAGGGGACCCCATTCTGTATCAACACTTATTC	NA	NA	NA	NA	NA	NA	NA	0	0	0	0	12	10	21	0	0	0	5	0	15	0	0	0	0	17	0	22	11	0	0	2	0	0	0	0	0	0	0	0	0	0	2	1	4	0	0	6
COI00208	M01998:36:000000000-BCJWJ:1:1102:6559:8661_CONS_SUB_SUB_CMP	TCTTTCTGCTGGAATTGCCCATGCTGGAGCGTCTGTAGACCTTGCTATTTTTTCTCTTCACCTAGCTGGTGTCTCATCAATTCTTGGAGCTGTTAATTTTATTACCACTACAATCAATATGCGGGCTAGAGGAATAACTATAGACCGAATCCCTTTATTCGTTTGATCAGTAGTAATCACGGCAATTCTCCTATTGCTTAGACTCCCTGTCCTCGCTGGGGCTATCACTATACTTTTAACTGATCGTAACCTAAATACCTCCTTCTTTGACCCTGCAGGAGGTGGAGATCCCATCCTCTATCAACATCTATTC	Eukaryota	Arthropoda	Insecta	Ephemeroptera	Leptophlebiidae	Leptophlebiidae	Leptophlebiidae sp.1	99.681	0	0	0	0	0	0	0	0	0	2	0	1	0	0	0	1	0	0	1	0	0	1	0	0	1	1	1	0	0	0	1	0	0	1	0	0	0	2	0
COI00209	M01998:36:000000000-BCJWJ:1:2105:15671:9939_CONS_SUB_SUB_CMP	TCTCTCTGCTGGGATCGCCCACGCAGGTGCTTCTGTAGATTTAGCAATTTTCTCTCTTCACTTAGCCGGGGTTTCCTCTATTCTAGGGGCAGTTAATTTCATTACGACTACCATTAATATGCGATCGAGAGGAATAACAATAGATCGAATCCCTTTATTTGTGTGATCTGTTTTAATTACTGCCGTTTTACTTTTATTATCCTTACCCGTTCTAGCTGGGGCTATTACTATACTTCTAACAGACCGAAATCTAAATACCTCTTTCTTTGACCCCGCAGGAGGTGGAGACCCTATTCTTTACCAACATTTGTTT	Eukaryota	Arthropoda	Insecta	Ephemeroptera	Ephemeroptera	Ephemeroptera	Ephemeroptera sp.3	99.361	0	0	0	0	0	0	0	0	0	0	0	0	0	0	0	0	0	0	0	0	0	0	0	0	0	0	0	0	0	0	0	0	0	0	0	0	0	0	0
COI00210	M01998:36:000000000-BCJWJ:1:1101:9575:27321_CONS_SUB_SUB_CMP	ATTATATAAACCTTTAGCTCATTTAGGAGGATCTGTAGATTTAGCTATTTTTAGCCTACATTGTGCTGGGTTTTCTTCAATTGCAGGAGTAATTAATTTTATTACAACTATTTTTAACATGAGAACACCAGGTTTGACATTTGATAAACTTCCCTTATTTGTATGATTTGTATTAATAACAGCATTTTTATTACTTCTTTCTTTGCTTGTCCTAGCAGGAACAATAACTATGTTATTAACTGATAGAAATTTTAATACTACTTTTTTTGTTCCAGTTGGAGGAGGGGATCCTGTTTTATATCAACATTTATTT	Eukaryota	Cnidaria	Cnidaria	Cnidaria	Cnidaria	Cnidaria	Cnidaria	92.409	56	152	80	7	27	27	23	30	91	12	32	59	81	60	147	104	101	71	10	14	7	45	9	47	15	20	12	200	7	68	13	18	2	2	7	2	97	43	14
COI00211	M01998:36:000000000-BCJWJ:1:1108:10549:6820_CONS_SUB_SUB_CMP	ATTAGCTGCTAATTTAGCCCATTCAGGTCCATCTGTAGACTTAGCTATTTTTTCCTTACATTTAGCTGGAGCCTCATCAATTTTAGGATCTTTAAACTTTATTACTACTATTATTAACATACGATGAGAAGGATTAACATTAGAACGACTACCATTATTTGTATGAGCAGTTTTTATTACTGTAATCCTATTGCTTTTATCATTACCTGTACTCGCTGCAGGTATTACAATACTACTAACAGATCGAAACCTAAATACATCATTCTTTGATCCGATAGGGGGTGGAGATCCTGTGTTATATCAACACTTATTT	Eukaryota	Annelida	Annelida	Annelida	Annelida	Annelida	Annelida	85.86	0	0	0	0	0	0	0	0	0	0	0	0	0	0	0	0	0	0	0	0	0	0	0	0	0	0	0	0	0	0	0	0	0	0	0	0	0	0	0
COI00212	M01998:36:000000000-BCJWJ:1:1104:8657:21288_CONS_SUB_SUB_CMP	CTGTCCTCAAATATTGCACATGCAGGAGCCTCTGTTGATTTAGCTATTTTTTCTTTACATTTAGCAGGTATTTCTTCAATTTTAGGAGCAGTAAATTTTATTACTACAGTAATTAATATACGATCAGAAGGAATTTCTTTAGATCGAATACCTTTATTTGTTTGATCTGTAGTAATTACTGCAATTCTTCTTCTTCTTTCTCTTCCTGTTTTAGCTGGAGCCATTACTATACTTTTAACGGATCGAAATTTAAACACTAGATTTTTTGATCCTGCAGGAGGAGGAGATCCTATTCTTTATCAACATTTATTT	Eukaryota	Arthropoda	Insecta	Diptera	Chironomidae	Corynoneura	Corynoneura sp.2	99.68	0	0	0	0	0	0	0	0	0	0	0	0	0	0	0	0	0	0	0	0	0	0	0	0	0	0	0	0	0	0	0	0	0	0	0	0	4	0	0
COI00213	M01998:36:000000000-BCJWJ:1:2104:22873:13273_CONS_SUB_SUB_CMP	CCTCGCAGGCAATCTTGCCCATGCAGGAGCATCAGTAGATTTAACAATCTTCTCACTCCATCTAGCAGGTGTATCATCAATTTTAGGTGCAGTTAACTTCATTACCACAATTATTAATATGAAACCTCCAGCCATCTCCCAATATCAAACACCCCTCTTTGTGTGAGCCGTACTAGTAACGGCTGTCCTTCTCCTCCTCTCACTACCAGTTCTAGCTGCTGGAATTACAATGCTTCTTACGGATCGTAATCTTAATACCACATTCTTCGATCCGGCAGGGGGAGGAGACCCAATCCTATATCAACACTTATT	Eukaryota	Chordata	Actinopterygii	Cypriniformes	Cyprinidae	Alburnus	Alburnus alburnus	100	0	0	0	0	0	0	0	0	0	0	0	0	0	0	0	0	0	0	0	0	0	0	0	0	0	0	0	0	0	0	0	0	0	0	0	0	0	0	0
COI00214	M01998:36:000000000-BCJWJ:1:1102:9677:16423_CONS_SUB_SUB_CMP	TTTATCTGCAGGAATTGCTCATACTGGAGGATCAGTAGATTTAGCTATTTTTTCTCTTCATTTAGCTGGAATTTCATCTATTTTAGGGGCAGTAAATTTTATTACTACAGTTATTAATATACGATCTAATGGAATTACATTAGATCGAATACCTTTATTTGTTTGATCTGTTGTAATTACTGCTGTATTATTGCTTCTTTCTTTACCAGTTTTAGCTGGAGCTATTACTATATTATTAACAGACCGAAATTTAAATACTTCATTTTTCGATCCTGCTGGAGGAGGAGATCCTATTTTGTACCAACATTTATTC	Eukaryota	Arthropoda	Insecta	Diptera	Chironomidae	Chironomidae	Chironomidae sp.31	93.269	0	0	0	0	0	0	0	0	0	0	0	0	0	0	0	0	0	0	0	0	0	0	0	0	0	0	0	0	0	0	0	0	0	0	0	0	0	0	0
COI00215	M01998:36:000000000-BCJWJ:1:1101:22267:22970_CONS_SUB_SUB_CMP	TTTAAGTGGTATTTTAGCACATTCTAGTGGAGCTGTAGATTTTGCTATTTTTAGTTTACATTTATCTGGTTTATCATCAATTTTAGGTGCTATTAATTTTATGGTAACTATTTTAAATATGAGAGTACCTGGTTTAAAAATGTCAATGATACCATTATTTGTTTGAAGTGTTTTTATTACGGCTATTTTATTATTATTATCTTTACCAGTATTAGCAGCAGCAATTACTATGTTATTAACTGATCGTAATTTTAATACATCATTCTTTGATCCTGCAGGTGGTGGTGATCCTATTTTATATCAACATTTATTC	Eukaryota	Mollusca	Mollusca	Mollusca	Mollusca	Mollusca	Mollusca	86.75	0	37	0	0	4	3	36	42	30	20	29	31	0	0	0	19	20	76	2	15	3	0	0	0	0	0	0	0	4	7	0	0	0	0	4	2	0	0	0
COI00216	M01998:36:000000000-BCJWJ:1:1101:19728:2414_CONS_SUB_SUB_CMP	ATTATCTGGGCCTTTAGCTCATTCAGGAGGATCTGTAGATTTAGCTATTTTTAGTCTTCATTGTGCTGGATTTTCTTCCATTGCAGGAGCAATTAATTTTATTACAACTATTTTTAATATGAGAACACCGGGTTTAACATTTGATAAACTTCCTTTGTTTGTGTGATCAGTGTTAATAACAGCATTTTTATTACTCCTTTCTTTACCTGTTTTAGCAGGAGCAATAACTATGCTACTAACTGATAGAAATTTTAATACTACTTTTTTTGATCCAGCTGGAGGAGGAGACCCTGTTTTATATCAACATTTATTT	Eukaryota	Cnidaria	Hydrozoa	Anthoathecata	Hydridae	Hydra	Hydra vulgaris	99.681	67	75	85	15	29	27	16	10	38	10	27	39	151	171	72	91	54	23	14	35	13	69	13	10	31	53	22	136	2	46	116	11	3	3	8	7	82	50	17
COI00217	M01998:36:000000000-BCJWJ:1:1114:16914:5426_CONS_SUB_SUB_CMP	CTGTCCTCAAATATTGCACATGCAGGAGCCTCTGTTGATTTAGCTATTTTTTCTTTACATTTAGCAGGTATTTCTTCAATTTTAGGAGCAGTAAATTTTATTACTACAGTAATTAATATACGATCAGAAGGAATTTCTTTAGATCGAATACCTTTATTTGTTTGATCTGTAGTAATTACTGCAATTCTTCTTCTTCTGTCTCTTCCTGTTTTAGCTGGAGCCATTACTATGCTTTTAACGGATCGAAATTTAAATACTAGATTTTTTGATCCTGCAGGAGGAGGAGATCCTATTCTTTATCAACATTTATTT	Eukaryota	Arthropoda	Insecta	Diptera	Chironomidae	Corynoneura	Corynoneura sp.2	99.35	0	0	0	0	3	0	0	0	0	0	0	0	0	0	0	17	41	37	0	0	0	0	0	0	1	0	0	3	0	0	0	0	0	0	0	0	0	0	0
COI00218	M01998:36:000000000-BCJWJ:1:2105:11744:6931_CONS_SUB_SUB_CMP	CTTATCAACAAATATCTCTCATATAGGAAAGGCTGTAGATTTAACAATTTTCTCTCTTCATTTAGCTGGAATTTCCTCAATCTTAGGAGCTGTTAACTTTATTTCTACAATTATTAATATACGTTTAAACTTTTTAACCTTTGACCAATTACCCTTATTTGTGTGATCAGTAATAATCACCGCAATTCTTCTTTTATTATCTCTTCCTGTTTTAGCAGGAGCTATCACAATACTTTTAACGGATCGAAATATTAATACATCATTCTTTGACCCAGCTGGAGGGGGCGACCCAATTTTATACCAACATTTATTT	Eukaryota	Arthropoda	Insecta	Trichoptera	Philopotamidae	Chimarra	Chimarra marginata	100	0	0	0	0	0	0	0	0	0	0	0	0	0	0	0	0	0	0	0	0	0	0	0	0	0	0	0	0	0	0	0	0	0	0	0	0	0	0	0
COI00219	M01998:36:000000000-BCJWJ:1:1114:25312:7865_CONS_SUB_SUB_CMP	TCTCTCTGCTGGGATCGCCCACGCAGGTGCTTCTGTAGATTTAGCAATTTTCTCTCTTCACTTAGCCGGGGTTTCCTCTATTCTAGGGGCAGTTAATTTCATTACGACTACCATTAATATGCGATCGAGAGGAATAACAATAGATCGAATCCCTTTATTTGTGTGATCTGTTTTAATTACTGCCGTTTTACTTTTATTATCCTTACCCGTTCTAGCTGGAGCAATTACTATACTTCTCACAGACCGAAATCTAAATACCTCTTTCTTTGACCCCGCAGGAGGTGGAGACCCTATTCTTTACCAACATTTGTTT	Eukaryota	Arthropoda	Insecta	Ephemeroptera	Ephemeroptera	Ephemeroptera	Ephemeroptera sp.3	99.681	0	0	0	0	0	0	0	1	0	0	0	0	0	0	0	0	0	0	0	0	0	0	0	0	0	0	0	0	0	0	0	0	0	0	0	0	0	0	0
COI00220	M01998:36:000000000-BCJWJ:1:1101:19711:28620_CONS_SUB_SUB_CMP	TTGCCAGAGAAATAGCTCATGCTGGTGCATCAGTTGATTTAGCTATTTTCTCCCTTCATCTTGCTGGAGTATCCTCAATTCTAGGAGCTATTAACTTCATCACAACCATCATTAATATACGAACAAGAGGAATACTATTTGAACGTATACCATTATTTGTTTGAGCCGTATTTATTACTGCTATTCTCCTTCTCTTATCCCTACCAGTCCTCGCAGGAGCCATTACCATGTTATTAGTAGACCGAAATTTTAATACTAGATTCTTTGACCCAACAGGAGGAGGTGACCCTATCCTTTACCAACACCTGTTC	Eukaryota	Arthropoda	Chilopoda	Scutigeromorpha	Scutigeridae	Scutigera	Scutigera coleoptrata	100	37	22	25	181	135	165	60	71	39	17	10	9	15	55	29	11	32	32	291	191	74	27	5	6	2	12	6	19	2	6	27	3	2	51	35	33	78	44	21
COI00221	M01998:36:000000000-BCJWJ:1:1106:19884:3604_CONS_SUB_SUB_CMP	TTTGGCGGCTAATATCGCCCATGGTGGGTCATCAGTTGATTTCGCTATTTTTTCACTTCATTTAGCAGGGGTATCTTCTATTTTAGGTGCAGTAAATTTCATTACAACAGTGGTTAATATACGTAGACCAGGTATAAGTTTAGACCGAATACCCTTGTTTGTTTGATCCGTAGTTATTACAGCTGTGTTACTCTTGCTATCATTGCCGGTGCTAGCGGGGGCAATTACAATGCTACTAACTGATCGAAATCTTAACACGTCGTTTTTTGACCCTGCTGGTGGTGGTGATCCTATTTTATACCAGCATCTATTT	Eukaryota	Arthropoda	Insecta	Ephemeroptera	Ephemeroptera	Ephemeroptera	Ephemeroptera	85.71	0	0	0	0	0	0	0	0	0	0	0	0	0	0	0	0	0	0	0	0	0	0	0	0	0	0	0	0	0	0	0	0	0	0	0	0	0	0	0
COI00222	M01998:36:000000000-BCJWJ:1:2106:21364:11020_CONS_SUB_SUB_CMP	TTATCATCTAATATTGCCCACACAGGAGCTTCTGTTGATTTAGCTATTTTTTCTCTTCATTTAGCAGGTATTTCCTCAATTTTAGGGGCTGTAAATTTTATTACAACTGTGATTAATATACGATCTCAAGGAATTACTTTAGATCGAATACCTTTATTTGTATGATCAGTAGTTATTACAGCAGTACTTTTATTACTTTCTTTACCTGTTTTAGCCGGAGCTATTACTATACTTTTAACAGATCGAAACTTAAATACATCATTTTTTGACCCTGCTGGGGGAGGTGACCCTATTTTATATCAACATCTTTTT	Eukaryota	Arthropoda	Insecta	Diptera	Chironomidae	Brillia	Brillia sp.1	96.35	0	0	0	2	4	6	0	47	60	5	10	8	0	0	0	0	0	0	1	4	2	0	4	0	9	5	3	0	1	3	0	0	0	0	0	0	12	0	9
COI00223	M01998:36:000000000-BCJWJ:1:1113:27331:16168_CONS_SUB_SUB_CMP	TCTTTCTTCTGGAATTGCTCATGCTGGAGCTTCAGTTGACTTAGCAATCTTTTCTTTACATTTAGCAGGTATTTCTTCTATTTTAGGAGCTGTAAATTTTATTACAACTGTTATTAATATACGATCAGAAGGAATTACTTTAGACCGAATACCTTTATTTGTATGATCAGTAGTGATTACTGCTGTTTTATTACTTTTATCATTACCTGTATTAGCAGGAGCTATTACTATATTATTAACAGATCGAAATTTAAATACTTCGTTCTTTGATCCTGCTGGTGGGGGAGATCCAATTCTTTACCAACATTTATTT	Eukaryota	Arthropoda	Insecta	Diptera	Chironomidae	Cricotopus	Cricotopus bicinctus	98.13	0	0	0	0	0	0	0	0	0	0	0	0	0	0	0	0	0	0	0	0	0	0	0	0	0	0	0	0	0	0	0	0	0	0	0	0	0	0	0
COI00224	M01998:36:000000000-BCJWJ:1:2103:26855:22322_CONS_SUB_SUB_CMP	CCTGGCCGCTAATATCGCCCATGGGGGTTCATCCGTTGATTTCGCTATCTTTTCTTTACATCTAGCCGGTGTGTCTTCAATCCTAGGTGCTGTAAATTTTATTACTACAGTAGTTAATATGCGGAGCCCAGGAATAACTCTAGATCGTATGCCTCTATTCGTCTGATCAGTTGTAATTACAGCTATCTTATTACTATTATCCCTACCTGTCCTTGCTGGTGCTATTACAATGCTGCTTACTGACCGAAATTTAAATACATCATTCTTCGACCCTGCGGGAGGTGGGGACCCTATTCTATATCAACATTTATTT	Eukaryota	Arthropoda	Insecta	Ephemeroptera	Ephemeroptera	Ephemeroptera	Ephemeroptera	87.45	2	5	1	11	7	14	6	7	14	2	1	5	21	14	6	5	3	2	21	34	7	7	2	2	0	4	2	17	0	4	15	1	0	3	6	3	14	5	6
COI00225	M01998:36:000000000-BCJWJ:1:1114:15349:3787_CONS_SUB_SUB_CMP	ATTAGCTGCTAATTTAGCCCATTCAGGTCCATCCGTAGACTTAGCTATTTTTTCCTTACATTTAGCTGGAGCCTCATCAATTTTAGGATCTTTAAACTTTATTACTACTATTATTAACATACGATGAGAAGGATTAACATTAGAACGACTACCATTATTTGTATGAGCAGTTTTTATTACTGTAATCCTATTGCTTTTATCATTACCTGTACTCGCTGCAGGTATTACAATACTACTAACAGATCGAAACCTAAATACATCATTCTTTGATCCGATAGGGGGTGGAGATCCTGTGTTATATCAACACTTATTT	Eukaryota	Annelida	Annelida	Annelida	Annelida	Annelida	Annelida	85.86	0	0	0	0	0	0	0	0	0	0	0	0	0	0	0	0	0	0	0	0	0	0	0	0	0	0	0	0	0	0	0	0	0	0	0	0	0	0	0
COI00226	M01998:36:000000000-BCJWJ:1:1101:14718:4475_CONS_SUB_SUB_CMP	TTTAAGTGGTATTTTAGCACATTCCAGTGGTGCTGTGGATTTTGCTATTTTCAGTTTACATTTATCTGGTTTATCATCAATTTTAGGTGCTATTAATTTTATGGTAACTATTTTAAATATGAGAGTACCTGGTTTAAAAATGTCAATGATACCATTATTTGTTTGAAGTGTTTTTATTACGGCTATTTTATTATTATTATCTTTACCAGTATTAGCAGCAGCAATTACTATGTTACTAACTGATCGTAATTTTAATACATCATTTTTTGATCCTGCAGGTGGTGGTGATCCTATTTTATATCAACATTTATTT	Eukaryota	Mollusca	Mollusca	Mollusca	Mollusca	Mollusca	Mollusca	89.16	0	25	0	0	20	16	0	0	0	8	18	43	0	0	0	15	0	0	3	17	8	0	0	0	4	23	13	21	1	10	0	0	0	0	1	0	26	14	14
COI00227	M01998:36:000000000-BCJWJ:1:1114:21548:23324_CONS_SUB_SUB_CMP	CCTGTCCTCAAATATTGCACATGCAGGAGCCTCTGTTGATTTAGCTATTTTTTCTTTACATTTAGCAGGTATTTCTTCAATTTTAGGAGCAGTAAATTTTATTACTACAGTAATTAATATACGATCAGAAGGAATTTCTTTAGATCGAATACCTTTATTTGTTTGATCTGTAGTAATTACTGCAATTCTTCTTCTTCTGTCTCTTCCTGTTTTAGCTGGAGCCATTACTATGCTTTTAACTGATCGAAATTTAAATACTAGATTTTTTGATCCTGCAGGAGGAGGAGATCCTATTCTTTATCAACATTTATTT	Eukaryota	Arthropoda	Insecta	Diptera	Chironomidae	Corynoneura	Corynoneura sp.2	99.03	0	0	0	1	7	1	0	18	0	0	0	0	0	0	0	0	0	0	3	3	3	4	0	0	0	5	0	0	0	0	0	0	0	0	0	0	1	0	0
COI00228	M01998:36:000000000-BCJWJ:1:1105:15107:20865_CONS_SUB_SUB_CMP	ATTATCAGGTATATTTTCACATTCAGGTAGCGCTGTTGATTTTGGTATATTTAGTTTACATTTAGCAGGTATATCATCAATATTAGGAGCTATAAATTTTATAGTAACAATATTAAATATGAGAATAAAAGGATTAACAATGTTTAGATTACCGTTATTTGTATGAGCAATATTTATAACAGCTTGATTATTATTATTATCTTTACCAGTTTTAGGTGCAGGTATAACAATGTTATTAACTGATAGAAATTTTAATACAGCATTTTTTGAAGTTAGTGGAGGAGGAGATCCAATATTATTTCAACATTTATTT	Eukaryota	Amoebozoa	Discosea	Himatismenida	Cochliopodiidae	Cochliopodium	Cochliopodium kieliense	100	0	3	0	0	17	15	0	0	0	10	16	6	0	0	0	54	1	7	0	4	2	4	2	2	0	3	3	0	3	0	28	0	0	1	3	1	34	0	1
COI00229	M01998:36:000000000-BCJWJ:1:2113:17336:6021_CONS_SUB_SUB_CMP	ACTATCCTCTAGAATTGCCCACAGAGGTGCATCAGTCGACTTAGCTATTTTTTCTTTACACTTAGCCGGAATTTCTTCTATTCTAGGATCTGTAAATTTCATTACAACTGCTATTAATATACGATCAAATGGAATTACATTGGACCGAATGCCCTTATTTGTATGATCTGTTGTAATTACTACAATTCTTCTTCTTCTTTCGCTACCTGTTTTAGCAGGTGCTATTACAATACTTTTAACAGATCGAAATTTAAATACTTCTTTTTTCGACCCTGCGGGAGGCGGAGACCCTATTTTATACCAACATTTATT	Eukaryota	Arthropoda	Insecta	Diptera	Diptera	Diptera	Diptera	89.073	0	24	0	3	5	8	5	3	2	2	1	0	4	4	8	33	37	25	4	1	4	2	1	1	0	1	0	8	1	2	4	0	1	137	263	205	7	4	3
COI00230	M01998:36:000000000-BCJWJ:1:1101:16196:2818_CONS_SUB_SUB_CMP	TCTTTCTGCTGGAATTGCCCATGCTGGAGCGTCTGTAGACCTTGCTATTTTTTCTCTTCACCTAGCTGGTGTCTCCTCAATTCTTGGAGCTGTTAATTTTATTACCACCACAATCAATATGCGAGCTAGAGGAATAACTATAGACCGAATCCCTTTATTCGTTTGATCAGTAGTAATCACGGCAATTCTCCTATTGCTTAGACTCCCTGTCCTCGCTGGGGCTATCACTATACTTTTAACTGATCGTAACCTAAATACCTCCTTCTTTGACCCTGCAGGAGGTGGAGATCCCATCCTCTATCAACATCTATTC	Eukaryota	Arthropoda	Insecta	Ephemeroptera	Leptophlebiidae	Leptophlebiidae	Leptophlebiidae sp.1	99.361	0	0	0	0	0	0	0	0	0	0	0	0	0	0	0	0	0	0	0	0	0	0	0	0	0	0	0	0	0	0	0	0	0	0	0	0	0	0	0
COI00231	M01998:36:000000000-BCJWJ:1:1102:14965:21779_CONS_SUB_SUB_CMP	TCTTGCTTCTGGTATAGCCCATGCCGGAGCTTCTGTTGATTTAGCAATCTTCTCTTTACATTTAGCCGGGGTTTCTTCAATTTTAGGGGCGGTAAATTTTATTACTACCACGATTAATATACGTACAAGAGGAATAACTCTAGATCGAATTCCCTTATTTGTTTGGTCTGTTTTAATTACAGCAATCTTGTTATTATTATCTTTACCTGTTTTAGCCGGAGCTATCACAATACTTTTAACTGATCGAAACTTAAATACTTCATTTTTTGATCCAGCTGGGGGTGGAGATCCAATTTTATATCAACATTTATTT	Eukaryota	Arthropoda	Insecta	Ephemeroptera	Ephemerellidae	Ephemerellidae	Ephemerellidae sp.1	93.53	0	0	0	0	0	0	0	0	0	0	0	0	0	0	0	0	0	0	0	0	0	0	0	0	0	0	0	0	0	0	0	0	0	0	0	0	0	0	0
COI00232	M01998:36:000000000-BCJWJ:1:1101:26629:23627_CONS_SUB_SUB_CMP	ACTCTCAGCTGGAATTGCACATGCCGGTGCTTCAGTTGATATAGCAATTTTTTCTCTCCATTTAGCTGGAGTTTCCTCAATTCTTGGGGCCGTTAATTTTATTACTACTGTCATTAATATACGATCAAGAGGAATAACTTTAGACCGAATACCCTTGTTCGTTTGAGCTGTAGCAATCACTGCTCTCTTATTACTTCTTTCCCTCCCTGTTCTAGCCGGTGCTATTACGATACTTTTAACTGACCGAAATCTTAATACTTCTTTTTTCGACCCGGCCGGTGGTGGGGATCCTATTTTGTATCAACACTTATTT	Eukaryota	Arthropoda	Insecta	Plecoptera	Perlodidae	Isoperla	Isoperla grammatica	99.681	0	0	0	0	0	0	0	0	0	0	0	0	0	0	0	0	0	0	0	0	0	0	0	0	0	0	0	0	0	0	0	0	0	0	0	0	0	0	0
COI00233	M01998:36:000000000-BCJWJ:1:1106:20761:14385_CONS_SUB_SUB_CMP	TATCATCAAGAATTGCCCATAGAGGTGCTTCTGTTGATCTTGCTATTTTCTCTTTACATCTTGCAGGTATTTCTTCTATTTTAGGATCAGTAAACTTCATTACAACCGCCATTAATATGCGATCTACAGGAATTACCTTAGACCGTATACCTTTATTTGTCTGATCTGTAATTATTACTACTATCTTACTTTTACTTTCTTTACCTGTTTTAGCTGGAGCTATTACTATACTACTTACAGACCGAAATTTAAATACATCATTTTTTGATCCTGCAGGAGGAGGAGACCCCATCTTATACCAACATTTATTT	Eukaryota	Arthropoda	Insecta	Diptera	Diptera	Diptera	Diptera	88.7	0	0	0	0	0	0	0	0	0	0	0	0	0	0	0	0	0	0	0	0	0	0	0	0	1	0	0	2	0	0	0	0	0	0	0	0	0	0	0
COI00234	M01998:36:000000000-BCJWJ:1:1109:26194:15647_CONS_SUB_SUB_CMP	CTTATCTTCTAGCATTGCCCACAGAGGTGCTTCAGTAGACTTAGCTATTTTTTCTCTTCATTTAGCTGGAGTATCTTCTATTTTAGGATCAGTAAATTTTATTACAACAGTAATTAATATACGATCAAGAGGAATTACTTTAGACCGTATACCTTTATTCGTTTGATCAATCGTAATTACAACCGTTTTATTACTTTTATCTTTACCTGTATTAGCAGGAGCTATTACAATATTATTAACAGACCGAAATTTAAATACTTCTTTCTTTGACCCTGCGGGAGGAGGAGACCCTATTCTTTATCAACACTTATTT	Eukaryota	Arthropoda	Insecta	Diptera	Diptera	Diptera	Diptera	90.53	0	0	0	0	0	0	0	0	0	0	0	0	0	0	0	0	0	0	0	0	0	0	0	0	0	0	0	0	0	0	0	0	0	0	0	0	0	0	0
COI00235	M01998:36:000000000-BCJWJ:1:1110:17994:8069_CONS_SUB_SUB_CMP	ACTTTCAAGTGGAAATTCTCATTCAGGCCCTGCTGTAGACTTGGCTATTTTCAGTTTACATTTGTCTGGAGCAGCGTCTATTTTAGGTGCGATTAATTTTATATGCACTATTTTAAACATGAGAACTAAAGGTTTGTATATGCATAAATTGCCATTATTCGTTTGGTCTATTTTAATTACTGCAGTATTATTGTTGTTATCTTTACCTGTTCTTGCTGGAGCAATTACTATGTTGTTGACGGATAGAAATTTTAACACTTCATTTTTTGATCCTGCTGGAGGAGGTGACCCTGTACTTTATCAACATTTATT	Eukaryota	Eukaryota	Eukaryota	Eukaryota	Eukaryota	Eukaryota	Eukaryota	98.718	6	7	13	8	16	22	42	53	45	110	150	204	18	34	21	9	32	9	6	15	3	28	4	16	108	200	130	29	1	21	34	13	5	4	3	5	44	29	18
COI00236	M01998:36:000000000-BCJWJ:1:2103:23675:9517_CONS_SUB_SUB_CMP	TCTATCAAGAAATTTAGCCCATGCAGGACCCTCTGTAGATATGGCCATTTTTTCACTACATTTAGCCGGTGCTTCATCAATTTTAGGTGCCGTAAACTTCATCACAACTGTAATCAACATGCGATGAAACGGAATACGATTAGAACGATTACCTTTATTCGTATGAGCTGTACTATTAACAGTTATTCTATTACTCCTATCCCTTCCAGTACTTGCCGGGGCAATTACAATACTATTAACAGACCGTAACCTCAATACATCATTCTTTGACCCTGCAGGAGGAGGAGACCCTATTCTATATCAACACTTATTC	Eukaryota	Annelida	Annelida	Annelida	Annelida	Annelida	Annelida	87.742	0	0	0	0	0	0	0	0	0	0	0	0	0	0	0	0	0	0	0	0	0	0	0	0	0	0	0	1	0	0	0	0	0	0	1	0	0	0	0
COI00237	M01998:36:000000000-BCJWJ:1:1106:22315:21513_CONS_SUB_SUB_CMP	TTTATCATCAATTGAAGCACATTCTGGAGGTTCAGTAGATTTAGCAATTTTTAGTTTACATTTAGCTGGTGCATCTTCAATTTTAGGAGCTATGAATTTTATTACAACAGTAATAAATATGAGAACTCCAGGATTAAAAATGCATAGAATTCCTTTATTTGTTTGAGCAGTATTTATAACAGCAATATTGTTATTATTATCTTTACCTGTTTTAGCAGGTGCTATTACTATGTTATTAACAGATAGAAATTTTAATACTACATTCTTTGATCCAGCTGGTGGAGGTGATCCAATATTATATCAACATTTATTT	Eukaryota	Eukaryota	Eukaryota	Eukaryota	Eukaryota	Eukaryota	Eukaryota	0	0	0	0	12	53	64	18	24	0	2	2	11	48	14	2	5	0	0	28	65	23	10	0	10	0	0	0	0	2	8	0	4	1	7	20	13	8	5	15
COI00238	M01998:36:000000000-BCJWJ:1:1101:9950:23829_CONS_SUB_SUB_CMP	TTTAGCTGCTAACATTGCTCATGGGGGCTCTTCAGTAGATTTCGCTATTTTTTCTCTTCACCTAGCAGGGGTGTCCTCAATTCTTGGTGCGGTAAATTTTATTACTACAGTGATTAATATGCGTAGACCTGGGATAACTCCCGATCGAATTCCTCTATTCGTGTGATCAGTAGTAATTACTGCAGTGCTCCTTCTTCTATCACTGCCAGTGCTTGCGGGCGCTATTACCATACTTTTAACAGACCGCAACTTAAATACATCATTTTTTGACCCGGCTGGTGGGGGAGACCCAATTTTATATCAACACTTGTTT	Eukaryota	Arthropoda	Insecta	Ephemeroptera	Baetidae	Centroptilum	Centroptilum luteolum	100	0	0	0	0	0	0	0	0	0	0	0	0	0	0	0	0	0	0	0	0	0	0	0	0	0	0	0	0	0	0	0	0	0	0	0	0	0	0	0
COI00239	M01998:36:000000000-BCJWJ:1:2114:20819:6032_CONS_SUB_SUB_CMP	TCTTTCTTCTGGAATTGCCCATGCTGGAGGGTCAGTTGATTTAGCAATTTTTTCTTTACACTTAGCCGGTATTTCATCTATTTTAGGAGCAGTAAATTTTATTACTACAGTAATTAATATACGATCTAATGGAATTACTTTAGACCGTATACCTTTATTTGTCTGATCAGTAGTAATTACAGCTATTTTACTTTTATTATCTCTTCCTGTTTTAGCAGGAGCCATCACTATATTATTAACTGATCGAAATTTAAATACCTCTTTTTTTGACCCTGCGGGCGGGGGAGATCCTATTTTATATCAACATTTATTT	Eukaryota	Arthropoda	Insecta	Diptera	Diptera	Diptera	Diptera sp.12	92.35	0	0	0	0	0	0	0	0	0	0	0	0	0	0	0	0	0	0	0	0	0	0	0	0	0	0	0	0	0	0	0	0	0	0	0	0	0	0	0
COI00240	M01998:36:000000000-BCJWJ:1:1101:3218:17669_CONS_SUB_SUB_CMP	GTTAAGAAGAAACATTGCCCATAGCGGATCTTCTGTTGATTTTGCTATTTTTTCTTTACATTTGGCAGGTATTTCTTCTCTTTTGGGGGCAGTAAATTTTATTAGAACTTTAGGTAATTTACGGGTTTTTGGCATACTATTGGACCGGATGCCCATATTTGCATGGGCAGTCTTAGTTACTGCAGTTCTTCTTTTACTTTCTTTACCTGTTTTGGCTGGGGCAATTACAATACTTTTAACAGATCGAAATTTAAATAGTTCTTTTTACGATGTTAGAGGTGGCGGAGATCCCGTGTTGTACCAACATCTATTT	NA	NA	NA	NA	NA	NA	NA	0	0	0	0	67	141	96	30	16	0	0	0	0	0	0	0	0	0	0	3	0	0	0	0	15	626	1469	726	0	0	0	18	0	0	0	0	0	0	4	0
COI00241	M01998:36:000000000-BCJWJ:1:1102:11943:24775_CONS_SUB_SUB_CMP	ACTTTCATCAGGAATTGCCCATGCCGGAGCATCAGTAGATTTAGCTATTTTTTCTCTTCACCTTGCCGGAATTTCTTCAATTTTAGGAGCTGTAAATTTTATTACAACAATTATTAATATACGATCTAATGGAATTACATTTGACCGAATACCTTTATTTGTATGATCAGTAATAATTACAGCAGTATTACTTCTTTTATCCCTCCCAGTATTAGCCGGAGCTATTACTATGCTATTAACAGATCGAAATCTAAATACCTCTTTTTTTGACCCAGCGGGTGGGGGAGACCCTATTCTCTATCAACATCTATTT	Eukaryota	Arthropoda	Insecta	Diptera	Simuliidae	Simulium	Simulium velutinum	99.361	0	0	0	0	0	0	0	0	0	0	0	0	0	0	0	0	0	0	0	0	0	0	0	0	0	0	0	0	0	0	0	0	0	0	0	0	0	0	0
COI00242	M01998:36:000000000-BCJWJ:1:1104:9614:11233_CONS_SUB_SUB_CMP	ATTATCTAGTGTTGTTGCGCATCCAGGAGCATCAGTAGACTTAGCAATTTTTAGTTTACATATTGCGGGAGTATCGTCTATTTTAGGATCAATTAATATGATTACAACAATTATCAATATGAGAGCGCCAGGTATTTATATGGGAAATTTACCGTTATTTGTGTGGGCTATTTTTATTACAGCATGGTTGTTATTGTTATCTTTACCGGTATTTGCGGGAGGTATTACAATGTTATTAACAGATAGAAATTTTAACACTACATTTTTTGATCCTGTAGGTGGAGGTGACCCGATATTATATCAACATTTATTT	Eukaryota	Amoebozoa	Amoebozoa	Amoebozoa	Amoebozoa	Amoebozoa	Amoebozoa	85.11	26	0	0	9	20	9	0	0	12	8	1	0	0	2	5	9	14	0	10	12	1	9	0	1	0	0	0	11	0	0	0	0	0	6	3	6	4	0	1
COI00243	M01998:36:000000000-BCJWJ:1:2103:9902:26183_CONS_SUB_SUB_CMP	TAGCTAGAAATCTGGCTCATTCTGGGCCTTCTGTAGACTTAGCTATTTTCTCTCTACATTTAGCTGGGGTGGCATCGATTCTAGGAGCTATTAACTTTATTACTACAATAATTAACATGCGATGAAAAGGAATACGTCTTGAACGAATTCCCCTATTTGTGTGAGCTGTAATTCTAACCGTAATCTTACTTTTACTAACATTACCAGTTTTAGCTGGTGCCATTACCATGCTACTAACAGATCGAAATCTAAACACATCCTTCTTTGACCCTGCTGGGGGTGGTGATCCTGTACTCTATCAACACTTATTC	Eukaryota	Annelida	Clitellata	Haplotaxida	Naididae	Tubifex	Tubifex sp.1	98.99	0	0	0	0	0	0	0	0	0	0	0	0	0	0	0	0	0	0	0	0	0	0	0	0	0	0	0	0	0	0	0	0	0	0	0	0	0	0	0
COI00244	M01998:36:000000000-BCJWJ:1:1109:17039:4041_CONS_SUB_SUB_CMP	TCTAGCAGGAGCGATTGCCCACGCAGGAGCATCTGTAGATTTAACTATTTTTTCTTTACATTTAGCAGGAGTTTCTTCTATTCTAGGAGCTATTAATTTTATTACTACAACAATTAATATAAAATCCCCAGGTATAAAAATAGATCAAATACCCTTATTTGTATGAGCAGTAGTAATTACAGCTGTACTTCTATTACTTTCTTTACCAGTTCTAGCAGGAGCAATTACAATATTATTAACAGACCGAAATATTAATACATCTTTCTTTGATCCTGCAGGAGGAGGAGATCCTATTTTATATCAACACTTATTT	Eukaryota	Arthropoda	Insecta	Odonata	Aeshnidae	Boyeria	Boyeria irene	100	0	0	0	0	0	0	0	0	0	0	0	0	0	0	0	0	0	0	0	0	0	0	0	0	0	0	0	0	0	0	0	0	0	0	0	0	0	0	0
COI00245	M01998:36:000000000-BCJWJ:1:2105:13043:22004_CONS_SUB_SUB_CMP	TTTATCTAGCATTACAGCACACTCCGGTGCAGCTGTAGATTTAGCTATTTTCAGTTTACACTTATCGGGAGTTTCGTCATTACTAGGTGCAATTAATTTTATATGTACTATCGTTAATATGAGAACGAAAAGTATGCCTTTTCATAGATTACCTTTATTTGTGTGGTCTATTTTAATTACGGCATTTTTATTGTTATTATCATTACCTGTGTTAGCTGGAGCTATTACTATGCTTTTAACAGACAGGAACTTCAACACAACGTTTTTTGTGCCTGCTGGTGGAGGTGATCCAGTGCTTTTTCAACATTTATTT	NA	NA	NA	NA	NA	NA	NA	0	0	0	0	0	7	5	19	10	0	12	23	102	0	0	6	0	0	0	0	1	0	21	3	14	33	29	20	8	0	5	17	1	0	0	0	0	9	0	0
COI00247	M01998:36:000000000-BCJWJ:1:1101:12190:2133_CONS_SUB_SUB_CMP	TTTGTCTAATTCTGTTTATCATTTTGGTGGTTCTGTTGATTTGGCTATTTTTAGATTACATGTAGCGGGTGTTTCTTCTATTTTAGGGGGTATTAATTTTATTACTACTTGTTTGAAAGGGAAGATCAGATTTGTATTGTCATTCGAATTTTTGAATCTTTTTGTTTGAGCTATAATTATTACTAGATTTTTGTTGGTGTTGAGATTGCCTGTTCTAGCAGGAGGGATTACTATGCTATTATTAGATCGAAATTTTGGGTCTTCTTTTTTTGACCCTAGAGGGGGAGGGAATCCTATTCTGTATCAGCATTTATTT	Eukaryota	Rotifera	Rotifera	Rotifera	Rotifera	Rotifera	Rotifera	88.33	0	0	0	0	0	0	0	0	0	0	0	0	0	0	0	0	0	0	0	0	0	0	0	0	0	12	0	0	0	0	0	0	0	0	0	0	0	0	0
COI00248	M01998:36:000000000-BCJWJ:1:1106:13028:28684_CONS_SUB_SUB_CMP	ATTATCAAGTGTGTTTGTACATTCAGGAGGTTCAGTAGATTGTGCGATATTTAGTTTACATTTAGCAGGGATATCATCAATATTAGGAGCTATAAATTTTATAGTAACAATAATAAATATGAGAGTGGAGGGTTTAACATTTTTTAGAATACCATTATTTGTATGAGCTGTGTTTATAACAGCATGATTATTATTATTATCATTACCAGTATTAGGAGGAGCAATAACAATGTTATTAACGGATAGAAATTTTAATACTTCATTTTATGAAGTGAGTGGGGGAGGAGACCCTGTATTATATCAACATTTATTT	Eukaryota	Amoebozoa	Amoebozoa	Amoebozoa	Amoebozoa	Amoebozoa	Amoebozoa	86.149	0	0	0	2	43	28	33	0	0	5	6	3	9	20	0	22	37	30	1	12	10	2	3	0	5	0	0	20	0	0	0	0	0	1	5	7	0	13	5
COI00249	M01998:36:000000000-BCJWJ:1:1109:25640:10785_CONS_SUB_SUB_CMP	TCTTTCTGCTGGAATTGCCCATGCTGGAGCGTCTGTAGACCTTGCTATTTTTTCTCTTCATCTAGCTGGTGTCTCATCAATTCTTGGAGCTGTTAATTTTATTACCACCACAATCAATATGCGGGCTAGAGGAATAACTATAGACCGAATCCCTTTATTCGTTTGATCAGTAGTAATCACAGCAATTCTCCTATTGCTTAGACTCCCTGTCCTCGCTGGGGCTATCACTATACTGTTAACTGATCGTAACCTAAATACCTCCTTCTTTGACCCTGCAGGAGGTGGAGATCCCATCCTCTATCAACATCTATTC	Eukaryota	Arthropoda	Insecta	Ephemeroptera	Leptophlebiidae	Leptophlebiidae	Leptophlebiidae sp.1	99.681	0	0	0	0	0	0	0	0	0	0	0	0	0	0	0	0	0	0	0	0	0	0	0	0	0	0	0	0	0	0	0	0	0	0	0	0	0	0	0
COI00250	M01998:36:000000000-BCJWJ:1:1101:9016:8161_CONS_SUB_SUB_CMP	ATTATCAAGTGTTCAAGCACACTCAGGACCTTCAGTAGATTTAGCTATTTTTAGTTTACATTTATCAGGTATTTCTTCATTATTAGGTGCTATTAATTTCTTATCAACAATATATAATATGAGAGCTCCAGGTTTAAGTTTCCATAGATTACCTTTATTCGTATGGTCAGTATTTATTACAGCTTTTTTATTATTATTAACATTACCAGTATTAGCAGGTGCTATTACTATGTTATTAACAGACAGAAATTTAAATACATCTTTCTATGATCCATCAGGTGGTGGGGATCCTGTATTATATCAACATTTATTT	Eukaryota	Eukaryota	Eukaryota	Eukaryota	Eukaryota	Eukaryota	Eukaryota	0	49	12	0	0	15	16	9	37	26	1	11	25	3	2	28	2	8	3	5	6	7	14	3	2	0	21	5	0	0	8	5	0	0	0	2	1	10	4	3
COI00251	M01998:36:000000000-BCJWJ:1:1101:9094:17687_CONS_SUB_SUB_CMP	TTTATCAAATTCTGTTTATCATTTTGGCGGGTCGGTTGATTTTGCTATTTTTAGTCTACATGTGGCTGGAGTTTCTTCTATTTTAGGTGGTATTAATTTTATTACTACTTGTTTGAAAGGAAAAATTAGTTATGTTTTAAGATTAGAATTTTTAACTTTATTTGTTTGAGCTATAATTGTTACAAGATTTTTATTAGTTTTAAGTTTACCTGTTTTAGCAGGTGGAATTACCATATTATTATTAGATCGTAATTTTGGTTCTTCTTTTTTTGATCCTAGAGGAGGAGGTAATCCTATTTTGTATCAACATTTATTT	Eukaryota	Rotifera	Rotifera	Rotifera	Rotifera	Rotifera	Rotifera	92.59	0	0	0	0	22	17	0	11	0	6	13	21	0	0	0	0	0	0	5	27	12	4	0	0	0	0	0	0	0	0	0	0	0	0	0	0	0	0	0
COI00252	M01998:36:000000000-BCJWJ:1:1113:16915:17987_CONS_SUB_SUB_CMP	ATTATCAGGTATAACAGCTCACTCTGGTGGTGCTGTTGATTTAGCTATTTTTAGTTTACACTTATCTGGTGCCGCTTCTATTTTAGGTGCAATTAATTTTATTTGTACTATTACTAATATGAGAGCAAAAAGCCTTCCATTCCACAGACTTCCTTTATTTGCATGGGCGATTTTTCTAACAGCGTTTTTGTTATTACTATCTTTACCAGTATTAGCAGGTGCTATTACTATGTTATTAACTGATAGAAATTTTAATACTACTTTCTTTGATCCTGCTGGAGGTGGAGATCCTGTATTATACCAGCATTTATTT	Eukaryota	Stramenopiles	Bacillariophyceae	Naviculales	Naviculaceae	Mayamaea	Mayamaea permitis	99.361	2	4	39	2	8	11	15	20	2	9	17	36	77	44	45	30	54	28	3	2	1	19	6	15	27	39	15	22	3	14	48	1	0	0	1	3	22	46	32
COI00254	M01998:36:000000000-BCJWJ:1:2105:11752:5079_CONS_SUB_SUB_CMP	TTTGTCAGCAAATATTGCTCACGGGGGTTCATCTGTAGATTTCGCTATTTTTTCTCTTCATTTAGCAGGGATTTCATCTATTTTAGGGGCTGTAAATTTTATTACCACCGTGGTTAACATGCGTAGACCAGGTATAACTCTTGATCGAATACCTTTATTTGTTTGATCAGTGGTAATTACCGCTGTTTTACTGCTATTATCATTACCTGTTTTAGCTGGTGCCATCACTATATTACTCACAGACCGAAATTTAAACACATCATTTTTTGACCCAGCTGGTGGGGGTGATCCTATTTTATATCAACATTTATT	Eukaryota	Arthropoda	Insecta	Ephemeroptera	Ephemeroptera	Ephemeroptera	Ephemeroptera sp.7	99.679	0	0	0	0	0	0	0	0	0	0	0	0	0	0	0	0	0	0	0	0	0	0	0	0	0	0	0	0	0	0	0	0	0	0	0	0	0	0	0
COI00255	M01998:36:000000000-BCJWJ:1:1106:22898:5244_CONS_SUB_SUB_CMP	ACTTTCGGCTGGGATTGCCCACGCGGGAGCTTCTGTAGATTTAGCAATTTTCTCTTTACATCTTGCTGGAGTTTCCTCTATTTTAGGGGCTGTGAATTTCATCACTACTACAATTAACATACGATCAAGTGGAATAACAATAGACCGAATTCCCTTATTTGTTTGGTCAGTTTTAATCACAGCTATCTTACTTCTTCTTTCTCTTCCCGTACTGGCTGGAGCTATCACTATACTATTAACCGACCGAAATCTTAATACATCATTCTTTGACCCAGCAGGGGGAGGAGACCCAATTTTATACCAACATCTTTTC	Eukaryota	Arthropoda	Insecta	Ephemeroptera	Ephemeroptera	Ephemeroptera	Ephemeroptera	88.498	0	0	0	0	0	0	0	0	0	0	0	0	0	0	0	0	0	0	0	0	0	0	0	0	0	0	0	0	0	0	0	0	0	0	0	0	0	0	0
COI00256	M01998:36:000000000-BCJWJ:1:1102:27269:21930_CONS_SUB_SUB_CMP	CCTGTCCTCAAATATTGCACATGCAGGAGCCTCTGTTGATTTAGCTATTTTTTCTTTACATTTAGCAGGTATTTCTTCAATTTTAGGAGCAGTAAATTTTATTACTACAGTAATTAATATACGATCAGAAGGAATTTCTTTAGATCGAATACCTTTATTTGTTTGATCTGTAGTAATTACTGCAATTCTTCTTCTTCTTTCTCTTCCTGTTTTAGCTGGAGCCATTACTATACTTTTAACGGATCGAAATTTAAACACTAGATTTTTTGATCCTGCAGGAGGAGGAGATCCTATTCTTTATCAACATTTATTT	Eukaryota	Arthropoda	Insecta	Diptera	Chironomidae	Corynoneura	Corynoneura sp.2	99.68	0	0	0	0	0	0	0	0	0	0	0	0	0	0	0	0	0	0	1	0	0	0	0	0	0	0	0	0	0	0	0	0	0	0	0	0	5	0	0
COI00257	M01998:36:000000000-BCJWJ:1:2106:11821:19341_CONS_SUB_SUB_CMP	GTTAGCTAGCAATATTGCACATACAGGCAGATCAGTTGATCTCTCTATTTTTTCTCTTCATATGGCCGGTATTTCTTCAATTTTAGGAGCAATTAACTTTATTACTACTATCATAAACATAAAACCAGTAAGTATACTTTTCGATCAAATACCTCTATTTGTTTGATCCGTCGCCATTACAGCTCTTCTATTATTACTATCACTACCAGTTTTAGCTGGAGCTATTACCATACTTTTAACAGATCGTAATTTAAATACTTCTTTTTTTGACCCAGCTGGAGGAGGAGACCCTATTTTATACCAACATTTATTT	Eukaryota	Arthropoda	Insecta	Trichoptera	Leptoceridae	Athripsodes	Athripsodes braueri	99.68	0	0	0	0	0	0	0	0	0	0	0	0	0	0	0	0	0	0	0	0	0	0	0	0	0	0	0	0	0	0	0	0	0	0	0	0	0	0	0
COI00258	M01998:36:000000000-BCJWJ:1:1108:24454:7364_CONS_SUB_SUB_CMP	ATTATCAAATAATTTATTTCATTCAGGTAAAGCAGTTGATATTTCTATTTTTTCATTACATATAGCAGGAATTTCATCAATTTTAGGAGCAATTAATTTTATTTCAACAATTTTTAATATAAAATTAAAAAACATTCCAATAAGAATAATTCCATTATTTGTTTGATCAATTAAAATTACAGCAATTTTATTATTACTTTCATTACCTGTATTAGCGGGTGCAATTACAATACTTTTAACTGATCGAAATTTAAATACTTCATTTTTTGATCCTTCAGGAGGAGGAGATCCTATTTTATACCAACATTTATTT	Eukaryota	Arthropoda	Insecta	Trichoptera	Polycentropodidae	Polycentropus	Polycentropus kingi	100	0	0	0	0	0	0	0	0	0	0	0	0	0	0	0	0	0	0	0	0	0	0	0	0	0	0	0	0	0	0	0	0	0	0	0	0	0	0	0
COI00259	M01998:36:000000000-BCJWJ:1:2111:5119:9114_CONS_SUB_SUB_CMP	TTTATCGTCTAATATTGCCCACGCAGGAGCATCTGTTGATTTAGCAATTTTTTCTCTTCATCTTGCAGGTATTTCTTCTATTCTAGGAGCAGTTAATTTTATTACAACAGTAATTAATATACGATCAGAAGGTATTTCTTTAGATCGAATACCATTATTTGTTTGATCAGTAATTATTACAGCCGTATTATTACTTCTTTCTTTACCTGTCTTAGCTGGGGCAATTACTATACTTTTAACAGATCGAAATTTAAATACAAGATTTTTCGATCCTGCAGGAGGAGGGGACCCTATTTTATACCAACATTTATTT	Eukaryota	Arthropoda	Insecta	Diptera	Diptera	Diptera	Diptera	91.14	0	0	0	0	0	0	0	0	0	0	0	0	0	0	0	0	0	0	0	0	0	0	0	0	0	0	0	0	0	0	0	0	0	0	0	0	0	0	0
COI00260	M01998:36:000000000-BCJWJ:1:1101:17494:6288_CONS_SUB_SUB_CMP	ATTATCTGGGCCTTTAGCTCATTCAGGAGGATCTGTAGATTTAACTATTTTTAGTCTTCATTGTGCTGGATTTTCTTCCATTGCAGGAGCAATTAATTTTATTACAACTATTTTTAATATGAGAACACCAGGTTTAACATTTGACAAACTTCCTTTATTTGTATGATCAGTGTTAATAACAGCATTTTTATTACTCCTTTCTTTACCTGTTTTAGCAGGAGCAATAACTATGCTATTAACTGATAGAAATTTTAATACTACTTTTTTTGATCCAGCTGGAGGAGGAGATCCTGTTTTATATCAACATTTATTT	Eukaryota	Cnidaria	Hydrozoa	Anthoathecata	Hydridae	Hydra	Hydra vulgaris	98.35	66	160	27	3	20	6	39	45	24	18	45	30	59	17	66	54	72	59	4	10	2	12	13	30	11	25	6	103	10	47	27	9	2	4	6	1	62	27	30
COI00261	M01998:36:000000000-BCJWJ:1:2107:6929:17557_CONS_SUB_SUB_CMP	TTTAAGTGGTATTGAAGCACACTCTGGGGCAGCGGTGGACTTAGGTATTTTTAGTTTACATATGTCTGGTTTATCTTCTATTTTAGGATCTATTAACTTTATCGTTACTATTACAAATATGCGCGCGTTAGGTTTAACTTTTTACACCTTACCTTTATTTGTTTGATCTGTTTTTATTACAGCATTTTTATTACTTCTTTCTTTACCTGTTTTAGCTGGTGCAATTACTATGTTATTAATGGATCGTAACTTTAAAACTGTTTTTTTTGTTCCTGCCAATGGTGGAGATCCTGTTTTATATCAACATCTTTTC	NA	NA	NA	NA	NA	NA	NA	0	0	0	0	0	0	0	0	0	0	0	0	0	0	0	0	0	0	0	2	1	0	0	0	0	0	0	0	0	0	0	0	0	0	0	0	3	0	0	0
COI00262	M01998:36:000000000-BCJWJ:1:1103:10009:24143_CONS_SUB_SUB_CMP	CCTGTCCTCAAATATTGCACATGCAGGAGCCTCTGTTGATTTAGCTATTTTTTCTTTACATTTAGCAGGTATTTCTTCAATTTTAGGAGCAGTAAATTTTATTACTACAGTAATTAATATACGATCAGAAGGAATTTCTTTAGATCGAATACCTTTATTTGTTTGATCTGTAGTAATTACTGCAATTCTTCTTCTTCTGTCTCTTCCTGTTTTAGCTGGAGCCATTACTATGCTTTTAACGGATCGAAATTTAAATACTAGATTTTTTGATCCTGCAGGAGGAGGAGATCCTATTCTTTATCAACATTTATTT	Eukaryota	Arthropoda	Insecta	Diptera	Chironomidae	Corynoneura	Corynoneura sp.2	99.35	0	0	0	0	0	0	0	0	0	0	0	0	0	0	0	15	33	25	0	0	1	0	0	0	0	0	0	7	0	0	0	0	0	0	1	0	0	0	0
COI00263	M01998:36:000000000-BCJWJ:1:2101:10184:5669_CONS_SUB_SUB_CMP	TTTATCGGCAAATATTGCTCACGCAGGAGCCTCTGTAGATTTAGCTATTTTTTCTCTTCATTTAGCAGGTATTTCATCAATTTTAGGAGCCGTAAATTTTATTACTACAGTAATTAATATACGATCTGAAGGCATTTCATTAGACCGAATACCTTTATTTGTATGATCAGTGATTATTACGGCTATTTTACTGCTTCTTTCTTTACCTGTATTAGCAGGAGCTATCACCATACTTTTAACTGACCGAAATTTAAACACAAGATTTTTTGATCCGGCCGGAGGGGGGGACCCTATCTTATACCAACATTTATTT	Eukaryota	Arthropoda	Insecta	Diptera	Diptera	Diptera	Diptera	91.67	0	0	0	0	0	0	0	0	0	0	0	0	0	0	0	0	0	0	0	0	0	0	0	0	0	0	0	0	0	0	0	0	0	0	0	0	0	0	0
COI00264	M01998:36:000000000-BCJWJ:1:1105:12311:25852_CONS_SUB_SUB_CMP	CCTATCATCTAATTTAGCTCATATCGGAAGATCTGTTGACCTAAGAATTTTTTCTCTCCATATAGCAGGTATCTCATCAATTTTAGGGGCTGTTAATTTTATTTCTACTATAATTAATATACGAGCTGAAGGTATATACTTAGAAAAAATACCCCTGTTTGCCTGATCTGTATTAATTACAGCAATTCTTTTATTACTTTCTCTACCTGTTTTAGCGGGGGCCATTACAATATTATTAACAGACCGAAATTTAAACACTTCATTTTTCAATCCTGCTGGAGGGGGAGACCCTATTTTATACCAACATCTATTT	Eukaryota	Arthropoda	Insecta	Trichoptera	Glossosomatidae	Catagapetus	Catagapetus maclachlani	99.357	0	0	0	0	0	0	0	0	4	0	0	0	0	0	0	0	0	0	0	0	0	0	0	0	0	0	0	0	0	0	0	0	0	0	0	0	0	0	0
COI00265	M01998:36:000000000-BCJWJ:1:2107:20911:6672_CONS_SUB_SUB_CMP	ATTATCTAGTATTGAAAGTCATTCAGGTGGTTCAGTAGATTTAGCTATTTTTAGTTTACATTTAGCAGGTGCATCTTCTATTTTAGGAGCTTTAAATTTTATTACTACAATAATTAATATGAGAACTCCTGGTTTAAAAATGCATAGAATACCTTTATTTGTTTGAGCTATTTTTATTACTGCAATATTATTATTATTATCTTTACCGGTTTTAGCTGGTGCTATTACCATGTTGTTAACTGATAGAAACTTTAATACCACATTTTTTGATCCAGCAGGAGGAGGTGATCCTATTTTATATCAACATTTATTT	Eukaryota	Eukaryota	Eukaryota	Eukaryota	Eukaryota	Eukaryota	Eukaryota	86.495	0	0	0	0	0	0	0	0	0	0	0	0	0	0	0	0	0	0	0	0	0	0	0	0	0	0	0	0	0	0	0	0	0	0	0	0	0	0	0
COI00266	M01998:36:000000000-BCJWJ:1:2107:4676:23186_CONS_SUB_SUB_CMP	TCTCTCTGCTGGGATCGCCCACGCAGGTGCTTCTGTAGATTTAGCAATTTTCTCTCTTCACTTAGCCGGGGTTTCCTCTATTCTAGGGGCAGTTAATTTCATTACGACTACCATTAATATGCGATCGAGAGGAATAACAATAGATCGAATCCCTTTATTTGTGTGATCTGTTTTAATTACTGCCGTTTTACTTTTATTATCCTTACCCGTTCTAGCTGGAGCTATTACTATACTTCTCACAGACCGAAATCTAAATACCTCTTTCTTTGACCCCGCAGGAGGCGGAGACCCTATTCTTTACCAACATTTGTTT	Eukaryota	Arthropoda	Insecta	Ephemeroptera	Ephemeroptera	Ephemeroptera	Ephemeroptera sp.3	99.681	0	0	0	0	0	0	0	0	0	0	0	0	0	0	0	0	0	0	0	0	0	0	0	0	0	0	0	0	0	0	0	0	0	0	0	0	0	0	0
COI00267	M01998:36:000000000-BCJWJ:1:2110:25908:19576_CONS_SUB_SUB_CMP	ATTAAGGAGTAATATTGCGCATAGGGGGGCCTCAGTTGACTTCGCCATCTTTTCTTTACATTTGGCAGGCATTTCTTCCCTACTGGGAGCGGTTAATTTTATTAGGACATTGGGTAATTTGCGATCTTTTGGAATACTTTTGGATCGGATGCCCATATTTGCTTGAGCAGTTTTAGTGACGGCTGTTCTCTTACTTCTTTCTTTGCCAGTGTTAGCGGGCGCTATCACAATGCTTTTAACAGATCGAAATTTGAATAGATCTTTTTATGACGTAGGAGGTGGGGGAGACCCTGTGTTGTATCAACATTTATTT	NA	NA	NA	NA	NA	NA	NA	0	0	0	0	0	0	0	0	0	0	0	0	0	0	0	0	0	0	0	0	0	0	0	0	0	0	0	0	0	0	0	0	0	0	0	0	0	0	0	0
COI00268	M01998:36:000000000-BCJWJ:1:1102:16758:16088_CONS_SUB_SUB_CMP	TTTAGCCTCAGGAATTGCTCACGCAGGGGCTTCAGTAGATTTAGCTATTTTTTCCCTACATCTTGCAGGGATTTCATCAATTTTAGGAGCAGTAAATTTTATTACAACTGTTATTAATATACGATCAAGAGGTATTACTTTAGACCGAATACCCTTATTTGTTTGATCAGTAGTAATTACGGCTATTTTACTATTATTATCATTACCAGTTTTAGCTGGAGCTATTACTATATTACTAACTGATCGAAACTTGAATACCTCTTTTTTTGACCCTGCTGGAGGAGGAGACCCTATTTTATACCAACACCTATTT	Eukaryota	Arthropoda	Insecta	Diptera	Chironomidae	Ablabesmyia	Ablabesmyia longistyla	92.079	0	0	0	0	2	2	0	0	0	0	0	0	0	0	0	0	27	10	5	3	0	0	0	0	7	0	0	0	0	0	0	0	0	2	2	0	0	0	0
COI00269	M01998:36:000000000-BCJWJ:1:1101:11100:6239_CONS_SUB_SUB_CMP	GCTATCTTCTAGAATTGCTCACAGAGGAGCTTCAGTAGATTTAGCAATTTTTTCTTTACATTTGGCAGGAATTTCCTCTATTTTAGGATCAGTAAATTTTATTACAACAGCAATTAATATACGATCTAACGGAATTACACTTGATCGAATGCCTTTATTTGTATGATCAGTAATTATCACAACAATTCTTCTTTTACTCTCTCTCCCAGTATTAGCTGGAGCAATTACTATATTATTAACAGATCGAAATTTAAATACTTCTTTTTTTGATCCGGCAGGAGGAGGGGATCCTATTCTTTATCAACATTTATTT	Eukaryota	Arthropoda	Insecta	Diptera	Chironomidae	Virgatanytarsus	Virgatanytarsus triangularis	98.718	80	0	0	2	12	13	68	29	38	1	0	27	40	117	115	0	38	26	5	9	6	56	12	18	0	9	4	29	4	4	162	29	0	0	2	0	16	13	0
COI00270	M01998:36:000000000-BCJWJ:1:1101:2755:20242_CONS_SUB_SUB_CMP	TCTTTCAACATCTGGCCAACCTGGCCCTGCCATGGATTTTGCTATTCTTTCTCTGCATATTGCAGGCGCTTCGTCCATCTTGGGTGCTATCAACTTCATCACCACAATTTTCAACATGCGCGCCCCCGGCATGACACTGCATAAAATGCCGTTGTTCGTGTGGGCCGTGTTGGTAACTGTGTTCTTGTTGTTGTTGTCTCTTCCAGTTCTTGCTGGCGGCATTACCATGTTGCTGACAGACCGCAACTTCGGCACATCATTCTTTGTGGCCTCCAAAGGCGGCGACCCTGTGTTGTTCCAACATTTGTTC	NA	NA	NA	NA	NA	NA	NA	0	0	0	0	0	0	2	0	0	0	0	0	0	0	0	0	0	3	0	0	0	0	0	0	0	0	0	0	0	0	0	0	0	0	0	0	0	0	0	0
COI00271	M01998:36:000000000-BCJWJ:1:1102:26528:18959_CONS_SUB_SUB_CMP	ACTTTCATCAGGAATTGCCCATGCCGGAGCATCAGTAGATTTAGCTATTTTTTCTCTTCACCTTGCCGGAATTTCTTCAATTTTAGGAGCTGTAAATTTTATTACAACAATTATTAATATACGATCTAATGGAATTACATTTGACCGAATACCTTTATTTGTATGATCAGTAGTAATTACAGCAGTATTACTTCTTTTATCCCTCCCAGTATTAGCCGGAGCTATTACTATACTATTAACAGATCGAAATCTAAATACCTCTTTTTTTGACCCAGCGGGTGGGGGAGACCCTATTCTCTATCAACATCTATTT	Eukaryota	Arthropoda	Insecta	Diptera	Simuliidae	Simulium	Simulium velutinum	100	0	0	0	2	0	0	0	0	0	0	0	0	0	0	0	0	0	0	0	0	0	0	0	0	0	0	0	0	0	0	0	0	0	0	0	0	0	0	0
COI00272	M01998:36:000000000-BCJWJ:1:1103:8116:15300_CONS_SUB_SUB_CMP	TCTTTCTGCTGGAATTGCCCATGCTGGAGCGTCTGTAGACCTTGCTATTTTTTCTCTTCATCTAGCTGGTGTCTCATCAATTCTTGGAGCTGTTAATTTTATTACCACCACAATCAATATGCGGGCTAGAGGAATAACTATAGACCGAATCCCTTTATTCGTTTGATCAGTGGTAATCACAGCAATTCTCCTATTGCTTAGACTCCCTGTCCTCGCTGGGGCTATCACTATACTTTTAACTGATCGTAACCTAAATACCTCCTTCTTTGACCCTGCAGGAGGTGGAGATCCCATCCTCTATCAACATCTATTC	Eukaryota	Arthropoda	Insecta	Ephemeroptera	Leptophlebiidae	Leptophlebiidae	Leptophlebiidae sp.1	99.681	0	0	0	0	0	0	0	0	0	0	1	0	0	0	0	0	0	0	0	0	0	0	0	0	0	0	0	0	0	0	0	0	0	0	0	0	0	0	0
COI00273	M01998:36:000000000-BCJWJ:1:1101:13094:4762_CONS_SUB_SUB_CMP	ACTTTCTTCAATAATGTACCATTCTTCCCCAGCTGTTGACTTAGGGATTTTTAGTTTACATCTTGCAGGAGTTTCTTCGTTGTTGGGTGCAATAAATTTTATAACTACTATTCTTAATATGCGAGTAGTTGGGTTGCATTTATTTAGAATGCCTTTATTTTGTTGGTCAGTTCTTATTACGGCCGTTTTATTATTGTTATCTTTACCAGTTTTGGCTGGAGCTCTGACTATGCTGTTAACGGATCGAAATTTTAATACCACATTTTTTGACCCCTCCGGTGGTGGTGACCCCATATTATATCAGCACTTGTTT	NA	NA	NA	NA	NA	NA	NA	0	122	101	145	9	48	19	62	94	102	30	22	37	91	43	29	120	36	63	6	15	9	52	9	20	19	49	12	88	1	20	80	7	1	0	2	1	61	52	33
COI00274	M01998:36:000000000-BCJWJ:1:2111:12462:18514_CONS_SUB_SUB_CMP	TTTAGCCGGAAACGTTTCTCATGCAGGACCAGCAGTAGATTGTGCTATTTTCTCCCTTCATTTAGCCGGTGCTTCATCTATTATAAGATCTATTAATTTTATTACCACAATTGCTTATTTCCGAGGAGATAAAGTAACATGAGAAAGAACAAGACTATTTGTCTGAGCAGTATTAATTACTGTATTCTTACTTCTGCTAAGTCTACCTGTCTTAGCTGGAGGAATTACAATATTATTAACTGATCGAAATTTAAATACTTCATTCTTCGATCCAGCAGGAGGAGGAGATCCTATTCTTTATCAACACTTATTC	Eukaryota	Eukaryota	Eukaryota	Eukaryota	Eukaryota	Eukaryota	Eukaryota	0	0	0	0	3	24	8	14	22	22	0	0	0	0	21	0	16	26	73	7	5	1	0	0	16	37	84	32	86	1	15	0	0	0	0	0	0	205	187	113
COI00275	M01998:36:000000000-BCJWJ:1:1107:16399:5558_CONS_SUB_SUB_CMP	TTTATCTAATTCTGTTTATCATTTTGGAGGTTCGGTTGATTTTGCTATTTTTAGTCTACATGTAGCAGGTGTTTCTTCAATTTTAGGGGGTATTAATTTTATTACTACTTGTTTAAAAGGTAAAATTAGATATGTGCTAAGTCTTGAATTTTTAACTTTATTTGTATGGGCAATAATTGTTACAAGATTTTTATTAGTTCTAAGTTTGCCGGTTTTAGCTGGTGGAATTACTATATTATTATTAGATCGTAATTTTGGATCTTCTTTTTTTGATCCTAGTGGAGGAGGTAATCCTATTTTATATCAGCATTTATTT	Eukaryota	Rotifera	Rotifera	Rotifera	Rotifera	Rotifera	Rotifera	91.83	0	0	0	0	0	0	0	0	0	0	0	0	0	0	0	0	0	0	0	0	0	0	0	0	0	0	0	0	0	0	0	0	0	0	0	0	0	0	0
COI00276	M01998:36:000000000-BCJWJ:1:2113:9889:11243_CONS_SUB_SUB_CMP	TTTGTCCGCTGGTATCGCGCATGCTGGAGCTTCAGTCGATTTAGCAATTTTTTCTTTACATTTAGCTGGAATTTCTTCTATTTTAGGGGCTGTTAATTTTATCACAACAACAATTAATATGCGGACAAGAGGAATAACCATAGATCGAATTCCTTTGTTTGTTTGGTCCGTTTTAATCACCGCAATTCTTCTTTTACTTTCCCTGCCTGTATTAGCGGGGGCAATTACGATACTTTTAACAGATCGTAATTTAAACACTTCCTTCTTTGACCCCGCAGGAGGTGGGGATCCTATTTTATACCAACATCTTTTT	Eukaryota	Arthropoda	Insecta	Ephemeroptera	Leptophlebiidae	Choroterpes	Choroterpes picteti	99.681	0	0	0	0	0	0	0	0	0	0	0	0	0	0	0	0	0	0	0	0	0	0	0	0	0	0	0	0	0	0	0	0	0	0	0	0	0	0	0
COI00277	M01998:36:000000000-BCJWJ:1:1109:7606:8550_CONS_SUB_SUB_CMP	TCTTTCAAGAAATCTAGCACACGCGGGCCCATCAGTAGATATAGCAATTTTTTCGCTACATTTAGCTGGTGCCTCATCTATTTTAGGAGCAGTAAATTTCATTACGACAGTAATGAATATACGATGAAATGGGATACGACTAGAACGAGTTCCATTATTCGTATGAGCAGTAATACTAACAGTTATTCTTCTACTTCTATCACTACCTGTACTTGCAGGAGCAATTACAATATTATTAACAGATCGAAATCTAAATACCTCATTCTTCGATCCAGCGGGGGGGGGAGATCCAATTCTATATCAACATTTATTT	Eukaryota	Annelida	Clitellata	Haplotaxida	Naididae	Vejdovskyella	Vejdovskyella comata	96.486	0	0	0	0	0	0	0	0	0	0	0	0	0	0	0	0	0	0	0	0	0	0	0	0	0	0	0	0	0	0	0	0	0	0	0	0	0	0	0
COI00278	M01998:36:000000000-BCJWJ:1:1101:15699:12532_CONS_SUB_SUB_CMP	ATTATCAAGTGTAACAGCGCATTCAGGTGGAGCTGTAGATTTAGCTATTTTTAGTTTACACGTTTCTGGAGCCTCTTCTATATTAGGAGCAATAAATTTCATATGTACTATTTTTAATATGCGAGTAAAAAGTTTATCTTTTCATAAATTACCTCTGTTTGTTTGGTCTGTATTAATTACAGCATTTTTATTATTATTATCTTTGCCTGTTTTAGCAGGAGCTATCACAATGTTGTTAACTGATCGAAACTTTAACACTACCTTTTTTGATCCTGCTGGAGGAGGAGATCCTGTTTTATACCAGCATTTATTT	Eukaryota	Stramenopiles	Stramenopiles	Stramenopiles	Stramenopiles	Stramenopiles	Stramenopiles	88.055	0	68	17	1	12	14	8	22	25	3	4	18	89	90	27	14	0	12	0	2	1	12	11	4	7	11	6	23	2	3	0	3	2	2	2	0	50	48	45
COI00279	M01998:36:000000000-BCJWJ:1:1101:20538:27040_CONS_SUB_SUB_CMP	TCTTTCTGCTGGAATTGCCCATGCTGGAGCGTCTGTAGACCTTGCTATTTTTTCTCTTCATCTAGCTGGTGTCTCATCAATTCTTGGAGCTGTTAATTTTATTACTACCACAATCAATATGCGGGCTAGAGGAATAACTATAGACCGAATCCCTTTATTCGTTTGATCAGTAGTAATCACAGCAATTCTCCTATTGCTTAGACTCCCTGTCCTCGCTGGGGCTATCACTATACTTTTAACTGATCGTAACCTAAATACCTCCTTCTTTGACCCTGCAGGAGGTGGAGATCCCATCCTCTATCAACATCTATTC	Eukaryota	Arthropoda	Insecta	Ephemeroptera	Leptophlebiidae	Leptophlebiidae	Leptophlebiidae sp.1	99.681	0	0	0	0	0	0	0	0	0	0	0	0	0	0	0	0	0	0	0	0	0	0	0	0	0	0	0	0	0	0	0	0	0	0	0	0	0	0	0
COI00280	M01998:36:000000000-BCJWJ:1:1109:10706:23201_CONS_SUB_SUB_CMP	TTTATCTGGTATCGAAAGTCATTCAGGCGGTTCGGTCGATTTAGCAATTTTTAGCTTACATTTAGCTGGTGCTTCGTCAATTTTAGGAGCATTAAACTTTATTACTACAATAATCAACATGAGAACTCCCGGATTAAAAATGCATAGAATTCCGTTATTTGTATGAGCTATTTTTATAACCGCTATATTATTGTTATTATCTTTACCTGTTTTAGCTGGTGCAATTACCATGTTGTTAACTGACAGAAATTTTAATACTACTTTTTTTGACCCTGCAGGTGGCGGAGACCCAATTTTATATCAACATTTGTTT	NA	NA	NA	NA	NA	NA	NA	0	0	0	0	3	12	8	0	0	33	3	0	0	0	0	0	0	0	0	10	5	1	0	0	0	1	0	0	0	0	0	0	0	0	2	1	2	0	0	0
COI00281	M01998:36:000000000-BCJWJ:1:2101:13865:10086_CONS_SUB_SUB_CMP	TTTAGCGGCGAACATTGCTCATGGTGGCTCGTCTGTAGACTTTGCAATTTTTTCTTTGCACTTGGCAGGGGTTTCTTCGATTTTAGGGGCTGTAAATTTTATTACTACAGTGATTAATATACGGAGCCCAGGTATAGGCCTCGATCAGATGCCACTATTTGTTTGATCCGTTGTTATTACTGCGGTATTATTGTTACTCTCTTTACCTGTTTTGGCAGGGGCGATTACCATACTCCTTACAGACCGTAATTTAAATACTTCGTTTTTTGACCCTGCAGGTGGTGGAGACCCTATTTTATACCAACACTTATTT	Eukaryota	Arthropoda	Insecta	Ephemeroptera	Ephemeroptera	Ephemeroptera	Ephemeroptera	89	0	0	0	0	0	0	0	0	0	0	0	0	0	0	0	0	0	0	0	0	0	0	0	0	0	0	0	0	0	0	0	0	0	0	0	0	0	0	0
COI00282	M01998:36:000000000-BCJWJ:1:1102:10237:8034_CONS_SUB_SUB_CMP	TTATCTTCAAGAATTGCCCACAGAGGTGCTTCTGTAGATTTAGCTATTTTTTCTCTTCATTTAGCAGGTATTTCTTCTATTTTAGGATCAGTAAATTTTATTACAACTGCCATTAATATGCGGGCTAATGGAATTACATTAGATCGAATACCTCTGTTTGTCTGATCAGTAGTAATTACAACTGTGTTATTACTTTTATCACTACCTGTATTAGCTGGAGCAATCACAATACTACTTACTGACCGAAATTTAAATACATCATTTTTTGATCCTGCTGGTGGAGGAGATCCAATTCTTTACCAACATTTATTT	Eukaryota	Arthropoda	Insecta	Diptera	Chironomidae	Tanytarsus	Tanytarsus brundini	100	0	0	0	0	0	3	0	1	7	0	0	0	0	0	0	0	0	0	0	0	1	0	0	0	0	0	0	0	0	0	0	0	0	2	0	0	0	0	0
COI00283	M01998:36:000000000-BCJWJ:1:1108:5802:15340_CONS_SUB_SUB_CMP	TCTTGCGGGAGCTATTGCTCATGCGGGAGCATCAGTTGACTTAACAATTTTTTCCCTACACTTAGCAGGGGTATCATCCATTCTAGGAGCAATCAATTTTATTACCACAACAATTAATATAAAGTCTCCTGGTATAAAATTAGACCAAATACCTTTATTCGTTTGAGCAGTAGTTATTACCGCAGTGCTATTATTATTATCTCTTCCAGTATTAGCAGGTGCAATCACTATACTACTAACAGATCGAAATATTAATACCTCATTTTTTGATCCAGCTGGAGGAGGAGATCCTATTTTATATCAACATTTATT	Eukaryota	Arthropoda	Insecta	Odonata	Gomphidae	Onychogomphus	Onychogomphus uncatus	100	0	0	0	0	0	0	0	0	0	0	0	0	0	0	0	0	0	0	0	0	0	0	0	0	0	0	0	0	0	0	0	0	0	0	0	0	0	0	0
COI00284	M01998:36:000000000-BCJWJ:1:1101:8363:4481_CONS_SUB_SUB_CMP	TCTTTCAACATCTGGCCAACCTGGCCCTGCCATGGATTTTGCTATTCTTTCTCTGCATATTGCAGGCGCTTCGTCCATCTTGGGTGCCATCAACTTCATCACCACAATTTTCAACATGCGCGCCCCCGGCATGACACTGCATAAAATGCCGTTGTTCGTGTGGGCCGTGTTGGTAACTGTGTTCTTGTTGTTGTTGTCTCTTCCAGTTCTTGCTGGCGGCATTACCATGTTGCTGACAGACCGCAACTTCGGCACATCATTCTTTGTGGCTTCCAAAGGCGGCGACCCTGTGTTGTTCCAACATTTGTTC	NA	NA	NA	NA	NA	NA	NA	0	0	0	0	0	0	0	0	0	0	0	0	0	0	0	0	0	0	0	0	0	0	0	0	0	0	0	0	0	0	0	0	0	0	0	0	0	0	0	0
COI00285	M01998:36:000000000-BCJWJ:1:2105:10967:12192_CONS_SUB_SUB_CMP	TTTAGCCTCTGGAATGGCTCACGCCGGGGCTTCTGTAGATTTAGCCATTTTCTCTCTACATTTAGCCGGGGTTTCTTCTATTCTTGGGGCAGTAAATTTTATTACTACCACAATTAATATACGAACTAGAGGTATAACTATGGATCGTATTCCCTTATTTGTTTGGTCCGTGCTGATTACCGCAATCTTATTACTACTATCATTACCGGTTTTAGCGGGGGCTATTACTATATTATTAACTGACCGTAATCTTAATACTTCCTTCTTTGACCCCGCAGGAGGTGGAGACCCAATTTTATACCAGCATTTATTT	Eukaryota	Arthropoda	Insecta	Ephemeroptera	Ephemeroptera	Ephemeroptera	Ephemeroptera sp.2	97.764	0	0	0	0	0	0	0	0	0	0	0	0	0	0	0	0	0	0	0	0	0	0	0	0	0	0	0	0	0	0	0	0	0	0	0	0	0	0	0
COI00286	M01998:36:000000000-BCJWJ:1:1102:18734:7255_CONS_SUB_SUB_CMP	TCTCGCGGCTAACATTGCCCATGGAGGGTCGTCAGTTGATTTCGCAATCTTCTCTCTACACTTAGCAGGGATTTCTTCAATTTTGGGTGCTGTAAACTTTATTACTACTGTAGTAAATATACGTAGCCCAGGTATAACGTTGGATCGGATGCCCTTATTTGTCTGGTCTGTTGTTATTACAGCGGTACTGCTGTTGCTGTCTCTCCCGGTTTTAGCAGGTGCCATTACGATACTTTTAACGGACCGTAATTTAAACACTTCATTTTTTGACCCCGCAGGGGGTGGTGACCCTATTTTATACCAACATTTATTT	Eukaryota	Arthropoda	Insecta	Ephemeroptera	Ephemeroptera	Ephemeroptera	Ephemeroptera sp.6	100	0	0	0	0	0	0	0	0	0	0	0	0	0	0	0	0	0	0	0	0	0	0	0	0	0	0	0	0	0	0	0	0	0	0	0	0	0	0	0
COI00287	M01998:36:000000000-BCJWJ:1:2105:15960:23317_CONS_SUB_SUB_CMP	TTTATCAGCAAATATTGCTCACGCAGGAGCCTCTGTAGATTTAGCTATTTTTTCTCTTCATTTAGCAGGTATTTCATCAATTTTAGGAGCCGTAAATTTTATTACTACAGTAATTAATATACGATCTGAAGGCATTTCATTAGACCGAATACCTTTATTTGTATGATCAGTGATTATTACGGCTATTTTACTACTTCTTTCTTTACCTGTATTAGCAGGAGCTATCACCATACTTTTAACTGACCGAAATTTAAACACAAGATTTTTTGATCCGGCCGGAGGGGGAGACCCTATCTTATACCAACATTTATTT	Eukaryota	Arthropoda	Insecta	Diptera	Diptera	Diptera	Diptera	91.67	0	0	0	0	0	0	0	0	0	0	0	0	0	0	0	0	0	0	0	0	0	0	0	0	0	0	0	0	0	0	0	0	0	0	0	0	0	0	0
COI00288	M01998:36:000000000-BCJWJ:1:1110:11800:19608_CONS_SUB_SUB_CMP	TCTCTCTTCAGGAATTGCTCACGCAGGGGCTTCTGTTGATTTAGCAATTTTTTCTTTACATTTAGCTGGAATTTCTTCTATTTTAGGAGCAGTAAATTTTATTACAACAGTAATTAATATACGATCAAGAGGAATCACTTTAGACCGAATACCCTTATTTGTATGATCAGTAGTTATTACAGCTGTTTTACTTCTCTTATCATTACCAGTTTTAGCTGGAGCCATTACTATACTATTAACTGATCGTAATTTAAATACATCCTTTTTCGACCCTGCGGGAGGAGGAGACCCAATTTTATATCAACACTTATTT	Eukaryota	Arthropoda	Insecta	Diptera	Chironomidae	Chironomidae	Chironomidae sp.26	92.73	0	0	0	2	0	2	0	0	0	0	0	0	0	0	0	0	0	0	0	2	2	13	0	0	0	0	0	9	0	0	0	0	0	0	2	4	0	0	0
COI00289	M01998:36:000000000-BCJWJ:1:1101:21303:11662_CONS_SUB_SUB_CMP	TTTAAGTGGAATACAAAGTCATAGTGGACCTAGTGTAGATTTAGCTATTTTCGCATTACATCTAGCAGGTGTAAGTAGTTTATTAGGTGCCATGAACTTTATAACTACTATACTTAATATGAGAAGTGCAGGAATCAGATTACATAAATTAGCTTTATTTGGATGAGCTGTATTAGTTACAGCAGTATTATTATTATTATCATTACCTGTGCTAGCAGGTGCTATAACAATGCTTTTAACAGATAGAAATTTTAATACATCATTCTTTGAAGCTGCAGGTGGTGGTGATCCTATCTTATACCAACATCTATTC	Eukaryota	Ascomycota	Ascomycota	Ascomycota	Ascomycota	Ascomycota	Ascomycota	90.2	45	80	24	6	47	37	22	129	143	28	28	36	56	33	25	23	30	24	7	38	13	15	6	12	29	74	71	58	2	20	30	8	2	3	10	11	68	23	39
COI00290	M01998:36:000000000-BCJWJ:1:2108:8305:4962_CONS_SUB_SUB_CMP	TATCTTCTAGAATTGCTCACAGAGGGGCTTCAGTAGATTTAGCAATTTTTTCTTTACATTTAGCAGGAATTTCTTCTATTTTAGGATCAGTAAATTTTATTACAACAGCTATTAATATACGATCTAATGGAATCACACTTGATCGAATACCTTTATTTGTATGATCAGTAATTATTACAACAATTCTTCTTTTACTTTCTCTTCCAGTATTAGCTGGAGCAATTACTATATTATTGACAGATCGAAATTTAAATACTTCTTTTTTTGATCCAGCAGGAGGAGGGGATCCAATTCTTTATCAACATTTATTT	Eukaryota	Arthropoda	Insecta	Diptera	Chironomidae	Virgatanytarsus	Virgatanytarsus triangularis	97.71	0	0	0	2	25	16	6	0	47	0	0	8	1	0	3	34	14	0	3	8	3	11	0	6	10	0	0	33	0	0	3	5	0	0	1	0	10	0	8
COI00291	M01998:36:000000000-BCJWJ:1:1102:11554:11633_CONS_SUB_SUB_CMP	TTTAGCGGCGAACATTGCTCATGGTGGCTCGTCTGTAGACTTTGCAATTTTTTCTTTGCACTTGGCAGGGGTTTCTTCGATTTTAGGGGCTGTAAATTTTATTACTACAGTGATTAATATACGGAGCCCAGGTATGGGCCTCGATCAGATGCCACTATTTGTTTGATCCGTTGTTATTACTGCGGTATTATTGTTACTCTCTTTACCTGTTTTGGCAGGGGCGATTACCATACTCCTTACAGACCGTAATTTAAATACTTCGTTTTTTGACCCCGCAGGTGGTGGAGACCCTATTTTATACCAACACTTATTT	Eukaryota	Arthropoda	Insecta	Ephemeroptera	Ephemeroptera	Ephemeroptera	Ephemeroptera	89	0	0	0	0	0	0	0	0	0	0	0	0	0	0	0	0	0	0	0	0	0	0	0	0	0	0	0	0	0	0	0	0	0	0	0	0	0	0	0
COI00292	M01998:36:000000000-BCJWJ:1:2101:3289:16874_CONS_SUB_SUB_CMP	TTTGTCTGCAAACACAGCTCACAGTGGCCCTTCTGTTGATTTAGCAATTTTTTCCCTTCACTTAGCTGGGATCTCTTCCATTTTAGGAGCTGTTAATTTTATTACAACAGTAATAAACATACGATCTGTTGGAATTACATTTGACCGAATACCTTTATTTGTTTGATCAGTAGCTATTACTGCTTTACTATTATTACTATCTTTACCCGTATTAGCAGGAGCAATTACAATATTATTAACAGATCGAAATTTAAATACCTCATTTTTTGACCCTGCTGGAGGGGGTGATCCTATTCTTTATCAACATTTATTT	Eukaryota	Arthropoda	Insecta	Diptera	Anthomyiidae (Muscidae)	Limnophora	Limnophora olympiae	100	0	0	0	0	0	0	0	0	0	0	1	0	0	0	0	0	0	0	0	0	0	0	0	0	0	0	0	0	0	0	0	0	0	0	0	0	0	0	0
COI00294	M01998:36:000000000-BCJWJ:1:2109:12135:23600_CONS_SUB_SUB_CMP	TCTATCAAGAAATTTAGCTCATGCAGGTCCGTCAGTAGACCTAGCAATCTTTTCACTTCATCTAGCTGGAGCATCCTCCATTCTAGGAGCTATTAATTTTATTACAACTGTAATTAATATACGATGAAATGGACTACGACTTGAACGAGTTCCATTATTTGTATGAGCAGTAACAATTACAGTAGTACTATTACTATTATCCTTACCAGTACTAGCCGGAGCAATCACCATACTTCTTACAGATCGAAACTTAAATACGACATTTTTTGATCCAGCTGGAGGTGGGGACCCTGTATTATATCAACATTTATTT	Eukaryota	Annelida	Clitellata	Lumbriculida	Lumbriculidae	Lumbriculidae	Lumbriculidae sp.1	94.569	0	0	0	0	0	0	0	0	0	0	0	0	0	0	0	0	0	0	0	0	0	0	0	0	0	0	0	0	0	0	0	0	0	0	0	0	0	0	0
COI00295	M01998:36:000000000-BCJWJ:1:2109:18054:25900_CONS_SUB_SUB_CMP	CCTATCATCAAGAATTGCCCATAGAGGTGCTTCTGTTGATCTTGCTATTTTCTCTTTACATCTTGCAGGTATTTCTTCTATTTTAGGATCAGTAAACTTCATTACAACCGCCATTAATATGCGATCTACAGGAATTACCTTAGACCGTATACCTTTATTTGTCTGATCTGTAATTATTACTACTATCTTACTTTTACTTTCTTTACCTGTTTTAGCTGGAGCTATTACTATACTACTTACAGACCGAAATTTAAATACATCATTTTTTGATCCTGCAGGAGGAGGAGACCCCATCTTATACCAACATTTATTT	Eukaryota	Arthropoda	Insecta	Diptera	Diptera	Diptera	Diptera	88.89	0	0	0	0	0	0	0	0	0	0	0	0	0	0	0	0	0	0	0	0	0	0	0	0	0	0	0	1	0	0	0	0	0	0	0	0	0	0	0
COI00296	M01998:36:000000000-BCJWJ:1:1101:20381:21296_CONS_SUB_SUB_CMP	TCTTTCTGCTGGAATTGCCCATGCTGGAGCGTCTGTAGACCTTGCTATTTTTTCTCTTCACCTAGCTGGTGTCTCATCAATTCTTGGAGCTGTTAATTTTATTACCACCACAATCAATATGCGGGCTAGAGGAATAACTATAGACCGAATCCCTTTATTCGTTTGATCAGTAGTAATCACGGCAATCCTCCTATTGCTTAGACTCCCTGTCCTTGCTGGGGCTATCACTATACTTTTAACTGATCGTAACCTAAATACCTCCTTCTTTGACGCTGCAGGAGGTGGAGATCCCATCCTCTATCAACATCTATTC	Eukaryota	Arthropoda	Insecta	Ephemeroptera	Leptophlebiidae	Leptophlebiidae	Leptophlebiidae sp.1	99.042	0	0	33	7	12	3	36	57	50	0	8	19	0	57	35	27	0	19	5	3	2	12	1	8	19	0	0	11	1	4	0	0	0	7	6	1	0	20	0
COI00297	M01998:36:000000000-BCJWJ:1:1113:9151:23569_CONS_SUB_SUB_CMP	TCTTTCTGCTGGAATTGCCCATGCTGGAGCGTCTGTAGACCTTGCTATTTTTTCTCTTCATCTAGCTGGTGTCTCATCAATTCTTGGAGCTGTTAATTTTATTACCACCACAATCAATATACGGGCTAGAGGAATAACTATAGACCGAATCCCTTTATTCGTTTGATCAGTAGTAATCACAGCAATTCTCCTATTGCTTAGACTCCCTGTCCTTGCTGGGGCTATCACTATACTTTTAACTGATCGTAACCTAAATACCTCCTTCTTTGACCCTGCAGGAGGTGGAGACCCCATCCTCTATCAACATCTATTC	Eukaryota	Arthropoda	Insecta	Ephemeroptera	Leptophlebiidae	Leptophlebiidae	Leptophlebiidae sp.1	99.681	0	0	0	2	2	2	0	0	0	0	2	0	0	0	0	1	0	1	0	0	0	0	0	0	0	1	0	0	0	0	0	0	0	0	0	0	1	1	0
COI00298	M01998:36:000000000-BCJWJ:1:1105:17969:6965_CONS_SUB_SUB_CMP	TCTCGCGGCTAACATTGCCCATGGAGGGTCGTCAGTTGATTTCGCAATCTTCTCCCTACACTTAGCTGGGATTTCTTCAATTTTGGGTGCTGTAAACTTTATTACTACTGTAGTAAATATACGTAGCCCAGGTATAACGTTGGATCGGATGCCTTTATTTGTTTGGTCTGTTGTTATTACAGCGGTACTGCTGTTGTTGTCTCTCCCGGTTTTAGCAGGTGCCATTACGATACTTTTAACGGACCGTAATTTAAACACTTCATTTTTTGACCCCGCAGGGGGTGGTGACCCTATTTTATACCAACATTTGTTT	Eukaryota	Arthropoda	Insecta	Ephemeroptera	Ephemeroptera	Ephemeroptera	Ephemeroptera sp.6	98.403	0	0	0	0	0	0	0	0	0	0	0	0	0	0	0	0	0	0	0	0	0	0	0	0	0	0	1	0	0	0	0	0	0	0	0	0	0	0	0
COI00299	M01998:36:000000000-BCJWJ:1:1101:20230:26834_CONS_SUB_SUB_CMP	TCTCGCAGGCAATCTTGCCCATGCAGGAGCATCAGTAGATTTAACAATCTTCTCACTCCATCTAGCAGGTGTATCATCAATTTTAGGTGCAGTTAACTTCATTACCACAATTATTAATATGAAACCTCCAGCCATCTCCCAATATCAAACACCCCTCTTTGTGTGAGCCGTACTAGTAACGGCTGTCCTTCTCCTCCTCTCACTACCAGTTCTAGCTGCTGGAATTACAATGCTTCTTACGGATCGTAATCTTAATACCACATTCTTCGATCCGGCAGGGGGAGGAGACCCAATCCTATATCAACACTTATTC	Eukaryota	Chordata	Actinopterygii	Cypriniformes	Cyprinidae	Alburnus	Alburnus alburnus	100	0	0	0	0	0	0	0	0	0	0	0	0	0	0	0	0	0	0	0	0	0	0	0	0	0	0	0	0	0	0	0	0	0	0	0	0	0	0	0
COI00300	M01998:36:000000000-BCJWJ:1:1114:22097:6096_CONS_SUB_SUB_CMP	TATCTTCAAGAATTGCACACAGAGGGGCTTCCGTAGATTTAGCAATTTTTTCCTTACATCTTGCAGGAATTTCATCAATTCTTGGATCAGTGAACTTTATTACAACCGCAATTAATATACGATCAAGAGGAATTACATTAGATCGAATACCTTTATTTGTATGATCAGTAATTATTACAACTATTTTACTTCTTTTATCACTTCCAGTTTTAGCAGGAGCTATTACTATACTATTAACAGATCGAAATTTAAATACTTCTTTTTTTGATCCTGCGGGAGGAGGAGATCCTATTCTTTATCAACATTTATTT	Eukaryota	Arthropoda	Insecta	Diptera	Chironomidae	Rheotanytarsus	Rheotanytarsus ringei	100	0	17	0	0	2	1	0	0	0	0	0	4	1	0	0	20	22	12	0	2	0	13	1	2	0	4	4	0	0	0	0	0	0	0	0	0	0	0	0
COI00301	M01998:36:000000000-BCJWJ:1:1101:7327:14172_CONS_SUB_SUB_CMP	ATTATCAGGTGGCTTATCACATTCGGGGGCGTCAGTAGATTTAGCGATATATTCTCTACATATTGCGGGTGTATCATCCATTGCCGGAGCTGTAAACTTTATAGTTACAATATTAAATATGCGTTGCCGTGGTATGGATTTAGAGTTGATGCCGTTGTTTTGCTGATCAGTTTTATTTACAGCTTTGTTGTTATTATTATCTTTACCTGTTTTAGCTGGATGCATTACCATGCTTTTAACAGATAGGAATGTGAGTACTACATTTTTCGAACCAGAGGGCGGCGGGGACCCTGTATTGTATCAGCATTTATTT	NA	NA	NA	NA	NA	NA	NA	0	67	130	22	11	55	70	52	80	34	43	69	62	93	22	41	50	72	26	14	29	7	43	8	31	19	41	32	73	3	15	17	3	1	1	7	7	32	34	16
COI00302	M01998:36:000000000-BCJWJ:1:2113:19417:19140_CONS_SUB_SUB_CMP	TCTCTCTGCTGGGATCGCCCACGCAGGTGCTTCTGTAGATTTAGCAATTTTCTCTCTTCATTTAGCCGGGGTTTCCTCTATTCTAGGGGCAGTTAATTTCATTACGACTACCATTAATATGCGATCGAGAGGAATAACAATAGATCGAATCCCTCTATTTGTGTGATCTGTTTTAATTACTGCCGTTTTACTTTTATTATCCTTACCCGTTCTAGCTGGAGCTATTACTATACTTCTCACAGACCGAAATCTAAATACCTCTTTCTTTGACCCCGCAGGAGGTGGAGACCCTATTCTTTACCAACATTTGTTT	Eukaryota	Arthropoda	Insecta	Ephemeroptera	Ephemeroptera	Ephemeroptera	Ephemeroptera sp.3	99.361	0	0	0	0	0	0	0	0	0	0	0	0	0	0	0	0	0	0	0	0	0	0	0	0	0	0	0	0	0	0	0	0	0	0	0	0	0	0	0
COI00303	M01998:36:000000000-BCJWJ:1:1109:7077:15777_CONS_SUB_SUB_CMP	TTTGTCTGGTATAGAGGCGCACCCATCACCTTCCGTAGATTTTGCAATTTTTAGTTTACATCTTGCCGGGGCATCATCATTAGCCGGATCAATTAATTTTATCTCCACAATTTGAAACATGAAAGCACGTGGTATGCGAATGGACCGTATTCCTTTATTTTCATGATCAATTTTAATTACAACAATACTACTACTATTATCATTGCCAGTACTTGCCGGAGGAATAACAATGCTATTAGCAGATAGAAACTTTAATGCCGCATTTTTTTTACCGCGTGGTGGTGGTGATCCAATTTTATATCAACATCTTTTT	NA	NA	NA	NA	NA	NA	NA	0	0	0	0	0	0	0	0	0	0	0	0	0	0	0	0	0	0	0	0	0	0	0	0	0	0	0	0	0	0	0	0	0	0	0	0	0	0	0	0
COI00304	M01998:36:000000000-BCJWJ:1:1105:18369:16223_CONS_SUB_SUB_CMP	TCTTTCTGCTAGAATTGCACATAGTGGAGGTTCTGTAGACTTAGCTATTTTTTCCCTTCACTTAGCAGGAATTTCTTCAATTTTAGGGTCTGTAAATTTTATTACAACTGCAATTAATATACGAGCAAATGGAATTACTTTAGATCGAATACCTCTTTTTGTTTGATCAGTTATCATTACAACAGTATTATTACTTTTATCTTTACCTGTTCTCGCTGGAGCAATTACAATACTTTTAACAGATCGAAATTTAAATACTTCTTTTTTTGACCCTGCAGGAGGAGGAGATCCAATTCTTTACCAACATTTATTT	Eukaryota	Arthropoda	Insecta	Diptera	Chironomidae	Stempellinella	Stempellinella brevis	100	0	0	0	0	0	0	0	0	0	0	0	0	0	0	0	0	0	0	0	0	0	0	0	0	0	0	0	0	0	0	0	0	0	0	0	0	0	0	0
COI00305	M01998:36:000000000-BCJWJ:1:1103:3079:18743_CONS_SUB_SUB_CMP	TTTAGCTGGTGTGGAGGCTCATTCTGGTGGCGCCGTAGATTTTGCTATTTTTAGTTTACATTTAGCTGGAGTTTCTTCTTTATTAGGTTCCATAAATTTTATTGTTACTGTTCTTAATATGAAATTACCAGGAATGCAAATGCATCATTTGCCTTTGCTTATTTGAGCTTTGTGAGTTACTGCCTTTTTACTCCTTTTATCATTACCTGTGTTAGCAGCTGCAATAACAATGTTGCTTACAGATCGTAATTTGAATACATCTTTTTTTGATCCTGCAGCTGGTGGCGATCCTATTCTTTATCAGCATCTTTTT	NA	NA	NA	NA	NA	NA	NA	0	0	5	0	27	19	21	10	4	2	0	4	5	8	6	4	11	42	1	5	5	3	6	0	0	11	13	15	6	0	0	0	5	0	1	2	5	1	0	0
COI00307	M01998:36:000000000-BCJWJ:1:1102:16628:3029_CONS_SUB_SUB_CMP	GTTAGCAAGTATTACTTCTCATTCAGGCGGTGCTGTTGATTTAGCTATATTCAGTTTACACCTTTCTGGAGCTGCATCGATTTTAGGTGCTATAAACTTTATATGTACTATTACAAATATGAGAGCAAAAAGTTTACCGTTTTATAGATTGCCGTTATTTGCTTGGTCTATTTTTATAACTGCATTTCTATTAATATTATCTTTACCCGTATTGGCTGGTGCTATAACTATGTTGTTAACTGATCGTAATTTTAACACAACTTTTTTTGACCCAGCGGGAGGTGGAGATCCTGTTTTATATCAACATCTTTTT	Eukaryota	Stramenopiles	Stramenopiles	Stramenopiles	Stramenopiles	Stramenopiles	Stramenopiles	88.103	95	0	15	3	32	33	10	19	80	44	46	55	44	65	60	80	4	36	3	17	9	30	8	8	40	76	68	16	2	14	54	0	3	0	4	3	46	53	27
COI00308	M01998:36:000000000-BCJWJ:1:1101:16084:15629_CONS_SUB_SUB_CMP	TGGCAGCAGGAATTGCCCATGCCGGAGCATCAGTTGACCTGGCCATTTTTTCATTACATTTAGCAGGGGTATCTTCAATTTTAGGGGCTGTAAATTTTATTACTACAGTAATTAACATGCGATCAAATGGGATAACTCTAGACCGAATACCTTTATTCGTTTGAGCTGTAGTTATCACAGCTTTACTGTTATTGCTATCCCTTCCTGTCCTTGCAGGTGCCATTACAATACTACTAACCGACCGTAATTTAAATACTTCTTTTTTTGATCCTGCAGGTGGGGGTGACCCTATCCTCTACCAACATTTATTC	Eukaryota	Arthropoda	Insecta	Plecoptera	Plecoptera	Plecoptera	Plecoptera	88	0	0	0	0	0	0	0	0	0	0	0	0	0	0	0	0	0	0	0	0	0	0	0	0	0	0	0	0	0	0	0	0	0	0	0	0	0	0	0
COI00309	M01998:36:000000000-BCJWJ:1:1101:9148:3369_CONS_SUB_SUB_CMP	TTTATCAGGTAATATTGCTCATTCTGGTGGATCTGTTGATTTAGCAATTTTTAGTTTACATATAGCAGGTATTGCTTCTATTACTGGTTCAATAAATTTTATTTGTACTATATTAAATATGCGTGCTCCTGGTATATATATGTATAAATTACCTTTATTTGTTTGAGCAATATTAATAACATCTGTTTTATTATTATTATCATTACCAGTTTTAGCTGGAGCTATAACAATGTTATTAACTGATAGAAATTTTAATACTTCATTTTTTAGACCAGAAGCTGGTGGTGATATAATTTTATATCAACATTTATTT	Eukaryota	Cercozoa	Imbricatea	Euglyphida	Cyphoderiidae	Cyphoderia	Cyphoderia cf. compressa	98.333	0	0	0	0	0	0	0	0	0	43	79	74	48	156	29	57	165	55	0	3	1	33	5	15	14	48	38	3	0	2	84	19	15	1	0	0	96	61	56
COI00310	M01998:36:000000000-BCJWJ:1:1101:13573:26505_CONS_SUB_SUB_CMP	TCTTTCTGCTGGAATTGCCCATGCTGGAGCGTCTGTAGACCTTGCTATTTTTTCTCTTCATCTAGCTGGTGTCTCATCAATTCTTGGAGCTGTTAATTTTATTACCACCACAATCAATATACGGGCTAGAGGAATAACTATAGACCGAATCCCTTTATTCGTTTGATCAGTAGTAATCACAGCAATTCTCCTATTGCTTAGACTCCCTGTCCTTGCTGGGGCTATCACTATACTTTTAACTGATCGTAACCTAAATACCTCCTTCTTTGACCCTGCAGGAGGTGGAGATCCCATCCTCTATCAACATCTATT	Eukaryota	Arthropoda	Insecta	Ephemeroptera	Leptophlebiidae	Leptophlebiidae	Leptophlebiidae sp.1	100	3	2	2	15	21	14	4	0	1	0	0	2	0	0	2	3	1	3	9	3	2	8	0	1	0	1	0	16	1	4	1	0	0	2	5	1	6	6	3
COI00311	M01998:36:000000000-BCJWJ:1:1105:23653:8165_CONS_SUB_SUB_CMP	TTTGTCTGCAGGCATTGCTCACGCTGGAGCCTCAGTAGACTTAAGAATTTTTTCCCTTCATTTGGCAGGGATCTCTTCTATTTTAGGGGCTGTAAATTTTATTACAACTATCATTAACATACGATCTGAGGGTATAACTTTAGATCGAATTCCTCTTTTTGTTTGGGCGGTAGGTATCACTGCCCTCCTTTTATTATTGAGTTTGCCTGTTTTAGCCGGTGCCATTACTATACTACTAACTGACCGGAATTTAAACACTTCGTTTTTTGACCCAGCGGGAGGGGGGGATCCTATTCTTTACCAGCATCTTTTT	Eukaryota	Arthropoda	Branchiopoda	Diplostraca	Daphniidae	Simocephalus	Simocephalus vetulus	99.681	30	0	1	14	52	46	11	17	1	6	0	5	22	22	2	9	40	5	8	16	4	9	5	12	8	29	1	32	1	10	15	0	0	2	8	1	22	18	13
COI00312	M01998:36:000000000-BCJWJ:1:1101:13182:27662_CONS_SUB_SUB_CMP	GCTCTCAGCTGGTATTGCCCATGCTGGGGCTTCTGTAGATATGGCTATTTTCTCATTACACTTAGCAGGGGTCTCATCAATTTTAGGGGCAGTAAATTTCATTACTACTGTTATTAATATACGCTCTAGAGGGATAACATTAGACCGTATACCCTTATTTGTTTGAGCAGTCGCTATCACCGCTCTTCTTTTATTACTTTCCTTACCAGTTTTAGCAGGAGCTATCACTATGCTTTTAACTGATCGAAACCTAAACACGTCATTCTTCGATCCCGCAGGAGGAGGTGACCCTATCTTATACCAACACCTATTT	Eukaryota	Arthropoda	Insecta	Plecoptera	Perlodidae	Hemimelaena	Hemimelaena flaviventris	96.486	0	0	73	0	2	3	0	9	0	6	0	2	11	21	0	1	14	18	2	3	1	14	0	0	1	4	3	30	2	2	38	0	2	0	0	2	40	11	33
COI00313	M01998:36:000000000-BCJWJ:1:1107:16123:2822_CONS_SUB_SUB_CMP	TCTTTCTTCAGGAATTGCTCATGCGGGCGCATCTGTTGATTTAGCAATTTTTTCTCTTCATTTAGCTGGTATTTCATCAATTTTAGGAGCAGTAAATTTTATTACTACTGTTATTAATATACGATCTGAAGGAATTACTTTAGACCGAATACCTTTATTTGTTTGATCAGTAATTATTACAGCAGTTTTACTTCTTTTATCTCTTCCAGTTTTAGCCGGAGCTATTACTATACTTTTAACAGATCGAAATCTTAACACATCATTTTTTGATCCCGCAGGAGGAGGTGATCCTATTTTATATCAACACTTATTT	Eukaryota	Arthropoda	Insecta	Diptera	Chironomidae	Chironomidae	Chironomidae sp.20	93.9	0	0	0	0	0	0	0	0	0	0	0	0	0	0	0	0	0	0	0	0	0	1	0	0	0	0	0	0	0	0	0	0	0	0	0	0	0	0	0
COI00314	M01998:36:000000000-BCJWJ:1:2103:11420:14368_CONS_SUB_SUB_CMP	ATTATCAAACATGACATATCAGTCTGGCCCGTCGGTTGATTTAGCGATTTTTAGCCTGCATGTTGCTGGTGCATCTTCAATTGCTGGTTCAATAAATTATATTACAACTATGATTAACGCCCGTCCAGACGGAATGCCGTTTCATCGTTTACCACTTTTTGGTTGAGGTGTTATGGTAACTGCTTTTTTACTTGTTTTCTCTTTACCAGTTTTTGCTGGCGGTATTACTATGCTTTTAACTGATCGTCATTTTAATACCTCTTTTTTTTTACCAGCTGGTGGTGGGGATCCTGTTTTGTACCAACATTTATTT	NA	NA	NA	NA	NA	NA	NA	0	0	0	0	1	6	7	0	18	0	0	0	0	0	0	0	0	0	0	2	7	1	0	2	0	0	0	0	0	0	0	10	0	0	0	3	0	0	0	7
COI00315	M01998:36:000000000-BCJWJ:1:1105:16865:8980_CONS_SUB_SUB_CMP	ATTATCTGGTATTGAAGCACATTCTGGTGGTTCTGTAGATTTAGCTATTTTCAGTTTACACTTAGCAGGTGCATCCTCAATTTTAGGAGCAATGAATTTTATTACAACTGTAATTAACATGAGATCTCCTGCGTTAAAGATGCATAGAATTCCTTTATTTGTTTGAGCACTTTTTATAACTGCATTTTTATTATTATTATCATTACCTGTATTAGCCGGAGCTATAACAATGTTATTAACTGATCGTAATTTTAATACTACTTTCTTTGACCCAGCAGGTGGAGGAGATCCTATTTTATATCAGCATTTATTC	Eukaryota	Mollusca	Mollusca	Mollusca	Mollusca	Mollusca	Mollusca	85.54	0	0	0	8	5	20	0	0	0	0	6	9	0	0	0	0	0	0	8	19	6	0	0	0	0	0	0	0	0	0	0	0	0	3	13	4	0	0	0
COI00316	M01998:36:000000000-BCJWJ:1:1102:27251:12992_CONS_SUB_SUB_CMP	ATTGAGCGGTATATTAACGCATTCAAGCGGGGCTGTCGATTTTGCAATTTTTAGTCTTCATTTGTCTGGTTTGTCTTCGATTTTGGGTGCTATTAACTTTATAGTGACTATAGCAAATATGAGGATTCCTGGCTATAGGATGGACTTAATACCTTTATTTGTATGAGCGTCTTGGTAACGGCTGTATTATTATTATTATCTTTGCCTGTTTTGGCTGCAGGGATAACTATGTTATTAACTGATAGAAATTTTAATACAAGTTTTTTTGATCCAGCTGGTGGTGGTGACCCAATTTTATATCAGCATCTTTTT	NA	NA	NA	NA	NA	NA	NA	0	0	0	0	5	52	53	49	29	51	19	8	2	71	6	7	6	40	9	26	105	51	0	6	0	3	10	0	21	0	4	0	12	1	5	11	13	0	54	16
COI00318	M01998:36:000000000-BCJWJ:1:1107:23856:11146_CONS_SUB_SUB_CMP	TTTATCATCAAATATTGGACATAATGGAAGATCAGTAGATCTAACAATTTTTTCTCTTCATTTAGCCGGAGTATCATCAATTTTAGGAGCAATTAACTTTATTACAACCGTAATTAATATACGATCTAAGGGAATATCTATAGATCAAATACCATTATTTGTATGATCAGTAGTAATTACTGCTTTATTACTACTACTTTCTCTTCCTGTTTTAGCAGGAGCTATCACGATATTATTAACTGACCGTAATTTAAACACATCTTTTTTTGACCCCGCAGGAGGAGGAGATCCAATTCTATATCAACATCTATTC	Eukaryota	Arthropoda	Insecta	Trichoptera	Rhyacophilidae	Rhyacophila	Rhyacophila munda	99.681	0	0	0	0	0	0	0	0	0	0	0	0	0	0	0	0	1	0	0	0	0	0	0	0	0	0	0	0	0	0	0	0	0	0	0	0	0	0	0
COI00319	M01998:36:000000000-BCJWJ:1:1102:15038:27283_CONS_SUB_SUB_CMP	ACTTTCATCAGGAATTGCCCATGCTGGAGCATCAGTAGATTTAGCTATTTTTTCTCTTCACCTTGCCGGAATTTCTTCAATTTTAGGAGCTGTAAATTTTATTACAACAATTATTAATATACGATCTAATGGAATTACATTTGACCGAATACCTTTATTTGTATGATCAGTAGTAATTACAGCAGTATTGCTTCTTTTATCCCTCCCAGTATTAGCCGGAGCTATTACTATACTATTAACAGATCGAAATCTAAATACCTCTTTTTTTGACCCAGCGGGTGGGGGAGACCCTATTCTCTATCAACATCTATTT	Eukaryota	Arthropoda	Insecta	Diptera	Simuliidae	Simulium	Simulium velutinum	99.361	0	0	0	0	0	0	0	0	0	0	0	0	0	0	0	0	0	0	0	0	0	0	0	0	0	0	0	0	0	0	0	2	0	0	0	0	0	0	0
COI00320	M01998:36:000000000-BCJWJ:1:1106:28588:16218_CONS_SUB_SUB_CMP	TATCATCTAATTTAGCTCATATCGGAAGATCTGTTGACCTAAGAATTTTTTCTCTCCATATAGCAGGTATCTCATCAATTTTAGGGGCTGTTAATTTTATTTCTACTATAATTAATATACGAGCTGAAGGTATATACTTAGAAAAAATACCCCTGTTTGCCTGATCTGTATTAATTACAGCAATTCTTTTATTACTTTCTCTACCTGTTTTAGCGGGGGCCATTACAATATTATTAACAGACCGAAATTTAAACACTTCATTTTTCAATCCTGCTGGAGGGGGAGACCCTATTTTATACCAACATCTATTT	Eukaryota	Arthropoda	Insecta	Trichoptera	Glossosomatidae	Catagapetus	Catagapetus maclachlani	99.357	0	0	0	0	0	0	0	0	6	0	0	0	0	0	0	0	0	0	0	0	0	0	0	0	0	0	0	0	0	0	0	0	0	0	0	0	0	0	0
COI00321	M01998:36:000000000-BCJWJ:1:1101:5785:24330_CONS_SUB_SUB_CMP	GTTATCTGGGCCTTTAGCTCATTCAGGAGGATCTGTAGATTTAGCTATTTTTAGTCTTCGTTGTGCTGAATTTTCTTCCATTGCAGGAGCAATTAATTTTATTACAACTATTTTTAATATGAGAACACCAGGTTTGACATTTGACAAACTTCCTTTATTTGTATGATCAGTGTTAATAACAGCATTTTTATTACTCCTTTCTTTACCTGTTTTAGCAGGAGCAATAACTATGCTATTAACTGATAGAAATTTTAATACTACTTTTTTTGATCCAGCTGAGGGAGGAGACCCTGTTTTATATCAACATTTATTT	Eukaryota	Cnidaria	Cnidaria	Cnidaria	Cnidaria	Cnidaria	Cnidaria	97.53	0	41	114	4	12	7	90	63	57	8	26	28	76	80	11	45	85	55	8	6	2	28	14	20	7	0	14	66	6	28	107	7	5	0	4	3	13	24	25
COI00322	M01998:36:000000000-BCJWJ:1:2106:19010:13693_CONS_SUB_SUB_CMP	ACTAGCAAGAAACATTGCTCACGCCGGCCCATCAGTAGACATGGCCATTTTTTCACTACACCTAGCAGGTGCTTCATCAATTTTAGGTGCAGTAAACTTCATCTCAACAGTTCTAAATATACGTACAAAAGGAATACGACTAGAACGAATTCCACTATTTACATGAGCTGTATTTTTAACAGTAATTCTTCTCCTTCTATCACTACCAGTACTAGCAGGAGCAATTACAATACTTCTAACAGATCGAAACCTAAACACATCATTCTTTGATCCTGCAGGAGGTGGAGACCCAATTTTATATCAACACCTATTC	Eukaryota	Annelida	Clitellata	Haplotaxida	Naididae	Naididae	Naididae sp.4	93.18	0	0	0	0	0	0	0	0	0	0	0	0	0	0	0	0	0	0	0	0	0	0	0	0	0	0	0	0	0	0	0	0	0	0	0	0	0	0	0
COI00323	M01998:36:000000000-BCJWJ:1:1102:20023:5022_CONS_SUB_SUB_CMP	ATTATCTAATTCTGTTTATCATTTTGGAGGCTCAGTTGATTTAGCTATTTTTAGTCTTCATGTAGCTGGTGTTTCTTCTATTTTAGGTGCTATTAATTTCATTACTACATGTTTAAAGGGAAAGCTAAGTTATGTAATGTCTTTTGAGTTTTTAACATTGTTCGTTTGAGCAATAATCGTTACTAGATTTCTTTTAGTCTTAAGACTTCCTGTTTTAGCAGGTGGAATTACTATACTATTATTAGATCGAAACTTTGGTTCGTCTTTTTTTGATCCTAGAGGAGGTGGTAATCCTATTTTATATCAGCATTTATTT	Eukaryota	Rotifera	Rotifera	Rotifera	Rotifera	Rotifera	Rotifera	87.975	0	0	0	0	0	0	0	0	0	0	0	0	0	0	0	0	0	5	0	0	0	0	0	0	0	0	1	0	0	0	24	0	0	0	0	0	8	0	0
COI00324	M01998:36:000000000-BCJWJ:1:1102:8342:12394_CONS_SUB_SUB_CMP	TCTATCAGCAAGTATTGCTCATAGTGGAGCTTCTGTTGATTTAGCTATTTTTTCATTACATTTAGCTGGAGTTTCTTCTATTTTAGGGTCAGTAAATTTTATTACAACAGTAATTAATATACGAGCCAAAGGAATTACTTTAGACCGAATACCTTTATTTGTTTGATCGATTGTGATTACAACTGTTCTTTTACTTTTATCTTTACCCGTATTAGCTGGAGCCATTACAATATTATTAACAGACCGAAATCTAAATACATCGTTTTTTGATCCTGCAGGAGGGGGAGATCCAATTTTATACCAACACTTATTT	Eukaryota	Arthropoda	Insecta	Diptera	Chironomidae	Chironomidae	Chironomidae sp.35	95.12	0	0	0	0	0	1	0	0	0	0	0	0	0	0	0	0	0	0	0	0	0	0	0	0	0	0	0	0	0	0	0	0	0	0	0	0	0	0	0
COI00325	M01998:36:000000000-BCJWJ:1:1113:18659:14074_CONS_SUB_SUB_CMP	TCTATCTTCAAGAATTGCTCATAGAGGGGCTTCCGTAGATTTAGCTATCTTTTCTCTCCATTTAGCAGGAGTTTCATCTATTTTAGGTTCTGTAAACTTTATTACAACAGTAATTAATATACGTTCTAGAGGAATTACTTTAGACCGCATACCTTTATTTGTTTGATCTATCGTCATTACTACTGTATTACTACTTTTATCTTTACCCGTTTTAGCAGGAGCCATTACTATATTATTAACAGACCGAAATCTAAACACTTCTTTTTTTGATCCTGCCGGAGGTGGAGACCCTATTCTTTACCAACACCTATTT	Eukaryota	Arthropoda	Insecta	Diptera	Chironomidae	Polypedilum	Polypedilum sp.1	96.44	0	0	0	1	8	5	1	2	0	0	1	3	0	0	0	12	0	5	4	6	2	0	0	5	0	0	0	0	0	0	0	3	0	1	0	0	8	0	7
COI00326	M01998:36:000000000-BCJWJ:1:2114:21589:11352_CONS_SUB_SUB_CMP	ACTATCAAGAAATCTTGCACACTCGGGCCCATCCGTAGACCTCGCGATCTTCTCACTCCACTTAGCCGGAGTAGCCTCAATTTTAGGCGCTATCAATTTCATCACCACAATAATTAACATACGATGAAAAGGTATGCGGTTAGAACGAATTCCATTATTCGTATGATCAGTAATTCTGACAGTAATTCTATTACTGCTTACCTTACCTGTACTAGCGGGCGCTATTACTATACTCCTAACAGATCGAAACCTAAATACATCATTCTTTGATCCTGCGGGTGGTGGTGATCCAGTTCTCTACCAACATCTATTC	Eukaryota	Annelida	Clitellata	Haplotaxida	Naididae	Tubifex	Tubifex tubifex	100	0	0	0	0	0	0	0	0	0	0	0	0	0	0	0	0	0	0	0	0	0	0	0	0	0	0	0	0	0	0	0	0	0	0	0	0	0	0	0
COI00327	M01998:36:000000000-BCJWJ:1:1105:26612:20299_CONS_SUB_SUB_CMP	TCGCAGGCAATCTTGCCCATGCAGGAGCATCAGTAGATTTAACAATCTTCTCACTCCATCTAGCAGGTGTATCATCAATTTTAGGTGCAGTTAACTTCATTACCACAATTATTAATATGAAACCTCCAGCCATCTCCCAATATCAAACACCCCTCTTTGTGTGAGCCGTACTAGTAACGGCTGTCCTTCTCCTCCTCTCACTACCAGTTCTAGCTGCTGGAATTACAATGCTTCTTACGGATCGTAATCTTAATACCACATTCTTCGATCCGGCAGGGGGAGGAGACCCAATCCTATATCAACACTTATT	Eukaryota	Chordata	Actinopterygii	Cypriniformes	Cyprinidae	Alburnus	Alburnus alburnus	100	0	0	0	0	0	0	0	0	0	0	0	0	0	0	0	0	0	0	0	0	0	0	0	0	0	0	0	0	0	0	0	0	0	0	0	0	0	0	0
COI00328	M01998:36:000000000-BCJWJ:1:1105:12398:15173_CONS_SUB_SUB_CMP	CTCTTTCTGCTGGAATTGCCCATGCTGGAGCGTCTGTAGACCTTGCTATTTTTTCTCTTCACCTAGCTGGTGTCTCATCAATTCTTGGAGCTGTTAATTTTATTACCACCACAATCAATATGCGGGCTAGAGGAATAACTATAGACCGAATCCCTTTATTCGTTTGATCAGTAGTAATCACGGCAATTCTCCTATTGCTTAGACTCCCTGTCCTCGCTGGGGCTATCACTATACTTTTAACTGATCGTAACCTAAATACCTCCTTCTTTGACCCTGCAGGAGGTGGAGATCCCATCCTCTATCAACATCTATTC	Eukaryota	Arthropoda	Insecta	Ephemeroptera	Leptophlebiidae	Leptophlebiidae	Leptophlebiidae sp.1	100	6	2	0	3	4	3	6	3	4	18	20	19	1	1	0	4	1	4	6	12	1	1	0	0	11	20	9	4	0	1	3	1	0	0	2	1	3	4	2
COI00329	M01998:36:000000000-BCJWJ:1:1106:13660:14895_CONS_SUB_SUB_CMP	TTTATCTAGCATTACAGCACACTCCGGTGCAGCTGTAGATTTAGCTATTTTCAGTTTACACTTATCGGGAGTTTCGTCATTACTAGGTGCAATTAATTTTATATGTACTATCGTTAATATGAGAACGAAAAGTATGCCTTTTCATAGATTACCTTTATTTGTGTGGTCTATTTTAATTACGGCATTTTTATTGTTATTATCTTTACCGGTGTTAGCTGGAGCTATTACTATGCTTTTAACAGACAGAAACTTTAACACAACGTTTTTTGTGCCTGCTGGTGGTGGTGATCCTGTGCTTTTTCAACATTTATTT	NA	NA	NA	NA	NA	NA	NA	0	0	0	0	0	0	0	0	0	0	0	0	0	0	0	0	0	0	0	0	0	0	0	0	0	0	0	0	0	0	0	0	0	0	0	0	0	0	0	0
COI00330	M01998:36:000000000-BCJWJ:1:1103:18498:4494_CONS_SUB_SUB_CMP	ATTATCAAGAAATTTAGCACACGCAGGAGCATCAGTAGATTTAGCAATTTTTTCACTACATCTTGCAGGTGTATCATCAATTCTAGGTGCAGTAAATTTTATTTCAACAATTATTAACATACGATCAACAGGAATAACTCCTGAACGAATACCTTTATTTGTATGATCAGTAGGAATTACTGCACTATTACTATTATTATCATTACCCGTACTAGCAGGTGCTATTACTATACTATTAACAGATCGAAATTTTAATACATCATTCTTTGATCCAGCGGGAGGGGGGGATCCAATTTTATATCAACATTTATTT	Eukaryota	Arthropoda	Insecta	Hemiptera	Notonectidae	Notonecta	Notonecta maculata	99.361	0	0	0	0	0	0	0	0	0	0	0	0	0	0	0	0	0	0	0	0	0	0	0	0	0	0	0	0	0	0	0	0	0	0	0	0	0	0	0
COI00331	M01998:36:000000000-BCJWJ:1:1104:11376:11651_CONS_SUB_SUB_CMP	TTTATCTGGTATATCGTCTCATTCAGGCGGTTCCGTAGATTTAGCTATTTTTAGTTTGCACCTATCAGGTGCTGCTTCTATTTTAGGTGCTATAAACTTTATTTGTACTATAACAAATATGAGAACAAACGGCATGCATATGCACAAAATACCTTTGTTTGTATGGTCAATTTTTTTAACAGCATTTTTACTTTTATTATCTTTACCCGTGTTAGCTGGAGCAATAACAATGCTTTTAACAGATAGAAATTTTAATACAACATTTTTTGCCCCTATTGGAGGTGGAGATCCTGTATTGTATCAACATTTATTT	NA	NA	NA	NA	NA	NA	NA	0	0	0	15	0	8	5	0	0	0	25	9	6	0	0	7	0	0	0	1	1	0	0	0	0	0	0	0	0	0	0	0	0	0	1	0	0	0	0	0
COI00332	M01998:36:000000000-BCJWJ:1:1105:12972:12108_CONS_SUB_SUB_CMP	TTTAAGTGGAGTGCAGAGTCACAGTGGACCTAGTGTAGATTTAGCTATATTTGCTTTACATTTATCTGGTATAAGTAGTTTATTAGGTGCAATAAACTTTATTACTACTATATTAAATATGAGAAGTCCAGGTATAAAATTACATAAATTAGCTTTATTTGGATGAGCTGTAATTGTTACAGCTGTATTACTATTATTATCATTACCTGTGCTTGCTGGTGCAATTACTATGGTATTAACTGATAGAAACTTTAATACATCATTCTTTGAAGCAGCAGGTGGTGGTGATCCTATATTATATCAACATTTATTC	Eukaryota	Ascomycota	Ascomycota	Ascomycota	Ascomycota	Ascomycota	Ascomycota	93.485	0	0	0	0	0	3	0	0	0	0	0	0	0	0	0	0	0	0	0	0	0	0	0	0	0	3	0	0	0	0	0	0	0	0	0	0	0	1	0
COI00333	M01998:36:000000000-BCJWJ:1:2113:24233:8344_CONS_SUB_SUB_CMP	TCTATCAAGAAATTTAGCTCATGCAGGTCCATCAGTAGACCTAGCAATCTTTTCACTTCATCTAGCTGGAGCATCCTCCATTCTAGGAGCTATTAACTTTATTACAACTGTAATTAATATACGATGAAATGGACTACGACTTGAACGAGTTCCATTATTTGTATGAGCAGTAACAATTACAGTAGTACTATTACTATTATCCTTACCAGTGCTAGCTGGAGCAATCACTATACTTCTTACAGATCGAAACTTAAATACAACATTTTTTGATCCAGCTGGAGGTGGGGACCCTGTACTATATCAACATTTATTT	Eukaryota	Annelida	Clitellata	Lumbriculida	Lumbriculidae	Lumbriculidae	Lumbriculidae sp.1	96.166	0	0	0	0	0	0	0	0	0	0	0	0	0	0	0	0	0	0	0	0	0	0	0	0	0	0	0	0	0	0	0	0	0	0	0	0	0	0	0
COI00334	M01998:36:000000000-BCJWJ:1:2104:10144:7015_CONS_SUB_SUB_CMP	ACTTTCAAGTGGAAATTCTCATTCAGGCCCTGCTGTAGACTTGGCTATTTTCAGTTTACATTTGTCTGGAGCAGCGTCTATTTTAGGTGCGATTAATTTTATATGCACTATTTTAAACATGAGAACTAAAGGTTTGTATATGCATAAATTGCCATTATTCGTTTGGTCTATTTTAATTACTGCAGTATTATTGTTGTTATCTTTACCTGTCCTTGCTGGAGCAATTACTATGTTGTTGACGGATAGAAATTTTAACACTTCATTTTTTGATCCTGCTGGAGGAGGTGACCCTGTACTTTATCAACATTTATTT	Eukaryota	Eukaryota	Eukaryota	Eukaryota	Eukaryota	Eukaryota	Eukaryota	98.403	12	10	3	7	14	8	24	31	31	65	103	100	19	24	22	9	7	15	12	9	2	17	6	7	59	136	81	18	1	11	30	5	3	3	3	1	24	11	20
COI00335	M01998:36:000000000-BCJWJ:1:1102:11074:18839_CONS_SUB_SUB_CMP	ATTATCTGGGCCTTTAGCTCATTCAGGGGGATCTGTAGATTTAGCTATTTTTAGTCTTCATTGTGCTGGATTTTCTTCCATTGCAGGAGCAATTAATTTTATTACAACTATTTTTAATATGAGAACACCGGGTTTAACATTTGATAAACTTCCTTTATTTGTATGATCAGTGTTAATAACAGCATTTTTATTACTTCTTTCTTTACCTGTTTTAGCAGGAGCAATAACTATGCTATTAACTGATAGAAATTTTAATACTACTTTTTTTGACCCAGCTGGAGGAGGAGACCCTGTTTTATATCAACATTTATTT	Eukaryota	Cnidaria	Hydrozoa	Anthoathecata	Hydridae	Hydra	Hydra vulgaris	98.083	20	80	37	3	8	8	39	78	70	12	28	6	108	18	46	44	63	31	3	10	8	28	12	38	9	10	8	47	6	34	101	2	5	0	3	2	39	54	19
COI00336	M01998:36:000000000-BCJWJ:1:2107:26343:12626_CONS_SUB_SUB_CMP	CCTAGCTAGAAATCTGGCTCATTCTGGGCCTTCTGTAGACTTAGCTATTTTCTCTCTACATTTAGCTGGGGTGGCATCGATTCTAGGAGCTATTAACTTTATTACTACAATAATTAACATGCGATGAAAAGGAATACGTCTTGAACGAATTCCCCTATTTGTGTGAGCTGTAATTCTAACCGTAATCTTACTTTTACTAACATTACCAGTTTTAGCTGGTGCCATTACCATGCTACTAACAGATCGAAATCTAAACACATCCTTCTTTGACCCTGCTGGGGGTGGTGATCCTGTACTCTATCAACACTTATTC	Eukaryota	Annelida	Clitellata	Haplotaxida	Naididae	Tubifex	Tubifex sp.1	99	0	0	0	0	0	0	0	0	0	0	0	0	0	0	0	0	0	0	0	0	0	0	0	0	0	0	0	0	0	0	0	0	0	0	0	0	0	0	0
COI00338	M01998:36:000000000-BCJWJ:1:2103:17157:11188_CONS_SUB_SUB_CMP	ACTATCATCTATTGAAAGCCATTCAGGTGGTTCAGTTGATTTAGCAATTTTTAGTTTACATTTAGCAGGTGCTTCATCAATATTAGGTGCTATGAACTTTATAACCACAGTTCTTAACATGAGATCACCTTCTTTACATATGCATAGAATACCATTATTTGTTTGAGCAGTTTTTATTACAGCTATTTTATTATTATTATCTTTACCTGTTTTAGCAGGTGCAATTACAATGTTATTAACAGATCGAAATTTTAATACTACTTTTTTTGACCCTGCAGGTGGTGGTGATCCAATTTTATACCAACACTTATTT	Eukaryota	Eukaryota	Eukaryota	Eukaryota	Eukaryota	Eukaryota	Eukaryota	88	0	0	0	0	2	5	0	0	0	0	0	0	0	0	0	0	0	0	0	3	1	0	0	0	0	0	0	0	0	0	0	0	0	0	2	1	0	0	0
COI00339	M01998:36:000000000-BCJWJ:1:2112:28920:17093_CONS_SUB_SUB_CMP	TCTTTCTGCTGGAATTGCCCATGCTGGAGCGTCTGTAGACCTTGCTATTTTTTCTCTTCATCTAGCTGGTGTCTCATCAATTCTTGGAGCTGTTAATTTTATTACCACCACAATCAATATACGGGCTAGAGGAATAACTATAGACCGAATCCCTTTATTCGTTTGATCAGTAGTAATCACAGCAATTCTCCTATTGCTTAGACTCCCTGTCCTTGCTGGGGCTATCACTATACTTTTAACTGATCGTAACCTAAATACCTCCTTCTTTGACCCTGCAGGAGGTGGGGATCCCATCCTCTATCAACATCTATTC	Eukaryota	Arthropoda	Insecta	Ephemeroptera	Leptophlebiidae	Leptophlebiidae	Leptophlebiidae sp.1	99.681	0	0	0	0	1	1	0	0	0	0	0	0	0	0	1	0	0	0	1	0	0	3	0	0	0	0	0	4	0	1	0	0	0	0	0	0	0	1	1
COI00340	M01998:36:000000000-BCJWJ:1:2102:7724:16024_CONS_SUB_SUB_CMP	ACTAGCAAGAAATTTAGCACATGCTGGTCCTTCAGTAGATCTAGCAATTTTCTCACTACATTTAGCTGGAGCTTCATCTATTCTAGGAGCAATCAATTTTATCACTACAGTAATTAATATACGATGAAACGGTCTACGCCTAGAACGAATTCCACTATTTGTATGAGCCGTAGTCATTACAGTTGTTTTATTATTATTATCACTACCAGTACTAGCAGGAGCCATTACAATACTACTAACAGATCGAAATTTAAATACATCTTTCTTTGATCCTGCTGGTGGTGGAGACCCAGTACTATATCAACATCTGTTT	Eukaryota	Annelida	Annelida	Annelida	Annelida	Annelida	Annelida	88.81	0	0	0	0	0	0	0	0	0	0	0	0	1	0	0	0	0	0	0	0	0	0	0	0	0	0	0	0	0	0	0	0	0	0	0	0	0	0	0
COI00341	M01998:36:000000000-BCJWJ:1:1113:22424:20025_CONS_SUB_SUB_CMP	TTTGTCCGCTGGTATCGCGCATGCTGGAGCTTCAGTCGATTTAGCAATTTTTTCTTTACATTTAGCTGGAATTTCCTCTATTTTAGGGGCTGTTAATTTTATCACAACAACAATTAATATGCGGACAAGAGGAATAACCATAGATCGAATTCCTTTGTTTGTTTGGTCCGTTTTAATCACCGCAATTCTTCTTTTACTTTCCCTGCCTGTATTAGCGGGGGCAATTACGATACTTTTAACAGATCGTAATTTAAACACTTCCTTCTTTGACCCTGCAGGAGGTGGGGATCCTATTTTATACCAACATCTTTTT	Eukaryota	Arthropoda	Insecta	Ephemeroptera	Leptophlebiidae	Choroterpes	Choroterpes picteti	99.681	0	0	0	0	0	0	0	0	0	0	0	0	0	0	0	0	0	0	0	0	0	0	0	0	0	0	0	0	0	0	0	0	0	0	0	0	0	0	0
COI00342	M01998:36:000000000-BCJWJ:1:1106:15671:27258_CONS_SUB_SUB_CMP	TCTTGCAGGGGCAATTGCTCATGCAGGAGCTTCTGTTGATTTAACGATTTTTTCTTTACACTTAGCCGGTGTTTCTTCTATTCTAGGGGCAATTAACTTTATTACAACAACTATTAATATAAAGGCACCAGGAATAAAGCTAGATCAAATACCATTATTTGTGTGAGCAGTAGTAATTACTGCGGTATTACTTTTATTATCATTACCAGTATTAGCAGGAGCTATCACCATACTACTCACCGATCGTAATATTAATACCTCCTTCTTTGATCCGGCTGGGGGTGGGGATCCAATTTTATATCAACATCTATTT	Eukaryota	Arthropoda	Insecta	Odonata	Lestidae	Lestes	Lestes viridis	100	0	0	0	0	0	0	0	0	0	0	0	0	0	0	0	0	0	2	1	1	0	0	0	0	0	0	0	0	0	0	0	0	0	0	2	0	0	0	0
COI00343	M01998:36:000000000-BCJWJ:1:1106:11935:17029_CONS_SUB_SUB_CMP	TCTTTCTGCTGGAATTGCTCATGCTGGAGCGTCTGTAGACCTTGCTATTTTTTCTCTTCATCTAGCTGGTGTCTCATCAATTCTTGGAGCTGTTAATTTTATTACCACCACAATCAATATGCGGGCTAGAGGAATAACTATAGACCGAATCCCTTTATTCGTTTGATCAGTAGTAATCACAGCAATTCTCCTATTGCTTAGACTCCCTGTCCTCGCTGGGGCTATCACTATACTTTTAACTGATCGTAACCTAAATACCTCCTTCTTTGACCCTGCAGGAGGTGGAGATCCCATCCTCTATCAACATCTATTC	Eukaryota	Arthropoda	Insecta	Ephemeroptera	Leptophlebiidae	Leptophlebiidae	Leptophlebiidae sp.1	99.681	0	0	0	0	4	0	0	0	0	0	0	0	0	0	8	0	0	0	0	0	0	0	0	0	0	0	0	0	0	0	0	0	0	0	0	0	0	0	0
COI00344	M01998:36:000000000-BCJWJ:1:1101:8202:9938_CONS_SUB_SUB_CMP	TCTATCTTCTAGTATTGCTCATAGAGGAGCTTCCGTTGATCTAGCTATTTTTTCACTACATTTAGCAGGAGTTTCTTCTATTTTGGGTTCTGTAAATTTTATTACAACTGTAATTAATATACGTTCTAATGGTATCACACTTGATCGAATACCCTTATTTGTATGATCAATTGTAATTACAACTGTTCTATTATTACTTTCTTTACCTGTTTTAGCAGGAGCTATTACCATACTTTTAACAGATCGAAATCTTAATACTTCTTTTTTTGATCCTGCAGGAGGAGGAGATCCTATTTTATATCAACATTTATTT	Eukaryota	Arthropoda	Insecta	Diptera	Chironomidae	Polypedilum	Polypedilum albicorne	99.35	0	69	0	17	32	32	42	86	0	25	53	11	36	72	8	77	27	19	24	37	12	38	4	26	0	0	8	16	3	20	29	7	0	3	15	14	65	52	58
COI00345	M01998:36:000000000-BCJWJ:1:1103:13470:3336_CONS_SUB_SUB_CMP	TCTTTCTTCAAGAATTGCTCATAGAGGAGCTTCTGTAGATTTAGCTATTTTTTCTTTACATTTAGCCGGAATTTCATCTATTTTAGGCTCTGTAAATTTTATTACTACTGCTATTAATATACGATCTAATGGAATTACCTTAGATCGTATACCTTTATTTGTTTGATCTGTAATTATTACTACAATTCTTCTATTACTTTCATTACCCGTTTTAGCTGGAGCTATTACAATATTACTAACAGATCGAAATCTTAATACATCTTTTTTTGATCCCGCAGGAGGAGGAGATCCTATTTTATATCAACATCTATTT	Eukaryota	Arthropoda	Insecta	Diptera	Chironomidae	Chironomidae	Chironomidae sp.10	92.35	0	0	0	0	0	0	0	0	0	0	0	0	0	0	0	0	0	0	0	0	0	0	0	0	0	0	0	0	0	0	0	0	0	0	0	0	0	0	0
COI00346	M01998:36:000000000-BCJWJ:1:1109:10667:16494_CONS_SUB_SUB_CMP	TCTATCATCTAATTTAGCTCATATCGGAAGATCTGTTGATCTAAGAATTTTTTCTCTCCATATAGCAGGTATCTCATCAATTTTAGGGGCTGTTAATTTTATTTCTACTATAATTAATATACGAGCTGAAGGTATATACTTAGAAAAAATACCCCTGTTTGCCTGATCTGTATTAATTACAGCAATTCTTTTATTACTTTCTCTACCTGTTTTAGCGGGGGCCATTACAATATTATTAACAGACCGAAATTTAAACACTTCATTTTTCAATCCTGCTGGAGGAGGAGACCCTATTTTATACCAACATCTATTT	Eukaryota	Arthropoda	Insecta	Trichoptera	Glossosomatidae	Catagapetus	Catagapetus maclachlani	100	0	0	0	0	0	0	0	0	0	0	0	0	0	0	0	0	0	0	0	0	0	0	0	0	0	0	0	0	0	0	0	0	0	0	0	0	0	0	0
COI00347	M01998:36:000000000-BCJWJ:1:2114:7855:7038_CONS_SUB_SUB_CMP	TCTCTCTTCTAGAATTGCCCATGCAGGAGCTTCTGTTGATTTAGCTATTTTTTCCTTACATTTAGCGGGGGTTTCCTCAATTTTAGGAGCTGTAAATTTTATTACCACTGTAATTAATATACGATCAGAAGGAATTTCATTAGATCGAATACCTTTATTTGTTTGATCAGTAATTATTACAGCTATTCTTCTACTTCTTTCTTTACCAGTTTTAGCAGGAGCTATTACAATACTTCTTACAGACCGAAATTTAAATACCTCTTTTTTTGATCCAGCAGGAGGGGGAGACCCTATTCTTTACCAACATTTATTT	Eukaryota	Arthropoda	Insecta	Diptera	Diptera	Diptera	Diptera	91.67	0	0	0	0	0	2	0	0	27	1	1	0	0	0	0	0	0	0	3	1	3	0	0	0	0	0	0	0	0	0	0	0	0	0	0	0	0	0	0
COI00348	M01998:36:000000000-BCJWJ:1:1111:22507:9240_CONS_SUB_SUB_CMP	GCTAAGATCTTCTTTAGGTCATAGGGGGAGAAGAGTTGATTTTGTTATTTTCTCTCTACATATAGCAGGTGCTTCAAGCATCTTAAGGAGCCTTAACTTTATATCTACGATATGAAACAACCGGGGTGTGGAAGTTAGTTTTGACAAGATTACCCTTTTCACTTGGTCAATCATTATTACAGGATTATTACTAGTACTGTCCCTTCCTGTTCTTGCTGGGGGTATTACAATGCTTTTGTTAGATCGTAATTTAAATACTTCCTTCTTTGACGCTAGCGGGGGTGGTGATCCTGTATTGTTTCAGCATCTGTTT	NA	NA	NA	NA	NA	NA	NA	0	0	0	0	2	0	0	0	0	0	2	0	0	0	0	0	0	0	0	0	0	0	0	0	0	147	358	211	0	0	17	0	0	0	0	0	0	0	0	0
COI00349	M01998:36:000000000-BCJWJ:1:2114:6893:20785_CONS_SUB_SUB_CMP	TTTATCTGATGCTAAGTTTCATAGAGGTATTTCTGTTGATTTAGCTATTTTTAGTCTTCATTTAGCTGGAATTTCTTCAATTTTAGGAAGAATTAATTTTTTGACTACTATTATTGTCTCTCGAATGTCTTCGGTTTTTTCTCTTGCTCGTATTCCTTTATTTTTATGATCAGTTGCTATTACTGCTGTTTTATTAATTACAAGATTGCCGGTGTTAGCTGGAGCTATTACAATACTTTTAACTGATCGAAATTTAAATACATCATTTTTTGACCCTGCTGGTGGTGGAAATCCTGTTCTTTATCAACATTTATTT	NA	NA	NA	NA	NA	NA	NA	0	0	0	0	0	0	0	0	0	0	0	0	0	0	0	0	0	0	0	0	0	0	0	0	0	0	0	0	0	0	0	0	0	0	0	0	0	0	0	0
COI00350	M01998:36:000000000-BCJWJ:1:1112:10975:18888_CONS_SUB_SUB_CMP	TTTATCAGCAGGAATCGCCCACGCAGGAGCTTCGGTCGATTTAGCAATCTTCTCGCTCCATTTGGCAGGGGTTTCATCCATCCTAGGAGCTGTTAATTTTATTACTACTACTATTAACATACGATCAAGCGGTATGACTATAGACCGTATTCCTTTATTCGTTTGATCGGTTTTAATTACAGCCATTTTACTATTACTTTCCTTGCCTGTTCTAGCAGGAGCAATTACTATACTACTCACGGACCGAAATCTTAATACCTCTTTCTTTGACCCTGCGGGAGGTGGGGATCCTATTCTCTACCAACACTTGTTT	Eukaryota	Arthropoda	Insecta	Ephemeroptera	Heptageniidae	Heptageniidae	Heptageniidae sp.1	99.681	0	0	0	0	0	0	0	0	0	0	0	0	0	0	0	0	0	0	0	0	0	0	0	0	0	0	0	0	0	0	0	0	0	0	0	0	0	0	0
COI00351	M01998:36:000000000-BCJWJ:1:2109:20139:17329_CONS_SUB_SUB_CMP	TCTTTCAGCTAGTATTGCCCATAGAGGAGCTTCTGTCGATCTTGCAATTTTTTCTCTCCACTTAGCCGGAGTTTCATCTATTTTAGGATCAGTAAACTTTATTACTACTGTAATTAATATACGATCCAAAGGAATCACTTTAGACCGTATACCATTATTTGTTTGATCTATTGTAATTACAACAGTACTATTACTTCTTTCTTTACCCGTATTAGCAGGAGCAATTACCATATTATTAACAGACCGAAATTTAAATACTTCTTTTTTTGATCCTGCCGGAGGAGGGGACCCTATTCTTTACCAACATTTATTT	Eukaryota	Arthropoda	Insecta	Diptera	Diptera	Diptera	Diptera	91.53	0	0	0	0	0	0	0	0	0	0	0	0	0	0	0	0	0	0	0	0	0	0	0	0	0	0	0	0	0	0	0	0	0	0	0	0	0	0	0
COI00352	M01998:36:000000000-BCJWJ:1:2103:6582:25293_CONS_SUB_SUB_CMP	ACTCTCAGCTGGTATTGCCCATGCCGGGGCTTCTGTCGATATGGATATTTTCTCAATTCACTTAGCAGGAGTCTCATCAATTTTAGGGGCAGTAAATTTCATTACTACTGTTATTAATATACGCTCTAGCGGAATAACATTAGACCGTATGCCCTTATTTGTTTGAGCAGTCGCTATCACCGCTCTCCTTTTATTACTTTCCTTACCAGTTTTAGCAGGAGCTATCACTATACTTTTAACTGATCGAAACCTGAACACATCATTCTTCGATCCCGCAGGAGGAGGTGATCCTATCTTATACCAACACCTATTT	Eukaryota	Arthropoda	Insecta	Plecoptera	Perlodidae	Hemimelaena	Hemimelaena flaviventris	94.231	0	0	0	1	1	3	107	0	39	0	0	0	25	0	0	2	35	0	3	2	0	0	0	0	18	0	22	67	0	10	0	0	0	0	1	1	27	9	8
COI00353	M01998:36:000000000-BCJWJ:1:1102:3559:13034_CONS_SUB_SUB_CMP	TTTATCAGACTCTAAATTCCACACAGGTATCTCAGTTGATCTTGCCATTTTCAGGCTACACTTAGCAGGAATTTCTTCTATTTTAGGTAGAATCAACTTTCTTACAACTATTTTAGTCTCCCGTATATCTTCCTCTTTAAGATTAGCCCGTTTACCATTATTCCTGTGGTCTGTCGCTATCACAGCGGTTCTCCTTATTGTCAGTTTACCTGTTTTAGCAGGAGCTATTACTATGCTCCTTACGGATCGTAATATCAACACCTCTTTTTTCGACCCAGCAGGAGGAGGTAACCCTGTGTTATACCAGCACTTATTC	NA	NA	NA	NA	NA	NA	NA	0	0	0	0	0	0	0	0	0	0	0	0	0	0	0	0	0	0	0	0	0	0	0	0	0	0	0	0	0	0	0	0	0	0	0	0	0	0	0	0
COI00354	M01998:36:000000000-BCJWJ:1:1101:15043:12606_CONS_SUB_SUB_CMP	CTTATCTTCAAGAATTGCCCACAGAGGTGCTTCTGTAGATTTAGCTATTTTTTCTCTTCATTTAGCAGGTATTTCTTCTATTTTAGGATCAGTAAATTTTATTACAACTGCCATTAATATGCGGGCTAATGGAATTACATTAGATCGAATACCTCTGTTTGTCTGATCAGTAGTAATTACAACTGTGTTATTACTTTTATCACTACCTGTATTAGCTGGAGCAATCACAATACTACTTACTGACCGAAATTTAAATACATCATTTTTTGATCCTGCTGGTGGAGGAGATCCAATTCTTTACCAACATTTATTT	Eukaryota	Arthropoda	Insecta	Diptera	Chironomidae	Tanytarsus	Tanytarsus brundini	100	0	0	0	0	0	0	0	0	6	0	0	0	0	0	0	0	0	0	0	1	0	0	0	0	0	0	0	0	0	0	0	0	0	0	0	0	0	0	0
COI00355	M01998:36:000000000-BCJWJ:1:2114:9964:3522_CONS_SUB_SUB_CMP	TTTATCTTCTAGTATTGCCCATAGAGGGGCCTCTGTTGATCTAGCTATTTTTTCCCTACATCTAGCAGGGGTATCTTCTATTTTAGGGTCAGTAAATTTTATTACAACTGTAATTAATATACGAACAAATGGAATTACTTTAGATCGAATGCCCCTATTTGTTTGATCAGTTGTTATTACGACAGTCCTATTACTTCTTTCTCTACCTGTCCTAGCTGGAGCTATTACAATGCTATTAACAGATCGAAATTTAAATACATCATTCTTTGACCCCGCTGGTGGGGGAGACCCAATTCTTTATCAACATTTATTT	Eukaryota	Arthropoda	Insecta	Diptera	Chironomidae	Chironomidae	Chironomidae sp.3	94.5	0	0	0	0	0	0	0	0	0	0	0	0	0	0	0	0	0	0	0	0	0	0	0	0	0	0	0	0	0	0	0	0	0	0	0	0	0	0	0
COI00356	M01998:36:000000000-BCJWJ:1:1104:23214:17433_CONS_SUB_SUB_CMP	ATTGAGATCCTCTTTAGGTCACAGAGGTAGAAGAGTTGACTTTGTTATCTTCTCTCTTCACATAGCAGGTGCCTCAAGTATTCTTAGAAGCCTTAACTTTATATCAACAATATGAAACAATCGTGGTGTAGAGGTAAGCTTTGATAAGATTACTCTTTTCACTTGGTCTATCATTATTACAGGGTTACTATTAGTATTGTCTCTTCCTGTTCTTGCTGGGGGTATTACAATGCTCCTACTTGATCGTAACCTGAATACTTCTTTCTTTGATGCAAGTGGAGGTGGGGATCCTGTCTTGTTCCAACATCTATTC	NA	NA	NA	NA	NA	NA	NA	0	0	0	0	0	0	0	0	0	0	0	0	0	0	0	0	0	0	0	0	0	0	0	0	0	0	0	0	0	0	0	0	0	0	0	0	0	0	0	0
COI00357	M01998:36:000000000-BCJWJ:1:1101:12579:4593_CONS_SUB_SUB_CMP	TCTATCTAATTCCATTTATCATTTTGGAGGCTCTGTAGATTTAGCGATTTTTTCTTTACATGTTGCGGGTGTTTCTTCTATTTTAGGAGGTATTAATTTCATTACAACGTGTTTGAAGGGAAAAATTAGTTACATTTTAAGTTTAGAGCATTTGAATTTGTTTGTGTGAGCTATGATTGTTACAAGATTTTTATTAGTTCTAAGTCTACCAGTTTTAGCTGGAGGAATTACGATACTATTACTAGATCGTAATTTTGGGTCTTCATTTTTTGATCCTAGAGGTGGAGGAAATCCTATTCTTTATCAGCATTTATTT	Eukaryota	Rotifera	Rotifera	Rotifera	Rotifera	Rotifera	Rotifera	86.624	0	0	0	0	0	0	0	0	0	0	0	0	0	0	0	0	0	0	0	0	0	0	0	0	0	0	0	0	0	0	0	0	0	0	0	0	0	0	0
COI00358	M01998:36:000000000-BCJWJ:1:1101:12254:7644_CONS_SUB_SUB_CMP	TATCAAGAAATATCGCCCATAATGGGGCATCAGTAGATTTAACAATTTTCTCACTTCACTTAGCCGGTGTATCATCAATTCTAGGTGCAGTAAATTTTATTTCAACTATTATTAATATACGAACAACAGGGATGTCAAGTGAAAAAATTCCCCTATTTGTATGATCTGTAGGAATTACCGCATTATTACTTCTATTATCTTTACCAGTACTAGCTGGAGCTATTACTATGCTATTAACAGATCGAAATTTAAATACATCATTCTTTGACCCAGCAGGAGGGGGAGACCCAGTATTATATCAACATTTATTC	Eukaryota	Arthropoda	Insecta	Hemiptera	Gerridae	Aquarius	Aquarius najas	98.37	0	0	0	0	0	0	0	0	0	0	0	0	0	0	0	0	0	0	0	0	0	0	0	0	0	0	0	0	0	0	0	0	0	0	0	0	0	0	0
COI00359	M01998:36:000000000-BCJWJ:1:1104:16430:11119_CONS_SUB_SUB_CMP	CCTATCTTCAAGAATTGCACACAGAGGGGCTTCCGTAGATTTAGCAATTTTTTCCTTACATCTTGCAGGAATTTCATCAATTCTTGGATCAGTGAACTTTATTACAACCGCAATTAATATACGATCAAGAGGAATTACATTAGATCGAATACCTTTATTTGTATGATCAGTAATTATTACAACTATTTTACTTCTTTTATCACTTCCAGTTTTAGCAGGAGCTATTACTATACTATTAACAGATCGAAATTTAAATACTTCTTTTTTTGATCCTGCGGGAGGAGGAGATCCTATTCTTTATCAACATTTATTT	Eukaryota	Arthropoda	Insecta	Diptera	Chironomidae	Rheotanytarsus	Rheotanytarsus ringei	100	0	17	0	1	1	0	0	0	0	0	0	5	2	0	0	22	21	12	4	3	0	13	3	2	0	3	4	0	1	3	0	0	0	0	1	0	0	0	0
COI00360	M01998:36:000000000-BCJWJ:1:1103:4190:21147_CONS_SUB_SUB_CMP	ACTCTCAGCTGGAATTGCACATGCCGGTGCTTCAGTTGATATAGCAATTTTTTCTCTCCATTTAGCTGGAGTTTCCTCAATTCTTGGGGCCGTTAATTTTATTACTACTGTCATTAATATACGATCAAGAGGAATAACTTTAGACCGAATACCCTTGTTCGTTTGAGCTGTAGCAATCACTGCTCTCTTATTACTTCTTTCCCTCCCTGTTCTAGCCGGTGCTATTACGATACTTTTAACTGACCGAAATCTTAATACTTCTTTTTTCGACCCGGCCGGTGGTGGGGATCCTATTTTGTACCAACACTTATT	Eukaryota	Arthropoda	Insecta	Plecoptera	Perlodidae	Isoperla	Isoperla grammatica	100	0	0	7	0	0	0	0	0	5	0	0	0	0	0	0	0	0	0	0	0	0	0	0	0	0	0	0	0	0	0	5	0	0	0	0	0	0	0	0
COI00361	M01998:36:000000000-BCJWJ:1:2103:22812:6147_CONS_SUB_SUB_CMP	ACTATCTAATTCAATTTATCATTTTGGGGGCTCAGTTGATTTAGCTATTTTTAGGTTGCATGTAGCAGGAGTGTCTTCTATTTTAGGAGGGATTAATTTTATTACTACTTGTTTAAAAGGAAAAATTAGTTATGTTTTGTCTTTTGAGTTTTTAAACTTGTTTGTTTGGGCTATAATTGTTACAAGATTTTTGTTAGTATTAAGACTGCCTGTTTTAGCAGGAGGTATTACTATATTATTATTAGATCGAAATTTTGGCTCTTCTTTTTTTGATCCAAGAGGAGGAGGAAATCCTATTTTATATCAGCATTTATTC	Eukaryota	Rotifera	Rotifera	Rotifera	Rotifera	Rotifera	Rotifera	89.63	0	0	0	0	0	0	0	0	0	0	0	0	0	0	0	0	0	0	0	0	0	0	0	0	0	0	0	0	0	0	0	0	0	0	0	0	0	0	0
COI00362	M01998:36:000000000-BCJWJ:1:1102:21316:8033_CONS_SUB_SUB_CMP	TTTATCTGGTATCGAAAGTCATTCAGGCGGTTCGGTCGATTTAGCAATTTTTAGCTTACATTTAGCCGGTGCTTCGTCAATTTTAGGAGCATTAAACTTTATTACTACAATAATCAACATGAGAACTCCCGGATTAAAAATGCATAGAATTCCGTTATTTGTATGAGCTATTTTTATAACCGCTATATTATTGTTATTATCTTTACCTGTTTTAGCTGGTGCAATTACCATGTTGTTAACTGACAGAAATTTTAATACTACTTTTTTTGACCCTGCAGGTGGCGGAGACCCAATTTTATATCAACATTTGTTT	NA	NA	NA	NA	NA	NA	NA	0	0	0	0	23	73	54	26	28	8	3	1	0	5	0	0	11	0	15	33	34	27	14	4	4	5	29	1	0	0	0	9	0	1	17	21	20	0	1	0
COI00364	M01998:36:000000000-BCJWJ:1:1102:20738:13600_CONS_SUB_SUB_CMP	TTTGGCCGCCGGAATCGCCCATGCTGGGGCTTCTGTAGACCTCTCTATTTTTAGATTACATCTAGCTGGGGCGTCATCAATTTTAGGTGCAGTGAATTTTATCACAACAATTATTAACATGCGAACCCCTGGGATATCGTGGGACCAAACACCCCTTTTTGTTTGGTCTGTATTCTTAACAGCGATTCTTCTTCTTTTATCGTTACCTGTCTTAGCAGGTGCTATCACTATACTTCTTACAGATCGTAATTTAAACACCTCCTTTTTCGACCCAGCTGGGGGTGGAGACCCTATTTTATACCAACATTTATTT	Eukaryota	Arthropoda	Collembola	Collembola	Collembola	Collembola	Collembola	86.42	0	0	0	0	0	0	0	0	0	0	0	0	0	0	0	0	0	0	0	0	0	0	0	0	0	0	0	0	0	0	0	0	0	0	0	0	0	0	0
COI00365	M01998:36:000000000-BCJWJ:1:1102:11662:27011_CONS_SUB_SUB_CMP	CTCTTTCTGCTGGAATTGCCCATGCTGGAGCGTCTGTAGACCTTGCTATTTTTTCTCTTCATCTAGCTGGTGTCTCATCAATTCTTGGAGCTGTTAATTTTATTACCACCACAATCAATATGCGGGCTAGAGGAATAACTATAGACCGAATCCCTTTATTCGTTTGATCAGTAGTAATCACAGCAATTCTCCTATTGCTTAGACTCCCTGTCCTCGCTGGGGCTATCACTATACTTTTAACTGATCGTAACCTAAATACCTCCTTCTTTGACCCTGCAGGAGGTGGAGATCCCATCCTCTATCAACATCTATTC	Eukaryota	Arthropoda	Insecta	Ephemeroptera	Leptophlebiidae	Leptophlebiidae	Leptophlebiidae sp.1	100	0	0	0	2	0	2	0	0	0	1	0	1	1	0	2	0	0	1	5	1	0	2	0	0	0	1	0	1	0	0	1	0	0	0	0	4	1	0	0
COI00366	M01998:36:000000000-BCJWJ:1:2111:17902:13979_CONS_SUB_SUB_CMP	CTATCATCAAGAATTGCCCATAGAGGTGCTTCTGTTGATCTTGCTATTTTCTCTTTACATCTTGCAGGTATTTCTTCTATTTTAGGATCAGTAAACTTCATTACAACCGCCATTAATATGCGATCTACAGGAATTACCTTAGACCGTATACCTTTATTTGTCTGATCTGTAATTATTACTACTATCTTACTTTTACTTTCTTTACCTGTTTTAGCTGGAGCTATTACTATACTACTTACAGACCGAAATTTAAATACATCATTTTTTGATCCTGCAGGAGGAGGAGACCCCATCTTATACCAACATTTATTT	Eukaryota	Arthropoda	Insecta	Diptera	Diptera	Diptera	Diptera	88.89	0	0	0	0	0	0	0	0	0	0	1	0	0	0	0	0	0	0	1	0	0	0	0	0	0	0	0	2	0	0	0	0	0	0	0	0	0	0	0
COI00367	M01998:36:000000000-BCJWJ:1:1101:12931:2715_CONS_SUB_SUB_CMP	TTTATCATCAAATATTGGACATAATGGAAGATCAGTAGATCTAACAATTTTTTCTCTTCATTTAGCCGGAGTATCATCAATTTTAGGAGCAATTAACTTTATTACAACCGTAATTAATATACGATCTAAGGGAATATCTATAGATCAAATACCATTATTTGTATGATCAGTCGTAATTACTGCTTTATTACTACTACTTTCTCTTCCTGTTTTAGCAGGAGCTATCACGATATTATTAACTGACCGTAATTTAAACACATCTTTTTTTGACCCCGCAGGAGGGGGAGATCCAATTCTATATCAACATCTATTC	Eukaryota	Arthropoda	Insecta	Trichoptera	Rhyacophilidae	Rhyacophila	Rhyacophila munda	99.681	15	11	69	43	77	82	1	10	3	33	0	10	28	10	2	23	13	4	72	49	25	40	3	13	0	1	6	0	2	5	46	1	0	17	31	13	65	44	12
COI00368	M01998:36:000000000-BCJWJ:1:1113:23817:21899_CONS_SUB_SUB_CMP	TATCTTCAAGAATCGCACACAGAGGGGCTTCCGTAGATTTAGCAATTTTTTCCTTACATCTTGCAGGAATTTCATCAATTCTTGGATCAGTAAACTTTATTACAACCGCAATTAATATACGATCAAGAGGAATTACTTTAGATCGAATACCTTTATTTGTATGATCAGTAATTATTACAACTATTTTACTCCTTTTATCACTTCCAGTTTTAGCAGGAGCTATTACTATATTATTAACAGATCGAAATTTAAATACTTCTTTTTTTGATCCTGCGGGAGGAGGAGATCCTATTCTTTATCAACATTTATTT	Eukaryota	Arthropoda	Insecta	Diptera	Chironomidae	Rheotanytarsus	Rheotanytarsus ringei	98.68	0	0	0	0	0	0	0	13	0	0	1	0	0	9	0	0	0	0	0	0	1	0	0	0	5	11	4	0	1	5	0	0	0	23	75	34	0	0	0
COI00369	M01998:36:000000000-BCJWJ:1:1102:17929:23899_CONS_SUB_SUB_CMP	CTCGCAGGCAATCTTGCCCATGCAGGAGCATCAGTAGATTTAACAATCTTCTCACTCCATCTAGCAGGTGTATCATCAATTTTAGGTGCAGTTAACTTCATTACCACAATTATTAATATGAAACCTCCAGCCATCTCCCAATATCAAACACCCCTCTTTGTGTGAGCCGTACTAGTAACGGCTGTCCTTCTCCTCCTCTCACTACCAGTTCTAGCTGCTGGAATTACAATGCTTCTTACGGATCGTAATCTTAATACCACATTCTTCGATCCGGCAGGGGGAGGAGACCCAATCCTATATCAACACTTATT	Eukaryota	Chordata	Actinopterygii	Cypriniformes	Cyprinidae	Alburnus	Alburnus alburnus	100	0	0	0	0	0	0	0	0	0	0	0	0	0	0	0	0	0	0	0	0	0	0	0	0	0	0	0	0	0	0	0	0	0	0	0	0	0	0	0
COI00370	M01998:36:000000000-BCJWJ:1:1112:14444:26592_CONS_SUB_SUB_CMP	TCTATCAAGAAATTTAGCTCATGCAGGTCCATCAGTAGACCTAGCAATCTTTTCACTTCATCTAGCTGGAGCATCCTCCATTCTAGGAGCTATTAACTTTATTACAACTGTAATTAATATACGATGAAATGGACTACGACTTGAACGAGTTCCATTATTTGTATGAGCAGTAACAATTACAGTAGTACTATTACTATTATCCTTACCAGTGCTAGCCGGAGCAATCACTATACTTCTTACAGATCGAAACTTAAATACAACATTTTTTGATCCAGCTGGAGGTGGGGACCCTGTACTATATCAACATTTATTT	Eukaryota	Annelida	Clitellata	Lumbriculida	Lumbriculidae	Lumbriculidae	Lumbriculidae sp.1	95.847	0	0	0	0	0	0	0	0	0	0	0	0	0	0	0	0	0	0	0	0	0	0	0	0	0	0	0	0	0	0	0	0	0	0	0	0	0	0	0
COI00371	M01998:36:000000000-BCJWJ:1:1103:28031:15744_CONS_SUB_SUB_CMP	TTTATCGGCAAATATTGCTCACGCAGGGGCCTCTGTAGATTTAGCTATTTTTTCTCTTCATTTAGCAGGTATTTCGTCAATTTTAGGAGCCGTAAATTTTATTACTACAGTAATTAATATACGATCTGAAGGCATTTCATTAGACCGAATACCTTTATTTGTATGATCAGTGATTATTACGGCTATTTTACTGCTTCTTTCTTTACCTGTATTAGCAGGAGCTATCACCATACTTTTAACTGACCGAAATTTAAACACAAGATTTTTTGATCCGGCCGGAGGAGGGGACCCTATCTTATACCAACATTTATTT	Eukaryota	Arthropoda	Insecta	Diptera	Diptera	Diptera	Diptera	91.07	0	0	0	0	0	0	0	0	0	0	0	0	0	0	0	0	0	0	0	0	0	0	0	0	0	0	0	0	0	0	0	0	0	1	0	0	0	0	0
COI00372	M01998:36:000000000-BCJWJ:1:1101:13221:6437_CONS_SUB_SUB_CMP	TTTATCATCTAATATTGCCCACGCAGGAGCATCTGTTGATTTAGCGATTTTTTCTCTTCATCTTGCAGGTATTTCTTCTATTCTAGGAGCAGTTAATTTTATTACAACAGTAATTAATATACGATCAGAAGGTATTTCTTTAGATCGAATACCATTATTTGTTTGATCAGTAATTATTACAGCCGTATTATTACTTCTTTCTTTACCTGTCTTAGCTGGGGCTATTACTATACTTTTAACAGATCGAAATTTAAATACAAGATTTTTCGATCCTGCAGGAGGAGGGGACCCTATTTTATACCAGCATTTATTT	Eukaryota	Arthropoda	Insecta	Diptera	Diptera	Diptera	Diptera	91.56	0	0	0	0	0	0	0	0	0	0	0	0	0	0	0	0	0	0	0	0	0	0	0	0	0	0	0	0	0	0	0	0	0	0	0	0	0	0	0
COI00373	M01998:36:000000000-BCJWJ:1:1105:10573:20393_CONS_SUB_SUB_CMP	CTGGCAGCAGGAATTGCCCATGCCGGAGCATCAGTTGACCTGGCCATTTTTTCATTACATTTAGCAGGGGTATCTTCAATTTTAGGGGCTGTAAATTTTATTACTACAGTAATTAACATGCGATCAAATGGGATAACTCTAGACCGAATACCTTTATTCGTTTGAGCTGTAGTTATCACAGCTTTACTGTTATTGCTATCCCTTCCTGTCCTTGCAGGTGCCATTACAATACTACTAACCGACCGTAATTTAAATACTTCTTTTTTTGATCCTGCAGGTGGGGGTGACCCTATCCTCTACCAACATTTATTC	Eukaryota	Arthropoda	Insecta	Plecoptera	Plecoptera	Plecoptera	Plecoptera	88.12	0	0	0	0	0	0	0	0	0	0	0	0	0	0	0	0	1	0	0	0	0	0	0	0	0	0	0	0	0	0	0	0	0	0	0	0	0	0	0
COI00374	M01998:36:000000000-BCJWJ:1:1107:23075:14577_CONS_SUB_SUB_CMP	TCTTTCTGCTGGAATTGCCCATGCTGGAGCGTCTGTAGACCTTGCTATTTTTTCTCTTCATCTAGCTGGTGTCTCATCAATTCTTGGAGCTGTTAATTTTATTACCACCACAATCAATATGCGGGCTAGAGGAATAACTATAGACCGAATCCCTTTATTCGTTTGATCAGTAGTAATTACAGCAATTCTCCTATTGCTTAGACTCCCTGTCCTTGCTGGGGCTATCACTATACTTTTAACTGATCGTAACCTAAATACCTCCTTCTTTGACCCTGCAGGAGGTGGAGATCCCATCCTCTATCAACATCTATTC	Eukaryota	Arthropoda	Insecta	Ephemeroptera	Leptophlebiidae	Leptophlebiidae	Leptophlebiidae sp.1	99.361	0	0	0	0	0	0	0	0	0	0	0	0	0	0	0	0	0	0	0	0	0	0	0	0	0	0	0	0	0	0	0	0	0	0	0	0	0	0	0
COI00375	M01998:36:000000000-BCJWJ:1:1101:6072:14284_CONS_SUB_SUB_CMP	ACTATCAAGAAACTTAGCTCATGCCGGACCTTCTGTAGATATAGCTATTTTTTCACTTCACTTAGCAGGTGCATCATCAATTTTAGGAGCTGTAAACTTTATCACAACAGTAATTAATATGCGATGAAATGGTATACGATTAGAGCGACTACCATTATTTGTTTGAGCTGTTTTATTAACAGTTATTTTATTATTACTATCACTACCAGTTCTCGCCGGGGCTATTACCATATTATTAACAGATCGTAATTTAAATACCTCATTCTTTGACCCTGCTGGAGGTGGTGATCCTATTCTATATCAGCATCTATTC	Eukaryota	Annelida	Annelida	Annelida	Annelida	Annelida	Annelida	85.07	59	0	0	0	6	4	0	0	0	0	0	0	0	40	0	16	32	13	154	266	106	0	3	3	0	0	4	0	0	2	0	0	0	21	91	64	0	0	0
COI00376	M01998:36:000000000-BCJWJ:1:2114:8921:4363_CONS_SUB_SUB_CMP	GTTAAGAAGAAACATTGCCCATAGCGGGTCTTCTGTTGATTTTGCTATTTTTTCTTTACATTTGGCAGGTATTTCTTCTCTTTTGGGGGCAGTAAATTTTATTAGAACTTTAGGTAATTTACGGGTTTTTGGCATACTATTGGACCGGATACCCATATTTGCATGGGCAGTCTTAGTTACTGCAGTTCTTCTTTTACTTTCTTTACCTGTTTTGGCTGGGGCAATTACAATACTTTTAACAGACCGAAATTTAAATAGTTCTTTTTACGATGTTAGAGGTGGCGGAGATCCTGTGTTGTACCAACATCTATTT	NA	NA	NA	NA	NA	NA	NA	0	0	0	0	1	0	0	0	0	0	0	0	0	0	0	0	0	0	0	0	0	0	0	0	0	0	0	0	0	0	0	0	0	0	0	0	0	0	0	0
COI00377	M01998:36:000000000-BCJWJ:1:2103:13314:8881_CONS_SUB_SUB_CMP	CCTATCTTCTAATCTATCTCATGCAGGTAGTTCTGTCGACTTAACAATTTTCTCTCTACATATAGCAGGAATTTCCTCAATCTTAGGGGCCATTAATTTTATCTCAACTATTATAAATATAAAATTTAAAAATTTAAATTATGAAATAATCCCTCTTTTCGTTTGATCAATTTTAATTACAGCAGTTTTATTATTATTATCTCTACCAGTTCTTGCTGGAGCGATTACTATATTATTAACTGATCGAAATTTAAATACTTCTTTCTTTGACCCAGCAGGAGGTGGAGACCCAATTCTCTATCAACATCTATT	Eukaryota	Arthropoda	Insecta	Trichoptera	Hydropsychidae	Hydropsyche	Hydropsyche siltalai	100	0	0	0	0	0	0	0	0	0	0	0	0	0	0	0	0	0	0	0	0	0	0	0	0	0	0	0	0	0	0	0	0	0	0	0	0	0	0	0
COI00378	M01998:36:000000000-BCJWJ:1:1108:9745:10214_CONS_SUB_SUB_CMP	TCTATCTTCAAGAATTGCTCATAGAGGGGCTTCCGTAGATTTAGCTATCTTTTCTCTCCATTTAGCAGGAGTTTCATCTATTTTAGGTTCTGTAAACTTTATTACAACAGTAATTAATATACGTTCTAGAGGAATTACTTTAGACCGCATACCTTTATTTGTTTGGTCTATCATCATTACTACTGTATTACTACTTTTATCTTTACCCGTTTTAGCAGGAGCCATTACTATATTATTAACAGACCGAAATCTAAACACTTCTTTTTTTGATCCTGCCGGAGGTGGAGACCCTATTCTTTACCAACACCTATTT	Eukaryota	Arthropoda	Insecta	Diptera	Chironomidae	Polypedilum	Polypedilum sp.1	95.79	0	0	0	0	0	0	0	0	0	0	0	0	0	0	0	0	0	0	0	0	0	0	0	1	0	0	0	0	0	0	0	0	0	0	0	0	0	0	0
COI00379	M01998:36:000000000-BCJWJ:1:1101:27561:17409_CONS_SUB_SUB_CMP	ATTATCTGGACCTTTAGTTCATTCAGGAGGATCTGTAGATTTAGCTATTTTTAGTCTTCATTATGCTGAGTTTTTTTCAATTGCAGGAACAATTAATTTTATTACAACTATTTTTAATATGAGAACACCAGGTTTAACATTTGATAAACTTCCTTTGTTTGCATGATCAGTATTAATAACAGCATTTTTATTACTTCTTTCTTTACCTGTTTTAGCAGGAGCAATAACTATGTCATTAACTGATAGAAATTTTAATACTATTTTTTTTGATCCAGCTGGAGAAGGAGATCCTGTCTTATACCAATATCGATTT	Eukaryota	Cnidaria	Cnidaria	Cnidaria	Cnidaria	Cnidaria	Cnidaria	94.52	31	94	0	2	8	6	55	0	18	3	11	20	94	122	17	34	54	94	0	5	4	33	11	2	10	12	6	34	24	18	92	10	0	0	3	0	47	36	17
COI00380	M01998:36:000000000-BCJWJ:1:1101:11122:14056_CONS_SUB_SUB_CMP	TCTGTCTGGTATTGAAGCACACCCTGGTGCGTCTGTTGATCTGGCTATTTTTAGTTTACACATTGCGGGGGTTTCTTCTATTCTCGGTTCCATTAACATGATTACGACGGTTATGAACATGAGGGCTCCTGGGATTTACATGTCCAATTTACCCCTATTTGTTTGGGCTATCTATATCACTGCTTGGTTACTGCTACTTTCCCTGCCCGTTTTTGCTGGTGGTATCACTATGCTTCTAACTGACCGTAACTTTAATACGACGTTCTTTGACCCAGCTGGGGGTGGTGACCCTGTGCTTTATCAGCATTTGTTT	NA	NA	NA	NA	NA	NA	NA	0	33	0	0	171	96	144	23	14	0	5	18	0	0	0	0	14	0	0	189	102	59	0	0	0	19	15	0	0	2	0	29	1	0	34	41	41	0	0	0
COI00381	M01998:36:000000000-BCJWJ:1:1106:3343:13447_CONS_SUB_SUB_CMP	TCTTTCTTCTGGAATTGCCCATGCAGGTGCATCAGTAGATTTAGCAATTTTTTCTTTACATTTAGCGGGTATTTCTTCAATTTTAGGAGCAGTAAATTTTATTACAACAGTTATTAATATACGGTCAGAAGGAATTACATTAGATCGAATACCCCTATTTGTGTGATCAGTAATTATTACAGCTATTCTCCTTTTATTGTCTTTACCCGTATTGGCCGGCGCTATTACAATACTGCTTACAGACCGAAATTTAAATACTTCTTTCTTTGATCCTGCCGGTGGAGGAGATCCTATTTTATATCAGCACTTATTT	Eukaryota	Arthropoda	Insecta	Diptera	Chironomidae	Tvetenia	Tvetenia calvescens	100	0	0	0	0	1	1	0	0	0	0	0	0	0	0	0	0	0	0	1	0	0	0	0	0	0	0	0	0	0	0	0	0	0	0	0	0	0	0	0
COI00382	M01998:36:000000000-BCJWJ:1:2110:21636:16690_CONS_SUB_SUB_CMP	TCTTTCTGCTGGAATTGCCCATGCTGGAGCGTCTGTAGACCTTGCTATTTTTTCTCTTCATCTAGCTGGTGTCTCATCAATTCTTGGGGCTGTTAATTTTATTACCACCACAATCAATATGCGGGCTAGAGGAATAACTATAGACCGAATCCCTTTATTCGTTTGATCAGTAGTAATCACAGCAATTCTCCTATTGCTTAGACTCCCTGTCCTCGCTGGGGCTATCACTATACTTTTAACTGATCGTAACCTAAATACCTCCTTCTTTGACCCTGCAGGAGGTGGAGATCCCATCCTCTATCAACATCTATTC	Eukaryota	Arthropoda	Insecta	Ephemeroptera	Leptophlebiidae	Leptophlebiidae	Leptophlebiidae sp.1	99.681	0	0	0	0	1	0	0	0	0	0	0	0	0	1	1	0	0	0	0	0	0	0	0	0	0	0	0	0	0	0	0	0	0	0	0	0	1	0	0
COI00383	M01998:36:000000000-BCJWJ:1:1101:22509:3225_CONS_SUB_SUB_CMP	TATCAAGAAACTTAGCTCATGCAGGAAGATCTGTTGATATTTCTATTTTTTCTCTCCATTTAGCAGGAATTTCATCTATTTTAGGGGCTATTAATTTTATTTCTACAACATTAAATATACGAAACAATTTAATAACATTAGATCGAATTCCTCTTTTTGTATGATCAGTAGCTATCACAGCTTTACTTCTTTTACTTTCTCTTCCTGTTCTAGCCGGAGCTATTACAATATTACTTACAGATCGAAACTTAAATACTTCTTTTTTTGACCCCTCAGGGGGGGGAGACCCAATTTTATACCAACACTTATTT	Eukaryota	Arthropoda	Insecta	Trichoptera	Limnephilidae	Limnephilus	Limnephilus guadarramicus	99.678	0	0	0	0	0	0	0	0	0	0	0	0	0	0	0	0	0	0	0	0	0	0	0	0	0	0	0	0	0	0	0	0	0	0	0	0	0	0	0
COI00384	M01998:36:000000000-BCJWJ:1:1104:2496:16290_CONS_SUB_SUB_CMP	TTTAAGTGGTCCAATTGCTCATGGGGGAGCTTCAGTAGATTTAGCTATTTTTTCACTACATTTAGCTGGATTATCTTCAATTTTAGGTGCTATTAACTTTATTACTACTGTGTTTAATATACGTGCTCCAGGTATTACTATAGAACGATTATCTTTATTTGTATGATCTGTTTTAATTACTGCTTTTTTATTGTTACTATCTCTTCCAGTTTTAGCTGGTGCAATCACTATACTTCTAACTGATCGTAATTTTAATACAAGTTTTTTTGATCCTGCTGGAGGTGGTGATCCTATTTTATATCAACATTTATTT	Eukaryota	Mollusca	Mollusca	Mollusca	Mollusca	Mollusca	Mollusca	90.096	18	18	37	10	28	25	7	25	19	15	19	42	16	22	3	24	29	24	17	13	7	14	6	14	0	8	0	11	0	5	0	5	0	0	8	8	18	14	5
COI00385	M01998:36:000000000-BCJWJ:1:1104:20787:22258_CONS_SUB_SUB_CMP	TTTATCTGGTATTATTGCACACTCTGGTGGTGCTGTTGATCTTGCAATTTTCAGTTTACATTTGTCTGGTGCAGCGTCTATTTTAGGAGCAATTAATTTTATTTGTACTATTGTCAATATGCGAACTGAAAGTTTGCCGTTCCACAAATTACCATTATTTGTTTGGGCGGTTTTCATTACTGCAATTTTATTATTACTATCTTTACCGGTTTTAGCTGGTGCGATTACAATGCTACTTGCAGATAGAAATTTCAACACCACTTTCTTTGATCCAGCAGGAGGAGGTGATCCTGTTCTTTACCAGCACTTGTTC	Eukaryota	Stramenopiles	Stramenopiles	Stramenopiles	Stramenopiles	Stramenopiles	Stramenopiles	85.42	0	0	0	0	0	0	0	0	0	0	0	0	0	0	0	0	0	0	0	0	0	0	0	0	0	0	0	0	0	0	0	0	0	0	0	0	0	0	0
COI00386	M01998:36:000000000-BCJWJ:1:2108:26290:9305_CONS_SUB_SUB_CMP	CTTATCATCTAATATTGCCCACACAGGAGCTTCTGTTGATTTAGCTATTTTTTCTCTTCATTTAGCAGGTATTTCCTCAATTTTAGGGGCTGTAAATTTTATTACAACTGTGATTAATATACGATCTCAAGGAATTACTTTAGATCGAATACCTTTATTTGTATGATCAGTAGTTATTACAGCAGTACTTTTATTACTTTCTTTACCTGTTTTAGCCGGAGCTATTACTATACTTTTAACAGATCGAAACTTAAATACATCATTTTTTGACCCTGCTGGGGGAGGTGACCCTATTTTATATCAACATCTTTTT	Eukaryota	Arthropoda	Insecta	Diptera	Chironomidae	Brillia	Brillia sp.1	96.35	1	0	0	1	3	5	0	44	23	0	7	6	0	0	0	0	0	0	2	0	1	0	0	0	3	11	6	0	1	2	0	0	0	0	0	0	8	0	8
COI00388	M01998:36:000000000-BCJWJ:1:1102:23045:6827_CONS_SUB_SUB_CMP	TTTATCAAGTGTACAAGCACACTCTGGACCTTCAGTGGATTTAGCTATTTTTAGTTTACATTTATCAGGTATTTCTTCTTTATTAGGTGCTATTAATTTTTTATCTACAATATATAATATGAGAGCTCCTGGTTTAAGTTTCCATAGATTACCTCTATTTGTATGGTCTGTATTTATTACAGCGTTTTTATTATTATTAACTTTACCTGTATTAGCTGGTGCTGTAACGATGTTATTAACTGATAGAAATTTAAATACATCTTTTTATGATCCATCAGGTGGAGGTGATCCTGTTTTATATCAACACTTATTT	Eukaryota	Stramenopiles	Stramenopiles	Stramenopiles	Stramenopiles	Stramenopiles	Stramenopiles	94.551	0	0	0	0	0	0	0	0	0	0	0	0	0	0	0	0	0	0	0	0	0	0	0	0	0	0	0	0	0	0	0	0	0	0	0	0	0	0	0
COI00389	M01998:36:000000000-BCJWJ:1:1114:23541:10172_CONS_SUB_SUB_CMP	TTTAGCCTCTGGAATGGCTCACGCCGGGGCTTCTGTAGATTTAGCCATTTTCTCTCTACATTTAGCCGGGGTTTCTTCTATTCTTGGGGCAGTAAATTTTATTACTACCACAATTAATATACGAACTAGAGGTATAACTATGGATCGTATTCCCTTATTTGTTTGGTCCGTGCTGATTACCGCAATCTTATTATTACTATCATTACCGGTTTTAGCGGGAGCTATTACTATATTATTAACTGACCGTAATCTTAATACTTCCTTCTTTGACCCCGCAGGAGGTGGAGATCCAATTTTATACCAGCATTTATTT	Eukaryota	Arthropoda	Insecta	Ephemeroptera	Ephemeroptera	Ephemeroptera	Ephemeroptera sp.2	97.444	0	0	0	0	0	0	0	0	0	0	0	0	0	0	0	0	0	0	0	0	0	0	0	0	1	0	0	0	0	0	0	0	0	0	0	0	0	0	0
COI00390	M01998:36:000000000-BCJWJ:1:1107:21883:11513_CONS_SUB_SUB_CMP	ATTATCAAGTATTACTGCACATTCAGGCGGAGCTGTAGATTTCGCAATTTTTAGTTTACATTTAGCAGGTTTATCTTCTATTTTAGGTGCTATAAATTTTATAGTAACCATAATAAATATGAGAGTTCCAGGATTTAAAATGCGAATGTTACCTTTATTCGTATGATCTGTTTTTATTACTGCTTTTTTATTATTACTTTCACTTCCAGTATTAGCTGCTGGTATTACTATGCTTTTGACGGATAGAAATTTTAATACATCTTTTTTTGATCCTTCAGGAGGAGGAGATGCTATTTTATATCAACATTTATTT	NA	NA	NA	NA	NA	NA	NA	0	0	0	0	9	115	127	65	12	96	11	10	5	0	34	6	0	9	8	26	93	28	9	2	6	36	47	55	4	2	16	41	0	3	7	14	6	66	32	9
COI00391	M01998:36:000000000-BCJWJ:1:2111:13248:17953_CONS_SUB_SUB_CMP	TCTGTCAAGTATTACAGCCCACTCAGGAGGATCTGTAGATTTAGCAATTTTCAGTCTGCACTTGTCTGGTGCTTCTTCAATTTTAGGAGCTATTAACTTTATTTGTACTATTACTAATATGAGAACAAAAAACTTAGCTTTTCATAGACTACCTCTATTCGCATGGGCTATTTTTATTACAGCATTTTTACTATTACTTTCTTTACCAGTACTTGCAGGAGCGATTACAATGTTACTAACTGATCGAAATTTTAACACTACTTTTTTTGATCCAGCAGGTGGTGGAGATCCCGTACTATACCAACATTTATTT	Eukaryota	Stramenopiles	Stramenopiles	Stramenopiles	Stramenopiles	Stramenopiles	Stramenopiles	88.119	0	0	0	0	0	0	0	0	0	0	0	0	0	0	0	0	0	0	0	0	0	0	0	0	0	0	0	0	0	0	0	0	0	0	0	0	0	0	0
COI00392	M01998:36:000000000-BCJWJ:1:2111:29069:15958_CONS_SUB_SUB_CMP	CTAGCTAGAAATCTGGCTCATTCTGGGCCTTCTGTAGACTTAGCTATTTTCTCTCTACATTTAGCTGGGGTGGCATCGATTCTAGGAGCTATTAACTTTATTACTACAATAATTAACATGCGATGAAAAGGAATACGTCTTGAACGAATTCCCCTATTTGTGTGAGCTGTAATTCTAACCGTAATCTTACTTTTACTAACATTACCAGTTTTAGCTGGTGCCATTACCATGCTACTAACAGATCGAAATCTAAACACATCCTTCTTTGACCCTGCTGGGGGTGGTGATCCTGTACTCTATCAACACTTATTC	Eukaryota	Annelida	Clitellata	Haplotaxida	Naididae	Tubifex	Tubifex sp.1	99	1	0	0	0	0	0	0	0	0	0	0	0	0	0	0	0	0	0	0	0	0	0	0	0	0	0	0	0	0	0	0	0	0	0	0	0	0	0	0
COI00393	M01998:36:000000000-BCJWJ:1:1108:7275:17370_CONS_SUB_SUB_CMP	TCTTTCTGCTAGAATTGCACATAGTGGAGGTTCTGTAGATTTAGCTATTTTTTCCCTTCACTTAGCAGGAATTTCTTCAATTTTAGGGTCTGTAAATTTTATTACAACTGCAATTAATATACGAGCAAATGGAATTACTTTAGATCGAATACCTCTTTTTGTTTGATCAGTTATCATTACAACAGTATTATTACTTTTATCTTTACCTGTTCTTGCCGGAGCAATTACAATACTTTTAACAGATCGAAATTTAAATACTTCTTTTTTTGACCCTGCAGGAGGAGGAGATCCAATTCTTTATCAACATTTATTT	Eukaryota	Arthropoda	Insecta	Diptera	Chironomidae	Stempellinella	Stempellinella brevis	99.65	0	0	0	0	0	0	0	0	0	0	0	0	0	0	0	0	0	0	0	0	1	0	0	0	0	0	0	0	0	0	0	0	0	0	0	0	0	0	0
COI00394	M01998:36:000000000-BCJWJ:1:2102:14492:13158_CONS_SUB_SUB_CMP	ATTATCAAATATGACTTATCAGTCTGGACCGTCGGTCGATTTAGCGATTTTTAGTCTGCATGTTGCTGGTGCATCTTCAATTGCTGGTTCAATAAATTATATTACAACTATGATTAATGCACGTCCAGATGGAATGCCGTTTCATCGTTTACCTCTTTTTGGTTGAGGTGTTATGGTAACTGCTTTTTTACTTGTTTTCTCTTTACCAGTTTTTGCTGGTGGTATTACGATGCTTTTAACTGATCGTCATTTTAATACTTCTTTTTTTTTACCCGCTGGCGGTGGTGATCCCGTTTTGTACCAACATTTATTT	NA	NA	NA	NA	NA	NA	NA	0	0	0	0	2	0	2	0	0	0	0	0	0	1	0	0	0	0	0	2	1	2	0	0	2	0	0	0	0	0	0	0	0	0	1	1	1	0	0	3
COI00395	M01998:36:000000000-BCJWJ:1:1101:15745:14343_CONS_SUB_SUB_CMP	TCTTTCTGCTGGAATTGCCCATGCTGGAGCGTCTGTAGACCTTGCTATTTTTTCTCTTCACCTAGCTGGTGTCTCATCAATTCTTGGAGCTGTTAATTTTATTACCACCACAATCAATATGCGGGCTAGAGGAATAACTATAGACCGAATCCCTTTATTCGTTTGATCAGTAGTAATCACGGCAATTCTCCTATTGCTTAGACTCCCTGTCCTCGCTGGGGCTATCACTATACTTTTAACTGATCGTAACCTAAATACCTCCTTCTTTGACCCCGCAGGAGGTGGAGATCCCATCCTCTATCAACATCTATTC	Eukaryota	Arthropoda	Insecta	Ephemeroptera	Leptophlebiidae	Leptophlebiidae	Leptophlebiidae sp.1	99.681	1	0	0	6	7	4	16	0	2	4	3	2	0	0	0	7	0	6	15	5	1	27	5	17	3	7	5	0	0	0	0	0	0	1	3	5	9	1	3
COI00396	M01998:36:000000000-BCJWJ:1:1105:3464:17498_CONS_SUB_SUB_CMP	TCTATCATCAAATATTGCCCATGCCGGAGCTTCTGTAGACTTGGCTATTTTTTCTCTTCATTTAGCCGGGATTTCTTCAATTTTAGGGGCAGTAAATTTTATCACAACTGTAATTAATATACGATCTGAGGGAATTTCATTAGATCGAATACCTTTATTTGTTTGATCAGTAGTAATTACGGCAGTATTACTCTTACTTTCTTTACCCGTTTTAGCTGGAGCAATTACTATATTATTAACAGACCGAAACTTAAACACTAGATTTTTTGATCCTGCAGGAGGGGGAGACCCCATCTTATATCAACACTTATTT	Eukaryota	Arthropoda	Insecta	Diptera	Diptera	Diptera	Diptera	90.48	2	67	0	19	41	61	137	23	0	0	11	0	46	0	86	17	24	61	27	33	14	30	0	0	0	0	7	120	4	6	7	0	11	8	14	6	0	0	10
COI00397	M01998:36:000000000-BCJWJ:1:1101:7898:21339_CONS_SUB_SUB_CMP	ATTATCTGGGCCTTTAGCTCATTCAGGAGGATCTGTAGATTTAGCTATTTTTAGTCTTCATTGTGCTGGATTTTCTTCCATTGCAGGAGCAATTAATTTTATTACAACTATTTTTAATATGAGAACACCGGGTTTAACATTTGACAAACTTCCTTTGTTTGTGTGATCAGTGTTAATAACAGCATTTTTATTACTCCTTTCTTTACCTGTTCTAGCAGGAGCAATAACTATGCTACTAACTGATAGAAATTTTAATACCACTTTTTTTGATCCAGCTGGAGGAGGAGACCCTGTTTTATATCAACATTTATTT	Eukaryota	Cnidaria	Hydrozoa	Anthoathecata	Hydridae	Hydra	Hydra vulgaris	99.59	0	0	40	5	12	11	24	84	33	3	14	9	65	28	46	18	39	1	8	8	4	49	8	19	4	9	9	84	3	15	93	0	0	4	5	6	36	4	0
COI00398	M01998:36:000000000-BCJWJ:1:1105:12030:13528_CONS_SUB_SUB_CMP	ATTATCAAGTATAGAAAGTCATTCTGGTGGTGGAGTGGATATGGCTATTTTTAGTTTACATTTAGCAGGTATTTCTTCTTTATTAGGTGCAATCAATTTTATAACAACTGTTTTTAACATGAGAAGTCCTCAAATGACTTGGAACAGACTTCCTTTATTTGTATGGAGCGTATTAATAACAGCGTTTTTATTATTACTTTCATTACCTGTTTTTGCTGGTGGTATAACAATGTTATTAACAGATCGAAATTTTAATACATCTTTTTTTGATCCATTAGGTGGTGGAGATCCTATTTTATTTCAACATTTATTT	NA	NA	NA	NA	NA	NA	NA	0	0	5	0	0	2	3	8	10	1	1	0	2	0	1	11	2	7	15	1	0	4	12	1	3	9	2	4	5	0	0	3	0	1	0	0	0	0	3	5
COI00399	M01998:36:000000000-BCJWJ:1:1106:8604:18563_CONS_SUB_SUB_CMP	ATTATCAAGAAACCTAGCCCACGCAGGACCTTCAGTAGACATGGCTATTTTCTCTCTACATTTAGCTGGTGCTTCATCAATTTTAGGTGCAGTAAATTTCATTACTACAGTAATAAATATACGATGAAACGGAATACGACTAGAACGAATTCCATTATTTGTATGAGCTGTATTATTAACAGTTATTCTTCTATTATTATCTCTACCTGTACTTGCCGGTGCAATTACAATGCTATTAACAGATCGAAATCTTAATACATCATTCTTCGATCCTGCGGGAGGGGGAGATCCGATCTTATATCAACATCTATT	Eukaryota	Annelida	Clitellata	Haplotaxida	Naididae	Slavina	Slavina appendiculata	99.68	1	1	0	2	3	2	0	3	2	2	0	0	1	0	0	0	0	2	1	1	0	0	0	0	22	28	27	0	0	0	8	1	1	0	1	1	12	15	14
COI00400	M01998:36:000000000-BCJWJ:1:1103:16540:16705_CONS_SUB_SUB_CMP	ACTTTCATCAGGAATTGCCCATGCCGGAGCATCAGTAGATTTAGCTATTTTTTCTCTTCACCTTGCCGGAATTTCTTCAATTTTAGGAGCTGTAAATTTTATTACAACAATTATTAATATACGATCTAATGGAATTACATTTGACCGAATACCTTTATTTGTATGATCAGTAGTAATTACAGCAGTATTACTTCTTTTATCCCTCCCAGTATTAGCCGGAGCTATTACTATGCTATTAACAGATCGAAATCTAAATACCTCTTTTTTTGACCCAGCGGGTGGGGGAGACCCTATTCTCTATCAACATCTATTT	Eukaryota	Arthropoda	Insecta	Diptera	Simuliidae	Simulium	Simulium velutinum	99.681	0	0	0	0	0	0	0	0	0	0	0	0	0	0	0	0	0	0	0	0	0	0	0	0	0	0	0	0	0	0	0	0	0	0	0	0	0	0	0
COI00401	M01998:36:000000000-BCJWJ:1:1109:12571:20376_CONS_SUB_SUB_CMP	ATTATCTGGGCCTTTAGCTCATTCAGGAGGATCTGTAGATTTAGCTATTTTTAGTCTTCATTGTGCTGGATTTTCTTCCATTGCAGGAGCAATTAATTTTATTACAACTATTTTTAATATGAGAACACCGGGTTTAACATTTGACAAACTTCCTTTGTTTGTGTGATCAGTGTTAATAACAGCATTTTTATTACTCCTTTCTTTACCTGTTTTAGCAGGAGCAATAACTATGCTACTAACTGATAGAAATTTTAATACTACTTTTTTTGATCCAGCTGGAGGAGGAGACCCTGTTTTATATCAACATTTATTTT	Eukaryota	Cnidaria	Hydrozoa	Anthoathecata	Hydridae	Hydra	Hydra vulgaris	100	0	0	0	0	0	2	0	0	0	0	0	0	1	0	0	0	0	0	0	0	0	0	0	0	0	0	0	0	0	0	2	0	0	0	0	0	0	0	0
COI00402	M01998:36:000000000-BCJWJ:1:1103:17857:17384_CONS_SUB_SUB_CMP	CCTAGCCGGAAATCTCGCTCACGCGGGCCCATCAGTAGACCTAACTATTTTTTCCCTTCATCTTGCAGGTGTATCATCTATTCTAGGGGCAATTAACTTTATCACCACCACCCTAAACATAAAACCCCCATCAATGACCCAGTACCAAACACCCTTATTCGTGTGGTCTGTTCTAATTACCGCTGTTCTTCTTCTACTTTCTCTGCCAGTGCTTGCCGCAGGAATTACCATACTCCTTACCGATCGAAATTTAAATACAACATTTTTTGACCCTGCCGGGGGAGGTGACCCTATTCTGTACCAACATCTCTTT	Eukaryota	Chordata	Amphibia	Anura	Bufonidae	Bufo	Bufo spinosus	100	0	0	0	0	0	0	0	0	0	0	0	0	0	0	0	0	0	0	0	0	0	0	0	0	0	0	0	0	0	0	0	0	0	0	0	0	0	0	0
COI00403	M01998:36:000000000-BCJWJ:1:2105:12782:15274_CONS_SUB_SUB_CMP	TTTAGCGGCGAACATTGCTCATGGTGGCTCGTCTGTAGACTTTGCAATTTTTTCTTTGCACTTGGCAGGGGTTTCTTCGATTTTAGGGGCTGTAAATTTTATTACTACAGTGATTAATATACGGAGCCCAGGTATAGGCCTCGATCAGATGCCACTATTTGTTTGATCCGTTGTTATTACTGCGGTATTATTGTTACTCTCTTTACCTGTTTTGGCAGGGGCGATTACCATACTCCTTACAGACCGTAATTTAAATACTTCGTTTTTTGACCCCGCAGGTGGTGGAGACCCCATTTTATACCAACACTTATTT	Eukaryota	Arthropoda	Insecta	Ephemeroptera	Ephemeroptera	Ephemeroptera	Ephemeroptera	88.35	0	0	0	0	0	0	0	0	0	0	0	0	0	0	0	0	0	0	0	0	0	0	0	0	0	0	0	1	0	0	0	0	0	0	0	0	0	0	0
COI00404	M01998:36:000000000-BCJWJ:1:1101:15235:7203_CONS_SUB_SUB_CMP	ATTAAGATCATCTTTAGGTCACAGTGGAAGAAGAGTTGACTTTGTTATTTTCTCTCTTCATATAGCGGGTGCTTCAAGGATTCTCAGAAGTCTTAACTTTATATCAACAATGTGAAACAACCGTGGTGTGGAAGTGAGATTTGACAAGATCACTCTTTTCACATGATCGATCATTATTACCGGCCTGCTACTAGTGCTTTCCCTTCCCGTTCTTGCTGGTGGAATTACAATACTACTACTTGACCGTAATCTGAATACTTCCTTCTTTGATGCAAGTGGAGGTGGGGATCCGGTATTGTTCCAACACTTATTC	NA	NA	NA	NA	NA	NA	NA	0	0	0	0	64	71	67	0	0	0	121	173	192	0	0	0	0	0	0	3	0	3	9	0	0	3	53	15	0	0	0	0	0	0	4	9	5	0	0	0
COI00405	M01998:36:000000000-BCJWJ:1:1106:10685:15144_CONS_SUB_SUB_CMP	TCTTTCAAGAAATCTAGCACACGCGGGCCCATCAGTAGATATAGCAATTTTTTCGCTACATTTAGCTGGTGCCTCATCTATTTTAGGAGCAGTAAATTTCATTACGACAGTAATGAATATACGATGAAATGGGATACGACTAGAACGAGTTCCATTATTCGTATGAGCAGTAATACTAACAGTTATTCTTCTACTTCTATCACTACCTGTACTTGCAGGAGCAATTACAATATTATTAACAGATCGAAATCTAAATACCTCATTCTTCGATCCAGCGGGAGGGGGAGATCCAATTCTATATCAACATTTATTT	Eukaryota	Annelida	Clitellata	Haplotaxida	Naididae	Vejdovskyella	Vejdovskyella comata	96.805	0	0	0	0	0	0	0	0	0	0	0	0	0	0	0	0	0	0	0	0	0	0	0	0	0	0	0	0	0	0	0	0	0	0	0	0	0	0	0
COI00406	M01998:36:000000000-BCJWJ:1:1109:27097:16819_CONS_SUB_SUB_CMP	TCTTTCTGCTGGAATTGCCCATGCTGGAGCGTCTGTAGACCTTGCTATTTTTTCTCTTCATCTAGCTGGTGTCTCATCAATTCTTGGAGCTGTTAATTTTATTACCACCACAATCAATATGCGGGCTAGAGGAATAACTATAGACCGAATCCCTTTATTCGTTTGATCAGTAGTAATCACAGCAATTCTCCTATTGCTTAGACTCCCTGTCCTCGCTGGGGCTATCACTATACTTTTAACTGATCGTAACCTAAATACCTCCTTCTTTGACCCTGCAGGAGGTGGAGACCCCATCCTCTATCAACATCTATTC	Eukaryota	Arthropoda	Insecta	Ephemeroptera	Leptophlebiidae	Leptophlebiidae	Leptophlebiidae sp.1	99.681	0	0	0	4	3	7	0	0	0	0	0	6	0	0	0	0	9	13	4	4	2	15	0	2	112	263	134	24	0	0	0	0	0	2	0	0	0	0	0
COI00407	M01998:36:000000000-BCJWJ:1:1104:17366:23112_CONS_SUB_SUB_CMP	ATTAGCAAGAAACTTAGCACATGCAGGCCCATCAGTAGACTTAGCCATTTTCTCCCTTCATCTCGCTGGTGCATCCTCAATTCTAGGTGCTCTGAATTTCATTACAACAGTAATTAATATACGATGAGATGGAATACGCCTTGAACGAATTCCTTTATTTGTATGAGCCGTCATAATCACCGTAATCTTGCTACTCTTATCCTTACCTGTTCTCGCAGGAGCTATCACTATATTACTTACGGACCGAAATCTAAATACATCCTTCTTTGATCCGGCAGGAGGAGGAGATCCAGTTCTATATCAACACTTATT	Eukaryota	Annelida	Clitellata	Lumbriculida	Lumbriculidae	Lumbriculus	Lumbriculus variegatus	97.115	0	0	0	0	0	0	0	0	0	0	0	0	0	0	0	0	0	0	0	0	0	0	0	0	0	0	0	0	0	0	0	0	0	0	0	0	0	0	0
COI00408	M01998:36:000000000-BCJWJ:1:2108:15180:24981_CONS_SUB_SUB_CMP	ATTATCAGGTATTTTTTCACATTCAGGTAGTGCTGTAGATTTTGGTATTTTTAGTTTACATTTAGCTGGTATTTCATCTATATTAGGTGCAATTAATTTTATAGTAACTATATTAAATATGCGTGTGAAAGGAATGACTATGTTTAGATTACCTTTATTTGTATGATCAGTATTTATAACAGCTTGATTATTATTATTATCTTTACCTGTTTTAGGTGCTGCTATAACAATGTTATTAACAGATAGAAATTTTAATACAACTTTTTTTGAAGTAAGTGGTGGAGGTGATCCAGTTTTATTTCAACATTTATTT	Eukaryota	Amoebozoa	Amoebozoa	Amoebozoa	Amoebozoa	Amoebozoa	Amoebozoa	97.444	0	0	0	1	3	1	0	5	0	0	0	7	0	0	0	0	0	0	3	6	1	20	0	0	0	0	0	0	0	0	0	0	0	0	2	0	0	0	0
COI00409	M01998:36:000000000-BCJWJ:1:2112:26176:19331_CONS_SUB_SUB_CMP	TTTATCAGCAGGAATCGCCCACGCAGGAGCTTCGGTCGATTTAGCAATCTTCTCGCTCCATTTGGCAGGGGTTTCATCCATCCTAGGAGCTGTTAATTTTATTACTACTACTATTAACATACGATCAAGCGGTATAACTATAGACCGTATTCCTTTATTCGTTTGATCGGTTTTAATTACAGCCATTTTACTATTACTTTCCCTGCCTGTTCTAGCAGGAGCAATTACTATACTACTCACGGACCGAAATCTTAATACCTCTTTCTTTGACCCTGCGGGAGGTGGGGATCCTATTCTCTACCAACACTTGTT	Eukaryota	Arthropoda	Insecta	Ephemeroptera	Heptageniidae	Heptageniidae	Heptageniidae sp.1	99.679	0	0	0	0	0	0	0	0	0	0	0	0	0	0	0	0	0	0	0	0	0	0	0	0	0	0	0	0	0	0	0	0	0	0	0	0	0	0	0
COI00410	M01998:36:000000000-BCJWJ:1:2112:14893:25540_CONS_SUB_SUB_CMP	CCTATCAAGAAATTTAGCTCATGCAGGTCCATCAGTAGACCTGGCAATCTTTTCACTTCATCTAGCTGGAGCATCCTCCATTCTAGGAGCTATTAATTTTATTACAACTGTAATTAATATACGATGAAATGGATTACGACTTGAACGAGTTCCATTATTTGTATGAGCAGTAACAATTACAGTAGTACTATTACTATTATCCTTACCAGTACTAGCCGGAGCAATCACCATACTTCTTACAGATCGAAACTTAAATACGACATTTTTTGATCCAGCTGGAGGTGGGGACCCTGTATTATATCAACATTTATTT	Eukaryota	Annelida	Clitellata	Lumbriculida	Lumbriculidae	Lumbriculidae	Lumbriculidae sp.1	94.231	0	0	0	0	0	0	0	0	0	0	0	0	0	0	0	0	0	0	0	0	1	0	0	0	0	0	0	0	0	0	0	0	0	0	0	0	0	0	0
COI00411	M01998:36:000000000-BCJWJ:1:1101:7433:13487_CONS_SUB_SUB_CMP	TCTTTCTTCTAATATCTCTCATAGAGGGGCCTCAGTAGATTTAGCCATTTTTTCCCTTCATTTAGCCGGGATTTCTTCTATTTTAGGATCTGTAAATTTTATTACCACAGTTATTAATATACGATCAAGAGGAATTACTCTAGACCGTATACCATTATTTGTATGATCTATTGTAATTACAACTGTTTTACTATTATTATCTTTACCTGTATTAGCAGGAGCAATTACAATATTATTAACAGATCGAAATTTAAATACTTCGTTCTTTGATCCTGCAGGAGGGGGAGATCCTATTTTATATCAACATTTATTC	Eukaryota	Arthropoda	Insecta	Diptera	Chironomidae	Polypedilum	Polypedilum nubens	99.03	0	0	0	0	0	0	0	0	0	0	0	0	0	0	0	0	0	0	0	0	0	0	0	0	0	0	0	0	0	0	0	0	0	0	0	0	0	0	0
COI00412	M01998:36:000000000-BCJWJ:1:2102:9227:6670_CONS_SUB_SUB_CMP	TCTTTCATCTGGTATTGCGCATGCAGGAGCATCAGTTGATTTAGCAATTTTTTCTTTACATTTAGCTGGAATCTCTTCAATTTTAGGAGCAGTAAATTTTATTACAACAGTAATTAATATACGGTCTGAAGGAATTACTTTAGACCGGATACCTTTATTTGTTTGATCAGTAGTAATTACTGCTGTATTACTTTTACTATCTTTACCTGTATTAGCAGGAGCTATTACCATATTATTAACAGATCGAAATTTAAATACATCTTTCTTTGACCCCGCTGGAGGAGGGGACCCTATTTTATACCAACATTTATTC	Eukaryota	Arthropoda	Insecta	Diptera	Chironomidae	Chironomidae	Chironomidae sp.33	94.17	0	0	0	0	0	0	0	0	0	0	0	0	0	0	0	0	0	0	0	0	0	0	0	0	0	0	0	0	0	0	0	0	0	0	0	0	0	0	0
COI00413	M01998:36:000000000-BCJWJ:1:1108:23141:21770_CONS_SUB_SUB_CMP	TCTTTCTGCTGGAATTGCCCATGCTGGAGCGTCTGTAGACCTTGCTATTTTTTCTCTTCATCTAGCTGGTGTCTCATCAATTCTTGGAGCTGTTAATTTTATTACCACCACAATCAATATGCGGGCTAGAGGAATAACTATAGACCGAATCCCTTTATTCGTTTGATCAGTAGTAATCACAGCAATTCTCCTATTGCTTAGACTCCCTGTCCTCGCTGGGGCTATTACTATACTTTTAACTGATCGTAACCTAAATACCTCCTTCTTTGACCCTGCAGGAGGTGGAGATCCCATCCTCTATCAACATCTATTC	Eukaryota	Arthropoda	Insecta	Ephemeroptera	Leptophlebiidae	Leptophlebiidae	Leptophlebiidae sp.1	99.681	0	0	0	0	0	0	0	0	0	2	0	0	0	0	0	0	0	0	2	0	0	0	0	0	0	0	0	0	0	0	0	0	0	2	0	1	0	0	0
COI00414	M01998:36:000000000-BCJWJ:1:1104:25908:20868_CONS_SUB_SUB_CMP	CTATCTTCTAGAATTGCTCACAGAGGGGCTTCAGTAGATTTAGCAATTTTTTCTTTACATTTAGCAGGAATTTCTTCTATTTTAGGATCAGTAAATTTTATTACAACAGCTATTAATATACGATCTAATGGAATCACACTTGATCGAATACCTTTATTTGTATGATCAGTAATTATTACAACAATTCTTCTTTTACTTTCTCTTCCAGTATTAGCTGGAGCAATTACTATATTATTGACAGATCGAAATTTAAATACTTCTTTTTTTGATCCAGCAGGAGGAGGGGATCCAATTCTTTATCAACATTTATTT	Eukaryota	Arthropoda	Insecta	Diptera	Chironomidae	Virgatanytarsus	Virgatanytarsus triangularis	97.73	0	0	0	3	16	10	6	0	3	0	1	3	2	0	2	20	9	0	1	8	7	6	0	5	3	0	0	16	1	0	1	1	0	2	0	0	6	0	10
COI00415	M01998:36:000000000-BCJWJ:1:1106:9709:23865_CONS_SUB_SUB_CMP	CTATCATCTAATTTAGCTCATATCGGAAGATCTGTTGACCTAAGAATTTTTTCTCTCCATATAGCAGGTATCTCATCAATTTTAGGGGCTGTTAATTTTATTTCTACTATAATTAATATACGAGCTGAAGGTATATACTTAGAAAAAATACCCCTGTTTGCCTGATCTGTATTAATTACAGCAATTCTTTTATTACTTTCTCTACCTGTTTTAGCGGGGGCCATTACAATATTATTAACAGACCGAAATTTAAACACTTCATTTTTCAATCCTGCTGGAGGGGGAGACCCTATTTTATACCAACATCTATTT	Eukaryota	Arthropoda	Insecta	Trichoptera	Glossosomatidae	Catagapetus	Catagapetus maclachlani	99.357	0	0	0	0	0	0	0	0	4	0	0	0	0	0	0	0	0	0	0	0	0	0	0	0	0	0	0	0	0	0	0	0	0	0	0	0	0	0	0
COI00416	M01998:36:000000000-BCJWJ:1:1101:4454:10925_CONS_SUB_SUB_CMP	ATTATCAGGTGGCTTATCACATTCGGGGGCGTCAGTTGATTTAGCGATATATTCTCTACATATTGCGGGTGTATCATCCATCGCCGGAGCTGTAAACTTTATAGTTACGATATTAAATATGCGTTGTCGTGGTATGGATTTAGAGTTGATGCCGTTGTTTTGCTGATCTGTTTTATTTACAGCTTTGTTATTATTATTATCTTTACCTGTTTTAGCTGGTTGCATAACCATGCTTTTAACAGATAGGAATGTGAGTACTACATTTTTCGAACCTGAGGGTGGCGGGGACCCTGTACTGTACCAGCACTTATTT	NA	NA	NA	NA	NA	NA	NA	0	15	92	88	5	38	21	24	36	66	22	39	25	42	54	25	9	5	26	7	17	2	71	7	10	15	30	30	25	3	15	11	3	0	0	1	1	39	1	25
COI00417	M01998:36:000000000-BCJWJ:1:1103:3981:13792_CONS_SUB_SUB_CMP	ACTTAGCAATTCAGATTATTCATGAGGGCCGTCATTAGATTACGCAATTTTTAGTTTACACTTAGCAGGGGCATCATCAATTATAGGTGCAATTAACTTTATTGTTACTATTATAAACATAAGACACCCTGGTTTATATTATGACCGAATAAATTTATTCGTATGATCAATTCTTGTTACAGCAGTACTTCTTTTATTATCGTTGCCTGTTTTGGCGGGCGCAATTACAATATTATTAACTGATCGAAATGCTAATACAGTGTTTTTTGATCCTGAAGGTGGCGGCGATCCTGTACTATACCAACATTTATTT	NA	NA	NA	NA	NA	NA	NA	0	0	0	0	9	7	10	14	0	0	13	0	0	21	0	3	0	0	20	19	12	6	7	0	9	4	0	0	7	1	0	0	0	0	1	2	1	4	0	0
COI00418	M01998:36:000000000-BCJWJ:1:1111:12454:23922_CONS_SUB_SUB_CMP	TCTTTCTGCTGGAATTGCCCATGCTGGAGCGTCTGTAGACCTTGCTATTTTTTCTCTTCACCTAGCTGGTGTCTCATCAATTCTTGGAGCTGTTAATTTTATTACCACCACAATCAATATGCGGGCTAGAGGAATAACTATAGACCGAATCCCTTTATTCGTTTGATCAGTAGTAATCACGGCAATTCTCCTATTGCTTAGACTCCCTGTCCTTGCTGGGGCTATCACTATACTTTTAACTGATCGTAACCTAAATACCTCCTTCTTTGACCCTGCAGGAGGTGGAGATCCCATCCTCTATCAACATCTATTC	Eukaryota	Arthropoda	Insecta	Ephemeroptera	Leptophlebiidae	Leptophlebiidae	Leptophlebiidae sp.1	99.681	2	0	0	3	2	3	0	0	0	0	1	1	0	0	0	0	0	0	4	2	4	0	0	0	3	4	1	0	0	0	0	0	0	5	0	2	0	0	0
COI00419	M01998:36:000000000-BCJWJ:1:2105:25499:12574_CONS_SUB_SUB_CMP	TTTATCTAATTCTGTTTATCATTTTGGAGGTTCGGTTGACTTTGCTATTTTTAGTTTACATGTAGCAGGTGTTTCTTCAATTTTAGGAGGTATTAATTTTATTACTACTTGTTTAAAAGGTAAAATTAGATATGTGCTAAGCTTTGAATTTTTAACTTTATTTGTATGAGCAATAATTGTTACAAGATTTTTATTAGTTCTAAGTTTGCCGGTTTTAGCTGGTGGAATTACTATATTATTATTAGATCGTAATTTTGGATCTTCTTTTTTTGATCCTAGTGGAGGAGGCAATCCTATTTTATATCAGCATTTATTT	Eukaryota	Rotifera	Rotifera	Rotifera	Rotifera	Rotifera	Rotifera	92.517	0	0	0	0	0	0	0	0	0	0	0	0	0	0	0	0	0	0	0	0	0	0	0	0	0	0	0	0	0	0	0	0	0	1	0	0	0	0	0
COI00420	M01998:36:000000000-BCJWJ:1:1101:14562:6020_CONS_SUB_SUB_CMP	CCTATCAAGAAATATCGCCCATAATGGGGCATCAGTAGATTTAACAATTTTCTCACTTCACTTAGCCGGTGTATCATCAATTCTAGGTGCAGTAAATTTTATTTCAACTATTATTAATATACGAACAACAGGGATGTCAAGTGAAAAAATTCCCCTATTTGTATGATCTGTAGGAATTACCGCATTATTACTTCTATTATCTTTACCAGTACTAGCTGGAGCTATTACTATGCTATTAACAGATCGAAATTTAAATACATCATTCTTTGACCCAGCAGGAGGGGGAGACCCAGTATTATATCAACATTTATTC	Eukaryota	Arthropoda	Insecta	Hemiptera	Gerridae	Aquarius	Aquarius najas	98.38	0	0	0	0	0	0	0	0	0	0	0	0	0	0	0	0	0	0	0	0	0	0	0	0	0	0	0	0	0	0	0	0	0	0	0	0	0	0	0
COI00421	M01998:36:000000000-BCJWJ:1:1102:22775:25623_CONS_SUB_SUB_CMP	ATTATCAAGTGTACAAGCACATTCAGGACCTTCTGTAGATTTAGCTATTTTTAGTTTACATTTATCGGGTATATCATCTTTATTAGGTGCTATCAATTTTCTTTCAACAATTTATAATATGAGAGCACCTGGATTAAGTTTTCATAGATTACCCTTATTTGTTTGGGCTATCTTTATTACAGCTTTTTTATTATTATTAACATTACCTGTATTAGCCGGAGCTATTACTATGTTATTAACAGATAGAAATTTAAATACATCTTTTTATGATCCTTCAGGTGGAGGTGATCCAGTATTATATCAACATTTATTT	Eukaryota	Stramenopiles	Stramenopiles	Stramenopiles	Stramenopiles	Stramenopiles	Stramenopiles	93.93	0	0	0	0	10	7	22	36	0	31	36	37	13	50	0	8	0	0	0	1	1	5	2	5	0	0	0	3	0	4	95	27	1	0	0	1	9	5	8
COI00422	M01998:36:000000000-BCJWJ:1:2107:27491:9066_CONS_SUB_SUB_CMP	CCTATCTTCAAGAATCGCACACAGAGGGGCTTCCGTAGATTTAGCAATTTTTTCCTTACATCTTGCAGGAATTTCATCAATTCTTGGATCAGTAAACTTTATTACAACCGCAATTAATATACGATCAAGAGGAATTACTTTAGATCGAATACCTTTATTTGTATGATCAGTAATTATTACAACTATTTTACTCCTTTTATCACTTCCAGTTTTAGCAGGAGCTATTACTATATTATTAACAGATCGAAATTTAAATACTTCTTTTTTTGATCCTGCGGGAGGAGGAGATCCTATTCTTTATCAACATTTATTT	Eukaryota	Arthropoda	Insecta	Diptera	Chironomidae	Rheotanytarsus	Rheotanytarsus ringei	98.7	0	0	0	2	2	3	0	1	0	0	0	0	0	5	0	0	0	0	2	1	4	0	0	0	0	5	1	0	0	1	0	0	0	44	147	69	0	3	0
COI00423	M01998:36:000000000-BCJWJ:1:1103:4116:11050_CONS_SUB_SUB_CMP	ATTATCAAGTGTTCAAGCTCACTCAGGACCTTCTGTAGATTTAGCTATTTTTAGTTTACACTTATCAGGTATTTCATCTTTATTAGGTGCTATTAATTTCTTATCAACTATTTATAATATGAGAGCTCCAGGTTTAAGTTTTCACAGATTACCATTATTCGTTTGGTCAGTATTCATTACAGCTTTTTTATTATTATTAACATTACCTGTATTAGCTGGTGCGATTACTATGTTATTAACAGATAGAAATTTAAATACATCTTTCTATGACCCATCAGGTGGAGGTGATCCCGTATTATATCAACATTTATTT	Eukaryota	Stramenopiles	Stramenopiles	Stramenopiles	Stramenopiles	Stramenopiles	Stramenopiles	97.756	0	0	0	0	2	2	5	20	0	3	1	1	0	0	11	0	0	0	0	1	0	7	1	0	0	1	0	0	0	0	0	0	0	0	0	1	0	0	1
COI00424	M01998:36:000000000-BCJWJ:1:1105:10727:10767_CONS_SUB_SUB_CMP	TTTATCTTCAAATATTGCTCATAGAGGAGCATCTGTTGATTTAGCTATTTTTTCTCTACATTTAGCAGGTGTATCCTCAATTTTAGGATCAGTAAATTTCATTACAACAGTTATTAATATACGATCAAATGGAATTACTTTAGATCGAATACCTCTATTTGTTTGATCAATTGTAATTACTACTGTTTTATTACTATTATCATTACCAGTATTAGCCGGAGCTATTACTATATTATTAACAGATCGAAATTTAAATACATCTTTCTTTGATCCTGCTGGAGGAGGAGACCCTATTTTATACCAACATTTATTC	Eukaryota	Arthropoda	Insecta	Diptera	Chironomidae	Chironomidae	Chironomidae sp.39	92.949	0	0	0	0	2	2	27	21	0	0	3	2	7	19	15	207	84	85	1	4	1	13	0	15	11	61	23	104	1	30	33	2	3	0	3	2	69	84	15
COI00425	M01998:36:000000000-BCJWJ:1:1103:20586:22639_CONS_SUB_SUB_CMP	TCTTTCTTCAAATATTGCTCATAGTGGGGCATCAGTAGATTTAGCTATTTTTTCATTACACCTGGCAGGTGTCTCATCTATTTTAGGGTCTGTAAATTTTATTACAACTGTAATTAATATACGATCAAATGGAATTACGCTAGATCGAATACCTTTATTTGTTTGATCTATTGTTATTACAACAGTTTTATTACTTTTATCTTTACCTGTATTAGCGGGAGCTATTACAATACTTTTAACAGACCGAAATTTAAATACATCTTTTTTTGATCCTGCTGGAGGTGGTGACCCTATTCTATACCAACATTTATTT	Eukaryota	Arthropoda	Insecta	Diptera	Chironomidae	Microtendipes	Microtendipes rydalensis	99.35	0	0	0	0	0	0	0	0	0	0	0	0	0	0	0	0	0	0	0	0	0	0	0	0	0	0	0	0	0	0	0	0	0	0	0	0	0	0	0
COI00426	M01998:36:000000000-BCJWJ:1:2108:16848:22193_CONS_SUB_SUB_CMP	TCTCTCTTCAGGAATTGCTCACGCAGGGGCTTCTGTTGATTTAGCAATTTTTTCTTTACATTTAGCTGGAATTTCTTCTATTTTAGGAGCAGTAAATTTTATTACAACAGTAATTAATATACGATCAAGAGGAATCACTTTAGACCGAATACCCTTATTTGTATGATCAGTAGTTATTACAGCTGTTTTACTTCTCTTATCATTACCAGTTTTAGCTGGAGCCATTACTATATTATTAACTGATCGTAATTTAAATACATCCTTTTTCGACCCTGCGGGAGGAGGAGACCCAATTTTATATCAACACTTATTT	Eukaryota	Arthropoda	Insecta	Diptera	Chironomidae	Chironomidae	Chironomidae sp.26	92.73	0	0	0	0	0	0	0	0	0	0	0	0	0	0	0	0	0	0	0	0	0	0	0	0	0	0	0	0	0	0	0	0	0	0	0	0	1	0	0
COI00427	M01998:36:000000000-BCJWJ:1:1103:5624:13997_CONS_SUB_SUB_CMP	TTTATCTTCAGGTATTGCTCATGCTGGAGCTTCAGTAGACTTAGCTATTTTTTCTTTACACCTAGCTGGAATTTCATCTATTTTAGGAGCTGTTAATTTTATCACCACAGTAATTAATATACGTTCAAGAGGAATTACTTTAGATCGAATACCTTTATTTGTCTGATCAGTTATAATTACAGCAGTTTTATTACTTTTATCTCTTCCAGTTCTAGCAGGAGCAATTACTATATTATTAACTGATCGAAATTTAAATACTTCTTTCTTTGACCCTGCAGGAGGAGGAGACCCAATTTTATATCAACACTTATTT	Eukaryota	Arthropoda	Insecta	Diptera	Chironomidae	Chironomidae	Chironomidae sp.23	99.68	0	0	0	0	0	0	0	0	0	0	0	0	0	0	0	0	0	0	0	0	0	0	0	0	0	0	0	0	0	0	0	0	0	0	0	0	0	0	0
COI00429	M01998:36:000000000-BCJWJ:1:1102:21635:26360_CONS_SUB_SUB_CMP	ATTATCAAATATGACTTATCAGTCTGGACCGTCGGTCGATTTAGCGATTTTTAGTCTGCATGTTGCTGGTGCATCCTCAATTGCTGGTTCAATAAATTATATTACAACTATGATTAATGCACGTCCAGATGGAATGCCGTTTCATCGTTTACCTCTTTTTGGTTGAGGCGTTATGGTAACTGCTTTTTTACTTGTTTTCTCTTTACCAGTTTTTGCTGGCGGCATTACGATGCTTTTAACTGATCGTCATTTTAATACTTCTTTTTTTTTACCCGCTGGCGGTGGTGATCCCGTTTTGTACCAACATTTATTT	NA	NA	NA	NA	NA	NA	NA	0	0	0	0	0	0	0	0	0	0	0	0	0	0	0	0	0	0	0	0	0	0	0	0	0	0	0	0	0	0	0	0	0	0	0	0	0	0	0	0
COI00430	M01998:36:000000000-BCJWJ:1:1102:20887:10416_CONS_SUB_SUB_CMP	ATTATCTGGTATTGAAGCACATTCTGGTGGCTCTGTAGATTTAGCTATTTTCAGTTTACACTTAGCAGGTGCATCTTCAATTTTAGGAGCAATGAATTTTATTACAACTGTAATTAACATGAGATCTCCTGCGTTAAAGATGCATAGAATTCCTTTATTTGTTTGAGCACTTTTTATAACTGCATTTTTATTATTATTATCATTACCTGTATTAGCCGGAGCTATAACAATGTTATTAACTGATCGTAATTTTAATACTACTTTCTTTGACCCAGCAGGTGGAGGAGATCCTATTTTATATCAGCATTTATTC	Eukaryota	Mollusca	Mollusca	Mollusca	Mollusca	Mollusca	Mollusca	85.54	0	0	0	12	29	21	0	2	0	0	0	1	2	0	6	31	7	18	13	24	6	6	0	0	0	4	0	0	0	1	0	0	0	5	6	6	0	0	0
COI00432	M01998:36:000000000-BCJWJ:1:1108:17774:11926_CONS_SUB_SUB_CMP	TTTATCAGGATTACAAAGTCATAGTGGACCTAGTGTAGATTTAGCAATATTTGCTTTACATTTATCAGGTATAAGTAGTTTATTAGGAGCTGTAAATTTTATAACAACAGTAATAAACATGAGAACACCAGGAATCAGATTACATAAATTAGCTTTATTTGGTTGAGCTGTAGTTATAACAGCAGTATTATTATTATTATCTTTACCTGTGTTAGCCGGTGGAATAACAATGTTATTAACTGATAGAAATTTTAATACATCATTCTTTGAAACAGCAGGTGGAGGTGATCCATTATTATTCCAACACTTATTC	Eukaryota	Ascomycota	Ascomycota	Ascomycota	Ascomycota	Ascomycota	Ascomycota	90.705	0	0	0	0	0	0	0	0	0	0	0	0	0	0	0	0	0	0	0	0	0	0	0	0	0	0	0	0	0	0	0	0	0	0	0	0	0	0	0
COI00433	M01998:36:000000000-BCJWJ:1:2114:13401:22093_CONS_SUB_SUB_CMP	ACTATCCTCTAGAATTGCCCACAGAGGTGCGTCAGTCGACTTAGCTATTTTTTCTTTACACTTAGCCGGAATTTCTTCTATTCTAGGATCTGTAAATTTCATTACAACTGCTATTAATATACGATCAAATGGAATTACATTGGACCGAATGCCCTTATTTGTATGATCTGTTGTAATTACTACAATTCTTCTTCTTCTTTCGCTGCCTGTTTTAGCAGGTGCTATTACAATACTTTTAACAGATCGAAATTTAAATACTTCTTTTTTCGACCCTGCGGGAGGCGGAGACCCTATTTTATACCAACATTTATTT	Eukaryota	Arthropoda	Insecta	Diptera	Diptera	Diptera	Diptera	89	0	0	0	0	0	0	0	0	0	0	0	0	0	0	0	0	0	0	2	1	0	0	0	0	0	0	0	0	0	0	0	0	0	0	0	0	0	0	0
COI00434	M01998:36:000000000-BCJWJ:1:1101:24775:5993_CONS_SUB_SUB_CMP	TTTAGCCTCTGGAATGGCTCACGCCGGGGCTTCTGTAGATTTAGCCATTTTCTCTTTACATTTAGCCGGGGTTTCTTCTATTCTTGGGGCAGTAAATTTTATTACTACCACAATTAATATACGAACTAGAGGTATAACTATGGATCGTATTCCCTTATTTGTTTGGTCCGTGCTGATTACCGCAATCTTATTACTACTATCATTACCGGTTTTAGCGGGAGCTATTACTATATTATTAACTGACCGTAATCTTAATACTTCCTTCTTTGACCCCGCAGGAGGTGGAGATCCAATTTTATACCAGCATTTATTT	Eukaryota	Arthropoda	Insecta	Ephemeroptera	Ephemeroptera	Ephemeroptera	Ephemeroptera sp.2	97.444	0	0	0	0	0	0	0	0	0	0	0	0	0	0	0	0	0	0	0	0	0	0	0	0	0	0	0	0	0	0	0	0	0	0	0	0	0	0	0
COI00435	M01998:36:000000000-BCJWJ:1:1101:13869:6347_CONS_SUB_SUB_CMP	ACTTTCTGGTATTACAGCTCACTCAGGGGGGTCTGTCGACTTAGCAATTTTTAGTCTTCATTTATCGGGAGCTTCTTCTATTTTAGGAGCAATTAATTTTATTTGTACTATTACAAATATGAGAACAAAAAACTTAGCATTTCATAAACTACCACTATTTGCTTGGTCTATTTTTATTACAGCATTTTTGTTATTACTATCATTACCTGTTCTTGCTGGAGCCATTACTATGCTATTAACTGATCGAAATTTCAATACAGCATTTTTTGATCCAGCAGGAGGAGGAGACCCTGTATTATACCAACATCTTTTT	Eukaryota	Stramenopiles	Stramenopiles	Stramenopiles	Stramenopiles	Stramenopiles	Stramenopiles	87.38	0	47	7	4	41	25	52	89	111	13	5	28	21	22	35	24	26	13	5	14	5	16	3	20	13	14	20	2	2	15	29	4	0	3	6	2	65	11	8
COI00436	M01998:36:000000000-BCJWJ:1:1101:19008:13493_CONS_SUB_SUB_CMP	TTTATCCTCTAGAATCGCCCACAGAGGAGCTTCTGTTGATCTAGCAATTTTTTCTTTACATCTTGCCGGTATTTCTTCTATTTTAGGATCAGTAAATTTTATCACAACTGCAATTAATATACGATCAACAGGAATTACTTTAGATCGTATACCTTTATTTGTTTGATCTGTAATTATTACTACTATTTTACTTTTACTTTCTTTACCTGTTTTAGCGGGAGCTATTACCATACTACTCACAGACCGAAATTTGAATACATCCTTCTTTGACCCTGCTGGAGGAGGAGACCCAATTTTATATCAACATTTATTT	Eukaryota	Arthropoda	Insecta	Diptera	Diptera	Diptera	Diptera	89.07	43	0	9	3	18	14	23	88	9	13	12	1	0	47	0	44	118	7	4	8	2	10	5	3	5	15	0	2	0	3	0	2	0	4	2	3	6	2	7
COI00437	M01998:36:000000000-BCJWJ:1:1102:20871:2657_CONS_SUB_SUB_CMP	TTTAAGAGGATCTATTGCTCATAGTGGTGCTTCTGTTGATTTAGCAATTTTTTCATTACATTTAGCTGGGATATCATCTATTTTAGGTGCAATTAATTTTATTACAACGATTTTTAATATACGTGCTCCTGGAATTACTATAGAACGGCTTTCCTTATTTGTTTGATCAATTTTAATTACAGCATTCTTATTATTATTATCCTTACCAGTATTAGCAGGTGCTATTACAATATTACTTACTGACCGAAATTTTAATACTAGATTTTTTGACCCAGCTGGAGGAGGGGATCCTATTTTATATCAACATTTATTT	Eukaryota	Mollusca	Gastropoda	Basommatophora	Ancylidae	Ancylus	Ancylus sp.1	99.68	20	103	28	1	29	41	19	52	15	12	3	4	37	44	21	34	35	27	0	17	16	26	14	18	4	6	8	211	11	60	56	12	1	3	6	4	11	19	16
COI00438	M01998:36:000000000-BCJWJ:1:2105:6505:23083_CONS_SUB_SUB_CMP	TCTTTCAGGAAACCTAGCCCACGCAGGAGCATCAGTAGACCTAACAATCTTCTCGCTCCACCTAGCAGGTGTTTCATCAATCCTGGGGGCAATCAACTTTATCACTACGACCATTAACATAAAACCCCCAGCCATCTCCCAATATCAAACACCCCTATTCGTCTGATCCGTGCTAGTAACCGCCGTGTTACTTCTCCTATCACTACCCGTCCTAGCCGCCGGAATCACAATGCTCCTAACGGACCGAAACCTCAACACTACATTCTTTGACCCCGCTGGAGGAGGGGACCCAATCCTCTACCAACACCTATTC	Eukaryota	Chordata	Actinopterygii	Cypriniformes	Cyprinidae	Luciobarbus	Luciobarbus bocagei	100	0	0	0	0	0	0	0	0	0	0	0	0	0	0	0	0	0	0	0	0	0	0	0	0	0	0	0	0	0	0	0	0	0	0	0	0	0	0	0
COI00439	M01998:36:000000000-BCJWJ:1:1107:22660:23295_CONS_SUB_SUB_CMP	GCTCTCAGCCGGTATTGCCCATGCCGGAGCTTCTGTAGATATAGCTATTTTCTCATTACACTTGGCAGGGGTCTCATCAATTTTAGGGGCAGTAAATTTCATTACTACTGTTATTAATATACGCTCTAGAGGGATAACATTAGATCGTATGCCCTTATTTGTTTGAGCAGTCGCTATTACCGCTCTTCTTTTATTACTTTCCTTACCAGTTTTAGCAGGAGCTATCACCATGCTTTTAACTGATCGAAACCTAAACACATCATTCTTCGATCCCGCAGGAGGAGGTGACCCTATCTTATACCAACACCTATT	Eukaryota	Arthropoda	Insecta	Plecoptera	Perlodidae	Hemimelaena	Hemimelaena flaviventris	99.679	0	3	4	4	2	6	8	1	10	3	4	2	0	6	2	14	22	10	1	1	1	3	0	3	4	21	6	20	0	12	21	1	0	1	0	1	8	14	10
COI00440	M01998:36:000000000-BCJWJ:1:2111:6623:6573_CONS_SUB_SUB_CMP	TATCAAGAAACTTAGCTCATGCAGGAAGATCTGTTGATATTTCTATTTTTTCTCTCCATTTAGCAGGAATTTCATCTATTTTAGGGGCTATTAATTTTATTTCTACAACATTAAATATACGAAACAATTTAATAACACTAGATCGAATTCCTCTTTTTGTATGATCAGTAGCTATCACAGCTTTACTTCTTTTACTTTCTCTTCCTGTTCTAGCCGGAGCTATTACAATATTACTTACAGATCGAAACTTAAATACTTCTTTTTTTGACCCCTCAGGGGGGGGAGACCCAATTTTATACCAACACTTATTT	Eukaryota	Arthropoda	Insecta	Trichoptera	Limnephilidae	Limnephilus	Limnephilus guadarramicus	100	0	0	0	0	0	0	0	0	0	0	0	1	0	0	0	0	0	0	0	0	0	0	0	0	0	0	0	0	0	0	0	0	0	0	0	0	0	0	0
COI00441	M01998:36:000000000-BCJWJ:1:2102:22873:13605_CONS_SUB_SUB_CMP	ACTATCAAGAAACTTAGCACATGCAGGACCATCAGTTGACATGGCTATTTTCTCATTACACTTAGCAGGTGCATCATCTATTTTAGGTGCAGTAAACTTTATTACAACAGTAATAAATATACGATGAAACGGAATACGACTAGAACGAGTCCCATTATTTGTATGAGCGGTTCTACTTACCGTAATTCTACTTCTACTATCATTACCAGTACTTGCAGGAGCAATTACAATACTACTAACAGATCGAAATCTAAATACTTCATTCTTCGATCCAGCAGGAGGGGGAGATCCAATTCTATACCAACATTTATTT	Eukaryota	Annelida	Clitellata	Haplotaxida	Naididae	Nais	Nais sp.3	99.681	0	0	0	1	2	2	0	0	0	0	0	0	0	0	0	0	0	0	0	0	0	0	0	0	0	0	0	0	0	0	0	0	0	0	0	0	415	391	311
COI00442	M01998:36:000000000-BCJWJ:1:1101:8806:3690_CONS_SUB_SUB_CMP	ACTTTCATCAGGAATTGCCCATGCTGGAGCATCAGTAGATTTAGCTATTTTTTCTCTTCACCTTGCCGGAATTTCTTCAATTTTAGGGGCTGTAAATTTTATTACAACAATTATTAATATGCGATCTAATGGAATTACATTTGACCGAATACCTTTATTTGTGTGATCAGTAGTAATTACAGCAGTATTACTTCTTTTATCCCTCCCAGTATTAGCCGGAGCTATTACTATACTATTAACAGATCGAAATCTAAATACTTCTTTTTTTGACCCAGCAGGTGGGGGAGACCCTATTCTCTATCAACATCTATTT	Eukaryota	Arthropoda	Insecta	Diptera	Simuliidae	Simulium	Simulium velutinum	99.355	0	0	0	0	0	0	0	0	0	0	0	0	0	0	0	0	0	0	0	0	0	0	0	0	0	0	0	0	0	0	0	0	0	0	0	0	0	0	0
COI00443	M01998:36:000000000-BCJWJ:1:1101:22122:13816_CONS_SUB_SUB_CMP	ATTATCACATATTGAGTATACTCCTACGGCAGGTGTAGATTTAGCAATATTTAGTTTACATTTATCAGGGGTTTCTTCATTATTAGGTGCAATAAATTTTATTACAACAGTTTTTAATATGAAAGGGCAATTAGCTTACCATGAATTACCTTTATTTGTATGAGCAGTATTAATTACAGCCTTCTTATTAGTATTAAGTTTACCAGTATTAGCAGGTTGTTTAACTATGTTATTAACAGATCGAAATTTAAATACTTCTTTCTTCTTAGCTCAAAATGGTGGTGATCCTGTTTTATGACAGCATTTATTC	NA	NA	NA	NA	NA	NA	NA	0	0	0	0	0	0	0	0	0	0	0	0	0	0	0	0	0	0	0	0	0	0	0	0	0	0	0	0	0	0	0	0	0	0	0	0	0	0	0	0
COI00444	M01998:36:000000000-BCJWJ:1:1102:2269:16835_CONS_SUB_SUB_CMP	CTATCTTCAAGAATTGCACACAGAGGGGCTTCCGTAGATTTAGCAATTTTTTCCTTACATCTTGCAGGAATTTCATCAATTCTTGGATCAGTGAACTTTATTACAACCGCAATTAATATACGATCAAGAGGAATTACATTAGATCGAATACCTTTATTTGTATGATCAGTAATTATTACAACTATTTTACTTCTTTTATCACTTCCAGTTTTAGCAGGAGCTATTACTATACTATTAACAGATCGAAATTTAAATACTTCTTTTTTTGATCCTGCGGGAGGAGGAGATCCTATTCTTTATCAACATTTATTT	Eukaryota	Arthropoda	Insecta	Diptera	Chironomidae	Rheotanytarsus	Rheotanytarsus ringei	100	0	14	0	1	0	0	0	0	0	0	0	3	2	0	0	16	12	9	0	1	0	14	1	2	0	2	3	0	0	2	0	0	0	0	0	0	0	0	0
COI00445	M01998:36:000000000-BCJWJ:1:2107:15122:22544_CONS_SUB_SUB_CMP	TTTATCATCTAATTTAGCTCATATCGGAAGGTCTGTTGATCTAAGAATTTTTTCTCTCCATATAGCAGGTATCTCATCAATTTTAGGAGCTGTTAATTTTATTTCTACTATAATTAATATACGAGCTGAAGGTATATACTTAGAAAAAATACCCCTGTTTGCCTGATCTGTATTAATTACAGCAATTCTTTTATTACTCTCTCTACCTGTTTTAGCGGGGGCCATTACAATATTATTAACAGACCGAAATTTAAACACTTCATTTTTCAACCCTGCTGGAGGGGGGGACCCTATTTTATACCAACATCTATTT	Eukaryota	Arthropoda	Insecta	Trichoptera	Glossosomatidae	Catagapetus	Catagapetus maclachlani	99.361	0	0	0	0	0	0	0	0	0	0	0	0	0	0	0	0	0	0	0	0	0	0	0	0	0	0	0	0	0	0	0	0	0	0	0	0	0	0	0
COI00446	M01998:36:000000000-BCJWJ:1:1111:11775:3265_CONS_SUB_SUB_CMP	TTTAGCAAATAATATTTCTCATAGAGGAGCTTCAGTAGACTTAGCCATTTTTTCCTTACATTTAGCTGGAATTTCATCAATTTTAGGGGCAGTTAATTTTATTACTACAATTATTAATATACGATCAAAAGGTATTTCATTTGATCGTATACCTTTATTTGTATGATCAGTCTTAATCACAGCAATTTTACTATTACTTTCTTTACCAGTTTTAGCAGGCGCAATTACTATATTATTAACAGATCGAAACTTAAATACTTCATTTTTTGACCCCGCAGGAGGAGGGGATCCAATCCTATACCAACATTTATTT	Eukaryota	Arthropoda	Insecta	Diptera	Diptera	Diptera	Diptera	91.43	0	0	0	0	0	0	0	0	0	0	0	0	0	0	0	0	0	0	0	0	0	0	0	0	0	0	0	0	0	0	0	0	0	0	0	0	0	0	0
COI00447	M01998:36:000000000-BCJWJ:1:2106:18070:26313_CONS_SUB_SUB_CMP	TCTTTCAGGAATTGTCGCCCATTCAGGACCAGCGGTTGATTTAGCAATTTTTAGTTTACATATTGCCGGAGCATCATCAATTATGGGAGCAATTAATTTTATAGTAACAATTACCAATATGCGCGCACGTGGATTAACATTCTTTATGTTACCATTATTTGTATGATCAGTTTTAATTACTGCTTTTTTATTATTATTATCTCTACCTGTATTGGCCGGTGGAATTACAATGCTTTTAACTGATCGGAATTTTAATACGAGTTTTTTTGTTGTTAATGGTGGAGGTGACCCTGTCCTTTTTCAACATTTATTT	NA	NA	NA	NA	NA	NA	NA	0	0	0	0	0	0	0	0	0	0	0	0	0	0	0	0	0	0	0	0	0	0	0	0	0	0	0	0	0	0	0	0	0	0	0	0	0	0	0	0
COI00448	M01998:36:000000000-BCJWJ:1:1101:2214:12334_CONS_SUB_SUB_CMP	TCTTTCAGCTAGTATTGCCCATAGAGGAGCTTCTGTCGATCTTGCAATTTTTTCTCTCCACTTAGCCGGAGTTTCATCTATTTTAGGATCAGTAAACTTTATTACTACTGTAATTAATATACGATCCAAAGGAATCACTTTAGACCGTATACCATTATTTGTTTGATCTATTGTAATTACAACAGTACTATTACTTCTTTCTTTACCAGTATTAGCAGGAGCAATTACCATATTATTAACAGACCGAAATTTAAATACTTCTTTTTTTGATCCTGCCGGAGGAGGGGACCCTATTCTTTACCAACATTTATTT	Eukaryota	Arthropoda	Insecta	Diptera	Diptera	Diptera	Diptera	91.53	0	0	0	0	0	0	0	0	0	0	0	0	0	0	0	0	0	0	0	0	0	0	0	0	0	0	0	0	0	0	0	0	0	0	0	0	0	0	0
COI00449	M01998:36:000000000-BCJWJ:1:2101:23151:19661_CONS_SUB_SUB_CMP	ACTTTCATCAGGAATTGCCCATGCCGGAGCATCAGTAGATTTAGCTATTTTTTCTCTTCACCTTGCCGGAATTTCTTCAATTTTAGGAGCTGTAAATTTTATTACAACAATTATTAATATACGATCTAATGGAATTACATTTGACCGAATACCTTTATTTGTGTGATCAGTAGTAATTACAGCAGTATTACTTCTTTTATCCCTCCCAGTATTAGCCGGAGCTATTACTATGCTATTAACAGATCGAAATCTAAATACCTCTTTTTTTGACCCAGCAGGTGGGGGAGACCCTATTCTCTATCAACATCTATTT	Eukaryota	Arthropoda	Insecta	Diptera	Simuliidae	Simulium	Simulium velutinum	99.34	0	0	0	0	0	0	0	0	0	0	0	0	0	0	0	0	0	0	0	0	0	0	0	0	0	0	0	0	0	0	0	0	0	0	0	0	0	0	0
COI00450	M01998:36:000000000-BCJWJ:1:1103:23104:15987_CONS_SUB_SUB_CMP	TCTTTCATCAAATATTGCTCATGCTGGAGCATCTGTTGATTTAGCAATTTTTTCTCTTCATTTAGCAGGAATTTCCTCAATTTTAGGGGCAGTAAATTTTATTACAACAGTAATTAATATACGTTCTGAAGGAATTTCATTAGATCGTATACCTTTATTTGTTTGATCAGTAGTAATTACTGCTGTTCTCCTTCTTCTATCTTTACCTGTACTTGCCGGGGCCATTACTATATTATTAACAGATCGTAATCTTAATACTAGTTTTTTTGACCCCGCTGGTGGGGGAGACCCTATTCTTTATCAACACTTATTT	Eukaryota	Arthropoda	Insecta	Diptera	Chironomidae	Corynoneura	Corynoneura sp.1	99.67	0	0	0	0	4	0	3	12	29	33	59	136	0	0	0	0	0	0	0	0	0	0	0	0	0	0	0	0	0	0	0	4	0	0	0	0	0	0	0
COI00451	M01998:36:000000000-BCJWJ:1:2105:27752:16809_CONS_SUB_SUB_CMP	ACTAGCAAGAAACATTGCTCACGCCGGACCATCTGTAGACATGGCTATTTTCTCACTACATTTAGCAGGTGCCTCATCAATCTTAGGTGCCGTAAACTTCATTTCAACAGTAATAAACATACGAACAAAAGGACTTCGACTAGAACGAATTCCCCTATTCACATGAGCTGTATTCTTAACAGTAATTCTTCTACTCCTATCACTTCCAGTTTTCGCAGGAGCGATCACTATACTTCTAACAGACCGAAACCTAAATACCTCATTCTTTGACCCAGCTGGAGGGGGAGATCCAGTTCTATACCAACACTTATTC	Eukaryota	Annelida	Clitellata	Haplotaxida	Naididae	Naididae	Naididae sp.3	93.493	0	0	0	0	0	0	0	0	0	0	0	0	0	0	0	0	0	0	0	0	0	0	0	0	0	0	0	0	0	0	0	0	0	0	0	1	0	0	0
COI00453	M01998:36:000000000-BCJWJ:1:1108:17921:26091_CONS_SUB_SUB_CMP	TCTTTCTGCTGGAATTGCCCATGCTGGAGCGTCTGTAGACCTTGCTATTTTTTCTCTTCATCTAGCTGGTGTCTCATCAATTCTTGGAGCTGTTAATTTTATTACCACCACAATCAATATACGGGCTAGAGGTATAACTATAGACCGAATCCCTTTATTCGTTTGATCAGTAGTAATCACAGCAATTCTCCTATTGCTTAGACTCCCTGTCCTTGCTGGGGCTATCACTATACTTTTAACTGATCGTAACCTAAATACCTCCTTCTTTGACCCTGCAGGAGGTGGAGATCCCATCCTCTATCAACATCTATTC	Eukaryota	Arthropoda	Insecta	Ephemeroptera	Leptophlebiidae	Leptophlebiidae	Leptophlebiidae sp.1	99.681	0	0	0	0	0	0	0	0	0	0	0	0	0	0	0	0	0	0	0	0	0	0	0	0	0	0	0	0	0	0	0	0	0	0	0	0	0	0	0
COI00454	M01998:36:000000000-BCJWJ:1:1103:28134:16088_CONS_SUB_SUB_CMP	TTTATCAGACTCTAAATTCCACACAGGTATCTCAGTTGATCTTGCCATTTTCAGGCTACACTTAGCAGGAATTTCTTCTATTTTAGGTAGAATCAACTTTCTTACAACTATTTTAGTCTCCCGTATATCTTCCTCTTTAAGATTAGCGCGTTTACCATTATTCCTGTGGTCTGTCGCTATCACAGCGGTTCTCCTTATTGTCAGTTTACCTGTTTTAGCAGGAGCTATTACTATGCTCCTTACGGATCGTAATATCAACACCTCTTTTTTCGACCCAGCAGGAGGAGGTAACCCTGTGTTATACCAGCACTTATTC	NA	NA	NA	NA	NA	NA	NA	0	0	0	0	0	0	0	0	0	0	0	0	0	0	0	0	0	0	0	30	42	7	0	0	0	0	0	0	0	0	0	0	0	0	0	0	0	0	0	0
COI00455	M01998:36:000000000-BCJWJ:1:1103:24904:23170_CONS_SUB_SUB_CMP	ATTGAGCTCGGTTCCTGCGCATACTGGTGCAGCTGTAGATCTTGCAATTTTTAGTTTGCATATTGCCGGTGCTTCCTCAATTGCTGGTGCTATTAACTTTATTGTAACTATTATGAACATGCGTACACCTGGTATGACATATGATCGCATGCCGCTTTTTGTGTGGTCTATTTTTATTACTGCGTTCTTGCTTCTTTTGTCATTGCCTGTTTTGGCTGGTGGCATTACCATGTTGCTTACCGATAGAAATTTTAATACAAGTTTTTTTGATCCTATTGGCGGTGGTGATCCTATCCTTTACCAACATTTGTTT	NA	NA	NA	NA	NA	NA	NA	0	0	0	0	0	4	0	0	0	0	0	0	0	0	0	0	0	0	0	0	0	0	0	0	0	0	0	0	0	0	0	0	0	0	0	0	1	0	0	0
COI00456	M01998:36:000000000-BCJWJ:1:2113:9609:6629_CONS_SUB_SUB_CMP	TTTATCATCTAATTTAGCTCATATCGGAAGATCTGTTGATCTAAGAATTTTTTCTCTCCATATAGCAGGTATCTCATCAATTTTAGGAGCTGTTAATTTTATTTCTACTATAATTAATATACGAGCTGAAGGTATATACCTAGAAAAAATACCCCTGTTTGCCTGATCTGTATTAATTACAGCAATTCTTTTATTACTCTCTCTACCTGTTTTAGCGGGGGCCATTACAATATTATTAACAGACCGAAATTTAAACACTTCATTTTTCAACCCTGCTGGAGGAGGAGACCCTATTTTATACCAACATCTATTT	Eukaryota	Arthropoda	Insecta	Trichoptera	Glossosomatidae	Catagapetus	Catagapetus maclachlani	99.681	0	0	0	0	0	0	0	0	0	0	0	0	0	0	0	0	0	0	0	0	0	0	0	0	0	0	0	0	0	0	0	0	0	0	0	0	0	0	0
COI00457	M01998:36:000000000-BCJWJ:1:1101:22033:9220_CONS_SUB_SUB_CMP	TCTTTCTTCAAGAATTGCTCATAGAGGAGCCTCTGTTGATTTAGCCATTTTTTCTTTACATTTAGCAGGAATTTCATCAATTTTAGGATCTGTAAATTTTATTACAACTGCAATTAACATGCGCTCAAATGGTATTACTCTTGATCGAATGCCTCTTTTTGTTTGATCTGTAATTATTACTACAATTCTTTTATTATTATCCCTTCCTGTATTAGCAGGAGCAATTACAATATTGTTAACTGATCGAAATTTAAATACTTCTTTTTTTGACCCCGCAGGAGGAGGGGACCCTATTCTTTATCAGCATTTATTT	Eukaryota	Arthropoda	Insecta	Insecta	Insecta	Insecta	Insecta	91.36	0	0	0	0	0	0	0	0	0	0	0	0	0	0	0	0	0	0	0	0	0	0	0	0	0	0	0	0	0	0	0	0	0	0	0	0	0	0	0
COI00458	M01998:36:000000000-BCJWJ:1:1101:3570:19886_CONS_SUB_SUB_CMP	ACTCTCAGCTGGAATTGCACATGCCGGTGCTTCAGTTGATATAGCAATTTTTTCTCTCCATTTAGCTGGAGTTTCCTCAATTCTTGGGGCCGTTAATTTTATTACTACGGTCATTAATATACGATCAAGAGGAATAACTTTAGACCGAATACCCTTGTTCGTTTGAGCTGTAGCAATCACTGCTCTCTTATTACTTCTTTCCCTCCCTGTTCTAGCCGGTGCTATTACGATACTTTTAACTGACCGAAATCTTAATACTTCTTTTTTCGACCCGGCCGGTGGTGGGGATCCTATTTTGTACCAACACTTATTT	Eukaryota	Arthropoda	Insecta	Plecoptera	Perlodidae	Isoperla	Isoperla grammatica	99.681	0	0	0	0	0	0	0	0	0	0	0	0	0	0	0	0	0	0	0	0	0	0	0	0	0	0	0	0	0	0	0	0	0	0	0	0	0	0	0
COI00461	M01998:36:000000000-BCJWJ:1:1101:21514:3092_CONS_SUB_SUB_CMP	ACTATCAAGAAATCTAGCACACGCTGGACCATCTGTAGATATGGCTATTTTTTCACTTCATTTAGCAGGTGCTTCTTCTATTTTAGGGGCAGTAAACTTTATTACAACAGTAATAAATATACGTTGAAACGGTATACGATTAGAACGTCTACCATTATTTGTATGAGCTGTATTTCTTACAGTAATTCTTCTACTACTATCTCTTCCAGTTCTTGCCGGAGCTATTACTATATTACTAACAGATCGAAATCTTAATACTTCATTTTTTGATCCTGCTGGAGGGGGAGATCCAATTCTATATCAACATTTATTC	Eukaryota	Annelida	Clitellata	Haplotaxida	Naididae	Nais	Nais barbata	100	0	0	0	7	15	8	0	0	0	0	0	0	0	0	0	0	0	0	6	13	3	6	4	0	1	2	2	6	0	1	20	3	0	0	2	2	4	11	0
COI00462	M01998:36:000000000-BCJWJ:1:1102:9227:14768_CONS_SUB_SUB_CMP	TGGCCGCTAATATCGCCCATGGGGGTTCATCCGTTGATTTCGCTATCTTTTCTTTACATCTAGCCGGTGTGTCTTCAATCCTAGGTGCTGTAAATTTTATTACTACAGTAGTTAATATGCGGAGCCCAGGAATAACTCTAGATCGTATGCCTCTATTCGTCTGATCAGTTGTAATTACAGCTATCTTATTACTATTATCCCTACCTGTCCTTGCTGGTGCTATTACAATGCTGCTTACTGACCGAAATTTAAATACATCATTCTTCGACCCTGCGGGAGGTGGGGACCCTATTCTATATCAACATTTATTT	Eukaryota	Arthropoda	Insecta	Ephemeroptera	Ephemeroptera	Ephemeroptera	Ephemeroptera	87.45	2	1	0	0	4	0	1	4	6	3	2	0	8	8	2	2	2	2	4	7	5	1	0	0	2	1	1	5	0	6	6	0	1	0	0	0	7	2	3
COI00463	M01998:36:000000000-BCJWJ:1:1108:3449:15778_CONS_SUB_SUB_CMP	TTTCCTCCAATCTATCCCACGCTGGAAGATCTGTTGACTTGACTATTTTTTCTCTCCATATAGCAGGTATTTCTTCAATTCTAGGAGCAATTAATTTTATTTCTACTATTATAAACATAAAATTCAAAAACCTAAACTATGAAATAATTCCTCTCTTTGTTTGATCAATTCTAATTACAGCAGTTCTCCTACTACTTTCTCTACCAGTTCTTGCCGGAGCCATCACTATATTATTAACTGACCGCAACCTAAACACCTCCTTCTTTGACCCAGCAGGTGGGGGGGACCCAATTTTATATCAACACTTATTT	Eukaryota	Arthropoda	Insecta	Trichoptera	Hydropsychidae	Hydropsyche	Hydropsyche lobata	100	0	0	0	0	3	1	0	0	0	0	0	0	0	0	0	0	0	0	2	12	3	2	0	0	0	0	0	0	1	0	11	0	0	1	0	0	29	6	39
COI00464	M01998:36:000000000-BCJWJ:1:1110:15581:9674_CONS_SUB_SUB_CMP	TATCTTCTAATATTGCTCATGCTGGAGCTTCAGTAGATTTAGCTATTTTTTCTCTTCATTTAGCAGGAATTTCTTCTATTTTAGGAGCAGTAAATTTTATTACAACAGTAATTAATATACGGTCAGAAGGAATTTCATTAGATCGAATACCTTTATTTGTTTGATCAGTTGTAATTACTGCTGTATTACTACTTTTATCTTTACCTGTATTAGCTGGAGCTATTACTATACTTTTAACAGACCGAAATTTAAATACTAGATTTTTTGACCCTGCAGGAGGAGGTGATCCTATTCTTTATCAACATTTATTC	Eukaryota	Arthropoda	Insecta	Diptera	Diptera	Diptera	Diptera sp.5	94.34	0	0	0	0	0	0	0	0	0	0	0	0	0	0	0	0	0	0	0	0	0	0	0	0	0	0	0	0	0	0	0	0	0	0	0	0	0	0	0
COI00465	M01998:36:000000000-BCJWJ:1:1110:7537:23096_CONS_SUB_SUB_CMP	TTTAGCTTCTGGAATGGCTCACGCCGGTGCTTCTGTAGATTTAGCTATTTTCTCGCTGCACTTAGCCGGTGTCTCCTCTATCCTTGGGGCAGTAAATTTTATTACTACCACGATTAATATACGAACTAGAGGAATAACTATGGACCGTATTCCCTTATTTGTTTGATCAGTATTAATTACCGCAATCTTATTACTATTATCATTACCTGTTTTGGCGGGAGCTATTACTATGTTATTAACTGATCGTAACCTTAATACTTCATTCTTCGACCCCGCCGGAGGTGGAGACCCAATCTTATACCAGCATTTATTT	Eukaryota	Arthropoda	Insecta	Ephemeroptera	Ephemeroptera	Ephemeroptera	Ephemeroptera	91.26	0	0	1	1	5	5	141	36	57	170	214	225	0	36	7	9	37	14	6	5	0	10	0	2	0	0	0	33	0	6	49	9	0	0	1	1	0	4	8
COI00466	M01998:36:000000000-BCJWJ:1:1102:19254:11886_CONS_SUB_SUB_CMP	TTAAGAAGAAATTTAGCCCACTCTGGTGCTTCAGTTGACTATGCTATTTTTTCTCTTCATTTAGCCGGGGTTTCTTCTATTCTTGGAGCTGTAAATTTTATTAGAACTATAGGTAATTTGCGTACTTTTGGTATAACAGGGGACCGGGTCCCTCTTTTTGCTTGGGCTGTTTTAATCACTGCTATTCTTCTCTTACTATCTTTACCAGTTCTAGCGGGGGCCATTACTATACTTCTTACTGATCGAAATTTAAATACAACTTTTTATGACCCTAGAGGAGGGGGAGACCCGATTTTATATCAACACTTATTT	Eukaryota	Arthropoda	Maxillopoda	Cyclopoida	Cyclopidae	Cyclopidae	Cyclopidae sp.1	99.68	0	0	0	0	0	0	0	0	0	0	0	0	0	0	0	0	0	0	0	0	0	0	0	0	0	0	0	0	0	0	0	0	0	0	0	0	0	0	0
COI00467	M01998:36:000000000-BCJWJ:1:1103:26641:19437_CONS_SUB_SUB_CMP	TCTATCTTCTAATTTATCTCACGCAGGTAGATCTGTAGATCTAACAATTTTTTCTTTACATATAGCAGGAATTTCTTCAATTTTAGGAGCTATTAATTTTATTTCAACTATTATAAATATAAAATTTAAAAATTTAAATTATGAAATAATCCCCCTATTCGTTTGATCTATCTTAATTACAGCAGTTCTCTTATTATTATCTTTACCTGTTCTAGCCGGAGCTATTACTATACTATTAACTGATCGAAACCTTAATACTTCCTTTTTTGACCCTGCCGGAGGGGGAGATCCAATTCTTTATCAACATTTATTT	Eukaryota	Arthropoda	Insecta	Trichoptera	Hydropsychidae	Hydropsyche	Hydropsyche sp.1	99.042	0	0	0	0	0	0	0	0	0	0	0	0	0	0	0	0	0	0	0	0	0	0	0	0	0	0	0	0	0	0	0	0	0	0	0	0	0	0	0
COI00468	M01998:36:000000000-BCJWJ:1:1104:12416:13211_CONS_SUB_SUB_CMP	CTTTCCTCCAATCTATCCCACGCTGGAAGATCTGTTGACTTGACTATTTTTTCTCTCCATATAGCAGGTATTTCTTCAATTCTAGGAGCAATTAATTTTATTTCTACTATTATAAACATAAAATTCAAAAACCTAAACTATGAAATAATTCCTCTCTTTGTTTGATCAATTCTAATTACAGCAGTTCTCCTACTACTTTCTCTACCAGTTCTTGCCGGAGCCATCACTATATTATTAACTGACCGCAACCTAAACACCTCCTTCTTTGACCCAGCAGGTGGGGGGGACCCAATTTTATATCAACACTTATTT	Eukaryota	Arthropoda	Insecta	Trichoptera	Hydropsychidae	Hydropsyche	Hydropsyche lobata	100	0	0	0	0	2	3	0	0	0	1	0	0	0	0	0	0	0	0	1	11	5	2	1	0	0	0	0	0	4	0	7	0	0	0	0	0	32	5	22
COI00469	M01998:36:000000000-BCJWJ:1:2101:21037:17547_CONS_SUB_SUB_CMP	CCTATCTTCTAGAATTGCTCACAGAGGGGCTTCAGTAGATTTAGCAATTTTTTCTTTACATTTAGCAGGAATTTCTTCTATTTTAGGATCAGTAAATTTTATTACAACAGCTATTAATATACGATCTAATGGAATCACACTTGATCGAATACCTTTATTTGTATGATCAGTAATTATTACAACAATTCTTCTTTTACTTTCTCTTCCAGTATTAGCTGGAGCAATTACTATATTATTGACAGATCGAAATTTAAATACTTCTTTTTTTGATCCAGCAGGAGGAGGGGATCCAATTCTTTATCAACATTTATTT	Eukaryota	Arthropoda	Insecta	Diptera	Chironomidae	Virgatanytarsus	Virgatanytarsus triangularis	97.73	0	0	0	4	7	6	13	0	2	0	0	9	3	0	1	31	7	0	8	9	3	16	0	7	9	0	1	12	1	0	5	0	0	2	3	1	6	1	12
COI00470	M01998:36:000000000-BCJWJ:1:1103:7803:21803_CONS_SUB_SUB_CMP	TCTTTCTGCTGGAATTGCCCATGCTGGAGCATCTGTAGACCTTGCTATTTTTTCTCTTCATCTAGCTGGTGTCTCATCAATTCTTGGAGCTGTTAATTTTATTACCACCACAATCAATATACGGGCTAGAGGAATAACTATAGACCGAATCCCTTTATTCGTTTGATCAGTAGTAATCACAGCAATTCTCCTATTGCTTAGACTCCCTGTCCTTGCTGGGGCTATCACTATACTTTTAACTGATCGTAACCTAAATACCTCCTTCTTTGACCCTGCAGGAGGTGGAGATCCCATCCTCTATCAACATCTATTC	Eukaryota	Arthropoda	Insecta	Ephemeroptera	Leptophlebiidae	Leptophlebiidae	Leptophlebiidae sp.1	99.681	0	8	1	48	23	10	21	0	78	3	0	8	80	23	14	5	9	0	102	71	15	3	5	6	2	0	5	12	0	7	7	0	2	8	4	7	8	18	3
COI00471	M01998:36:000000000-BCJWJ:1:2111:20656:8749_CONS_SUB_SUB_CMP	TCTTTCAACATCTGGCCAACCTGGCCCTGCCATGGATTTTGCTATTCTTTCGCTGCACATTGCAGGCGCTTCGTCCATCTTGGGTGCCATTAACTTCATCACCACTATTTTTAACATGCGCGCCCCCGGCATGACACTGCATAAAATGCCGTTGTTCGTGTGGGCCGTGTTGGTAACTGTGTTCTTGTTGTTGTTGTCTCTTCCAGTTCTTGCTGGCGGCATTACCATGTTGCTGACAGACCGCAACTTCGGCACATCATTCTTTGTGGCCTCCAAAGGCGGCGACCCTGTGTTGTTCCAACATTTGTTC	NA	NA	NA	NA	NA	NA	NA	0	0	0	1	2	0	1	0	16	0	0	1	1	2	0	0	7	0	0	0	1	0	2	0	0	1	0	1	1	0	3	0	0	0	1	0	0	0	0	0
COI00472	M01998:36:000000000-BCJWJ:1:2114:3830:8655_CONS_SUB_SUB_CMP	ACTATCCTCTAGAATTGCCCACAGAGGTGCGTCAGTCGACTTAGCTATTTTTTCTTTACACTTAGCCGGAATTTCTTCTATTCTAGGATCTGTAAATTTCATTACAACTGCTATTAATATACGATCAAATGGAATTACATTGGACCGAATGCCCTTATTTGTATGATCTGTTGTAATTACTACAATTCTTCTTCTTCTTTCGCTACCTGTTTTAGCAGGTGCTATTACAATACTTTTAACAGATCGAAATTTAAATACTTCTTTTTTCGACCCTGCGGGAGGCGGAGACCCTATTTTATACCAACATTTATT	Eukaryota	Arthropoda	Insecta	Diptera	Diptera	Diptera	Diptera	89.073	0	0	1	0	3	0	5	0	0	0	0	0	0	9	0	3	1	0	0	3	1	5	0	2	0	0	0	3	0	0	7	0	0	3	5	3	4	1	0
COI00473	M01998:36:000000000-BCJWJ:1:1101:24841:23056_CONS_SUB_SUB_CMP	ACTGGCAGGTAGAATCGCCCACGCTGGTGCTTCAGTAGATTTAGGGATTTTCTCGCTTCACTTGGCAGGTATTAGATCAATTCTAGGGGCAGCTAATTTTTTATCGACAGTTATTAACATGCGAACGACTGGAATACTTAGAGACCGTATACCGTTGTTTGTTTGATCTGTCTTTTTAACTGCCATTCTTCTTCTTCTTTCTCTTCCAGTCCTAGCCGGAGCTATTACGATACTTTTGACTGATCGTAATTTAAATACATCCTTCTTCGATCCAGCAGGAGGGGGGGATCCTATTCTTTATCAACATCTTTT	Eukaryota	Arthropoda	Malacostraca	Decapoda	Atyidae	Atyaephyra	Atyaephyra desmarestii	100	0	0	0	0	0	0	0	0	0	0	0	0	0	0	0	0	0	0	0	0	0	0	0	0	0	0	0	0	0	0	0	0	0	0	0	0	0	0	0
COI00474	M01998:36:000000000-BCJWJ:1:1107:16942:11089_CONS_SUB_SUB_CMP	TTTGTCCGCTGGTATCGCGCATGCTGGAGCTTCAGTCGATTTAGCAATTTTTTCTTTACATTTAGCTGGAATTTCTTCTATTTTAGGGGCTGTTAATTTTATCACAACAACAATTAATATGCGGACAAGAGGAATAACCATAGATCGAATTCCTTTGTTTGTTTGGTCCGTTTTAATCACCGCAATTCTTCTTTTACTTTCCCTGCCTGTATTAGCGGGGGCAATTACGATACTTTTAACAGATCGTAATTTAAACACTTCCTTCTTTGACCCTGCAGGAGGTGGGGATCCTATTTTATACCAACATCTTTT	Eukaryota	Arthropoda	Insecta	Ephemeroptera	Leptophlebiidae	Choroterpes	Choroterpes picteti	100	0	0	0	0	0	0	0	0	0	0	0	0	0	0	0	0	0	0	0	0	0	0	0	0	0	0	0	0	0	0	0	0	0	0	0	0	0	0	0
COI00475	M01998:36:000000000-BCJWJ:1:1101:18411:3337_CONS_SUB_SUB_CMP	TCTTTCCTCAAGAATTGCCCATAGAGGGGCTTCTGTAGATTTAGCTATTTTTTCTTTACATTTAGCCGGAATTTCATCAATTTTAGGCTCTGTAAATTTTATCACTACTGCTATTAATATACGATCAAACGGAATTACCTTAGATCGTATACCTTTATTTGTTTGATCTGTAATTATTACTACAATTCTTCTATTACTTTCATTACCCGTTTTAGCTGGAGCTATTACAATATTACTAACAGATCGAAATCTTAATACATCTTTTTTTGACCCCGCAGGAGGAGGAGATCCTATCTTATATCAACATCTATTT	Eukaryota	Arthropoda	Insecta	Diptera	Diptera	Diptera	Diptera	90.63	0	0	0	0	0	0	0	0	0	0	0	0	0	0	0	0	0	0	0	0	0	0	0	0	0	0	0	0	0	0	0	0	0	0	0	0	0	0	0
COI00476	M01998:36:000000000-BCJWJ:1:1114:21994:24220_CONS_SUB_SUB_CMP	TCTTTCTGCTGGAATTGCCCATGCTGGAGCGTCTGTAGACCTTGCTATTTTTTCTCTTCACCTAGCTGGTGTCTCATCAATTCTTGGAGCTGTTAATTTTATTACCACCACAATCAATATGCGGGCTAGAGGAATAACTATAGACCGAATCCCTTTATTCGTTTGATCAGTAGTAATCACGGCAATTCTCCTATTGCTTAGACTCCCTGTCCTCGCTGGGGCTATCACTATACTTTTAACTGATCGTAACCTAAATACCTCCTTCTTTGACCCTGCAGGAGGTGGAGATCCCATCCTCTATCAACATCTGTTC	Eukaryota	Arthropoda	Insecta	Ephemeroptera	Leptophlebiidae	Leptophlebiidae	Leptophlebiidae sp.1	99.681	0	0	0	0	0	0	0	0	0	0	1	2	0	0	0	1	0	0	1	1	0	0	0	0	0	0	1	0	0	0	0	0	0	0	0	0	0	0	0
COI00477	M01998:36:000000000-BCJWJ:1:1111:17000:2386_CONS_SUB_SUB_CMP	TTTATCAGCAGGAATAGCTCATAGAGGAGCTTCAGTAGATTTAGCAATTTTTAGTCTTCACTTAGCGGGAATTTCATCTATTTTAGGAGCTGTAAATTTTATCACTACAATTATTAATATACGTTCAGTGGGTATATCATTTGATCGAATACCCCTATTTGTTTGATCTGTGGGAATTACAGCTCTTTTATTACTTCTATCACTTCCAGTTCTTGCTGGAGCAATTACTATACTTTTAACTGACCGGAATTTAAATACATCATTTTTTGATCCAGCTGGAGGAGGGGATCCAATCTTATATCAACATTTATTT	Eukaryota	Arthropoda	Insecta	Coleoptera	Dytiscidae	Metaporus	Metaporus meridionalis	99.042	0	0	0	6	2	2	2	0	0	0	0	0	0	0	0	0	0	0	2	3	0	0	0	0	2	0	0	0	0	0	0	0	0	1	2	1	0	0	0
COI00478	M01998:36:000000000-BCJWJ:1:1101:12171:23568_CONS_SUB_SUB_CMP	TCTTTCTTCTGGAATTGCTCATGCTGGAGGGTCAGTTGATTTAGCAATTTTTTCTTTACACTTAGCCGGTATTTCGTCTATTTTAGGAGCAGTAAATTTTATTACTACAGTAATTAATATACGATCTAATGGAATTACTTTAGACCGTATACCTTTATTTGTTTGATCAGTAGTAATTACAGCTATTTTACTTTTATTATCTCTTCCTGTTTTAGCAGGAGCCATCACTATATTATTAACTGATCGAAATTTAAATACCTCTTTTTTTGACCCTGCGGGCGGGGGAGATCCTATTTTATATCAACATTTATTT	Eukaryota	Arthropoda	Insecta	Diptera	Diptera	Diptera	Diptera sp.12	92.22	0	0	0	0	0	0	0	0	0	0	0	0	0	0	0	0	0	0	0	0	0	0	0	0	0	0	0	0	0	0	0	0	0	0	0	0	0	0	0
COI00479	M01998:36:000000000-BCJWJ:1:1101:14108:28465_CONS_SUB_SUB_CMP	TCTTTCTGCTGGAATTGCCCATGCTGGAGCGTCTGTAGACCTTGCTATTTTTTCTCTTCATCTAGCTGGTGTCTCATCAATTCTTGGAGCTGTTAATTTTATTACCACCACAATCAATATGCGGGCTAGAGGAATAACTATAGACCGAATCCCTTTATTCGTTTGATCAGTAGTAATCACAGCAATTCTCCTATTGCTTAGACTCCCTGTCCTCGCTGGGGCTATCACCATACTTTTAACTGATCGTAACCTAAATACCTCCTTCTTTGACCCTGCAGGAGGTGGGGATCCCATCCTCTATCAACATCTATTC	Eukaryota	Arthropoda	Insecta	Ephemeroptera	Leptophlebiidae	Leptophlebiidae	Leptophlebiidae sp.1	99.361	0	0	0	0	0	0	0	0	0	0	0	0	0	0	0	1	0	0	2	0	0	0	0	0	0	0	0	0	0	0	0	0	0	0	0	0	0	0	0
COI00480	M01998:36:000000000-BCJWJ:1:1109:28548:20113_CONS_SUB_SUB_CMP	TTTGTCTAATTCTATTTATCATTTTGGAGGTTCCGTGGATTTAGCAATTTTTAGATTACATGTAGCCGGTGTTTCTTCAATTTTAGGGGGAATTAATTTTATTACCACTTGTCTTAAGGGTAAGATTAGTTATGTCTTATCCTTTGAGTTTCTAAATCTATTTGTGTGAGCAATGATTGTTACAAGATTTTTATTAGTGTTAAGTTTACCTGTCTTAGCTGGAGGTATTACTATATTATTATTAGATCGAAATTTTGGCTCCTCTTTTTTCGATCCTAGGGGAGGAGGGAATCCTATTTTATATCAGCATTTATTT	Eukaryota	Rotifera	Rotifera	Rotifera	Rotifera	Rotifera	Rotifera	88.608	0	0	0	0	0	0	0	0	0	0	0	0	0	0	0	0	0	0	1	6	0	0	0	0	0	0	0	0	0	0	0	0	0	1	22	10	0	0	0
COI00481	M01998:36:000000000-BCJWJ:1:1110:13527:4885_CONS_SUB_SUB_CMP	TTTGTCCGCTGGTATCGCGCATGCTGGAGCTTCAGTCGATTTAGCAATTTTTTCTTTACATTTAGCTGGAATTTCTTCTATTTTAGGGGCTGTTAATTTTATCACAACAACAATTAATATGCGAACAAGAGGAATAACCATAGATCGAATTCCTTTGTTTGTTTGATCCGTTTTAATCACCGCGATTCTTCTTTTACTTTCCCTGCCCGTATTAGCGGGGGCAATTACGATACTTTTAACAGATCGTAATTTAAACACTTCCTTCTTTGACCCTGCAGGAGGTGGGGATCCTATTTTATACCAACATCTTTT	Eukaryota	Arthropoda	Insecta	Ephemeroptera	Leptophlebiidae	Choroterpes	Choroterpes picteti	100	0	0	0	0	0	0	0	0	0	0	0	0	0	0	0	0	0	0	0	0	0	0	0	0	0	0	0	0	0	0	0	0	0	0	0	0	0	0	0
COI00482	M01998:36:000000000-BCJWJ:1:2110:8712:20366_CONS_SUB_SUB_CMP	CTGGCCGCTAATATCGCCCATGGGGGTTCATCCGTTGATTTCGCTATCTTTTCTTTACATCTAGCCGGTGTGTCTTCAATCCTAGGTGCTGTAAATTTTATTACTACAGTAGTTAATATGCGGAGCCCAGGAATAACTCTAGATCGTATGCCTCTATTCGTCTGATCAGTTGTAATTACAGCTATCTTATTACTATTATCCCTACCTGTCCTTGCTGGTGCTATTACAATGCTGCTTACTGACCGAAATTTAAATACATCATTCTTCGACCCTGCGGGAGGTGGGGACCCTATTCTATATCAACATTTATTT	Eukaryota	Arthropoda	Insecta	Ephemeroptera	Ephemeroptera	Ephemeroptera	Ephemeroptera	87.45	0	1	0	2	5	4	2	3	3	3	1	3	9	7	1	4	0	1	6	13	6	0	0	2	1	0	0	6	0	2	7	0	1	1	1	0	2	9	0
COI00483	M01998:36:000000000-BCJWJ:1:1101:26355:13926_CONS_SUB_SUB_CMP	CCTTTCTGCAAATATCTCTCATGCAGGGGCCTCTGTTGATTTAGCCATTTTCTCTTTACACTTAGCTGGAATCTCTTCTATTTTAGGAGCCGTTAATTTTATTACAACAATTATTAATATACGGTCTAACGGAATTACTTTTGATCGTATACCATTATTTGTATGATCAGTCCTTATTACTGCTATTTTATTACTTCTATCTCTTCCAGTTTTAGCTGGAGCTATTACAATACTTTTAACAGATCGAAATATCAATACTTCTTTTTTCGACCCAGCAGGAGGAGGTGACCCTATTCTCTACCAACATTTATTT	Eukaryota	Arthropoda	Insecta	Diptera	Diptera	Diptera	Diptera	89.16	0	0	0	0	0	0	0	0	0	0	0	0	0	0	0	0	0	0	0	0	0	0	0	0	0	0	0	0	0	0	0	0	0	0	0	0	0	0	0
COI00484	M01998:36:000000000-BCJWJ:1:2111:5292:11847_CONS_SUB_SUB_CMP	TCTATCTTCAGGAATTGCTCATGCTGGGGCTTCAGTAGATTTAGCAATTTTTTCTCTTCATTTAGCAGGAATTTCCTCTATTTTAGGGGCAGTAAATTTTATTACAACTGTCGTAAATATACGATCTAAAGGAATTTCATTAGATCGAATACCCCTATTTGTTTGATCAGTAGTAATTACTGCTATCCTACTTTTATTATCTTTACCTGTTTTAGCAGGAGCTATTACAATATTATTAACTGACCGAAATTTAAATACTTCTTTTTTTGATCCTGCTGGGGGGGGAGACCCAATTCTTTACCAACATCTTTTT	Eukaryota	Arthropoda	Insecta	Diptera	Chironomidae	Nilotanypus	Nilotanypus dubius	98.06	0	0	0	0	0	0	0	0	0	0	0	0	0	0	0	0	0	0	0	0	0	0	0	0	0	0	0	0	0	0	0	0	0	0	0	0	1	0	0
COI00485	M01998:36:000000000-BCJWJ:1:1103:22267:10784_CONS_SUB_SUB_CMP	TCTCTCTGCTGGGATCGCCCACGCAGGTGCTTCTGTAGATTTAGCAATTTTCTCTCTTCACTTAGCCGGGGTTTCCTCTATTCTAGGGGCAGTTAATTTCATTACGACTACCATTAATATGCGATCGAGAGGAATAACAATAGGTCGAATCCCTTTATTTGTGTGATCTGTTTTAATTACTGCCGTTTTACTTTTATTATCCTTACCCGTTCTAGCTGGAGCTATTACTATACTTCTCACAGACCGAAATCTAAATACCTCTTTCTTTGACCCCGCAGGAGGTGGAGACCCTATTCTTTACCAACATTTGTTT	Eukaryota	Arthropoda	Insecta	Ephemeroptera	Ephemeroptera	Ephemeroptera	Ephemeroptera sp.3	99.681	0	0	0	0	0	0	0	0	0	0	0	0	0	0	0	0	0	0	0	0	0	0	0	0	0	0	0	1	0	0	0	0	0	0	0	0	0	0	0
COI00486	M01998:36:000000000-BCJWJ:1:1110:19856:10480_CONS_SUB_SUB_CMP	TCTTTCTGCTGGAATTGCCCATGCTGGAGCGTCTGTAGACCTTGCTATTTTTTCTCTTCATCTAGCTGGTGTCTCATCAATTCTTGGAGCTGTTAATTTTATTACCACCACAATCAATATACGAGCTAGAGGAATAACTATAGACCGAATCCCTTTATTCGTTTGATCAGTAGTAATCACAGCAATTCTCCTATTGCTTAGACTCCCTGTCCTTGCTGGGGCTATCACTATACTTTTAACTGATCGTAACCTAAATACCTCCTTCTTTGACCCTGCAGGAGGTGGAGATCCCATCCTCTATCAACATCTATTC	Eukaryota	Arthropoda	Insecta	Ephemeroptera	Leptophlebiidae	Leptophlebiidae	Leptophlebiidae sp.1	99.681	0	0	0	0	1	1	0	0	0	0	0	0	0	0	0	0	0	0	0	0	0	0	0	0	0	0	0	3	0	0	1	0	0	1	1	0	0	0	0
COI00487	M01998:36:000000000-BCJWJ:1:1101:11720:6327_CONS_SUB_SUB_CMP	TTTAGCTGCTAACATTGCTCATGGGGGCTCTTCAGTAGATTTCGCTATTTTTTCTCTTCACCTAGCAGGGGTGTCCTCAATTCTTGGTGCGGTAAATTTTATTACTACAGTGATTAATATGCGTAGACCTGGGATAACTCCCGATCGAATTCCTCTATTCGTGTGATCAGTAGTAATTACTGCAGTGCTCCTTCTTCTATCACTGCCAGTGCTTGCGGGCGCTATTACCATACTTTTAACAGACCGCAACTTAAATACATCATTTTTTGACCCGGCTGGTGGGGGAGACCCAATTTTATACCAACACTTGTT	Eukaryota	Arthropoda	Insecta	Ephemeroptera	Baetidae	Centroptilum	Centroptilum luteolum	99.679	0	0	0	0	0	0	0	0	0	0	0	0	0	0	0	0	0	0	0	0	0	0	0	0	0	0	0	0	0	0	0	0	0	0	0	0	0	0	0
COI00488	M01998:36:000000000-BCJWJ:1:1101:12847:16737_CONS_SUB_SUB_CMP	TCTTTCTTCTAATATCTCTCATAGAGGGGCCTCAGTAGATTTAGCCATTTTTTCCCTTCATTTAGCCGGGATTTCTTCTATTTTAGGATCTGTAAATTTTATTACCACAGTTATTAATATACGATCAAGAGGAATTACTCTAGACCGTATACCATTATTTGTATGATCTATTGTAATTACAACTGTTTTACTATTATTATCTTTACCTGTATTAGCAGGAGCAATTACAATATTGTTAACAGATCGAAATTTAAATACTTCATTCTTTGATCCTGCAGGAGGGGGAGATCCTATTTTATATCAACATTTATTC	Eukaryota	Arthropoda	Insecta	Diptera	Chironomidae	Polypedilum	Polypedilum nubens	99.68	0	0	0	0	0	0	0	0	0	0	0	0	0	0	0	0	0	0	0	0	0	0	0	0	0	0	0	0	0	0	0	0	0	0	0	0	0	0	0
COI00489	M01998:36:000000000-BCJWJ:1:1102:20596:23904_CONS_SUB_SUB_CMP	ATTATCTGGGCCTTTAGCTCATTCAGGAGGATCTGTAGATTTAGCTATTTTTAGTCTTCATTGTGCTGGATTTTCTTCCATTGCAGGAGCAATTAATTTTATTACAACTATTTTTAATATGAGAACACCGGGTTTAACATTTGACAAACTTCCTTTATTTGTATGATCAGTGTTAATAACAGCATTTTTATTACTCCTTTCTTTACCTGTTTTAGCAGGAGCAATAACTATGCTATTAACTGATAGAAATTTTAATACTACTTTTTTTGATCCAGCTGGAGGAGGAGACCCTGTTTTATATCAACATTTATTT	Eukaryota	Cnidaria	Hydrozoa	Anthoathecata	Hydridae	Hydra	Hydra vulgaris	99.042	9	48	27	4	8	4	6	38	8	10	13	3	31	52	18	1	33	21	4	9	1	20	7	3	3	17	26	31	4	14	2	3	3	4	0	1	37	11	41
COI00490	M01998:36:000000000-BCJWJ:1:1103:7172:22568_CONS_SUB_SUB_CMP	ACTATCCTCTAGAATTGCCCACAGAGGTGCGTCAGTCGACTTAGCTATTTTTTCTTTACACTTAGCCGGAATTTCTTCTATTCTAGGATCTGTAAATTTCATTACAACTGCTATTAATATACGATCAAATGGAATTACATTGGACCGAATGCCCTTATTTGTATGATCTGTTGTAATTACTACAATTCTTCTTCTTCTTTCGCTACCTGTTTTAGCAGGTGCTATTACAATACTTTTAACAGATCGAAATTTAAATACTTCTTTTTTCGACCCTGCGGGAGGCGGAGACCCTATTTTATATCAACATTTATTT	Eukaryota	Arthropoda	Insecta	Insecta	Insecta	Insecta	Insecta	90.12	0	0	0	3	11	3	0	0	69	3	3	14	48	0	0	34	0	0	7	3	0	23	7	25	0	0	0	24	2	1	0	0	0	8	20	13	7	0	0
COI00491	M01998:36:000000000-BCJWJ:1:1104:26157:18289_CONS_SUB_SUB_CMP	ATTAGCAAGAAACTTAGCACATGCAGGCCCATCAGTAGACTTAGCCATTTTCTCCCTTCATCTCGCTGGTGCATCCTCAATTCTAGGTGCTCTGAATTTCATTACAACAGTAATTAATATACGATGAGATGGGATACGCCTTGAACGAATTCCTTTATTTGTATGAGCCGTCATAATCACCGTAATCTTGCTACTCTTATCCTTACCTGTTCTCGCAGGAGCTATCACTATATTACTTACGGACCGAAATCTAAATACATCCTTCTTTGATCCGGCAGGAGGAGGAGATCCAGTTCTATATCAACACTTATTT	Eukaryota	Annelida	Clitellata	Lumbriculida	Lumbriculidae	Lumbriculus	Lumbriculus variegatus	96.805	0	0	0	0	0	0	0	0	0	0	0	0	0	0	0	0	0	0	0	0	0	0	0	0	0	0	0	0	0	0	0	0	0	0	0	0	0	0	0
COI00492	M01998:36:000000000-BCJWJ:1:2107:14356:16215_CONS_SUB_SUB_CMP	ATTATCTAACAGAATATTTCACTCAGGGAAAGCTGTTGATATTAGAATTTTTTCCCTTCATTTAGCAGGAATTTCATCTATTTTAGGGGCTATTAATTTTATTTCTACTATTATAAATATAAAACTTAATGCCATTTCATTAAATTTAGTACCATTATTTGTTTGATCTGTTAATATTACAGCTTTATTATTATTACTATCTTTACCAGTATTAGCTGGTGCTATTACCATATTATTAACAGACCGAAATTTAAACACCTCCTTCTTTAACCCAGCTGGAGGAGGAGACCCAATTTTATATCAACATTTATTT	Eukaryota	Arthropoda	Insecta	Trichoptera	Psychomyiidae	Tinodes	Tinodes waeneri	99.361	0	0	0	0	0	0	0	0	0	0	0	0	0	0	0	0	0	0	0	0	0	0	0	0	0	0	0	0	0	0	0	0	0	0	0	0	0	0	0
COI00493	M01998:36:000000000-BCJWJ:1:1110:7679:4243_CONS_SUB_SUB_CMP	TCTATCAAGAAATTTAGCTCACGCAGGTCCATCAGTAGATCTAGCAATCTTTTCACTTCATCTAGCTGGAGCGTCTTCCATTCTAGGAGCTATTAACTTTATTACAACTGTAATTAATATACGATGAAATGGACTACGACTTGAACGAGTTCCATTATTTGTATGAGCAGTAACAATTACAGTAGTACTATTACTATTATCCTTACCAGTACTAGCCGGGGCAATCACCATACTTCTTACAGATCGAAACTTAAATACGACATTTTTTGACCCAGCAGGAGGTGGAGACCCTGTGCTATATCAACATTTATT	Eukaryota	Annelida	Clitellata	Lumbriculida	Lumbriculidae	Lumbriculidae	Lumbriculidae sp.1	93.91	0	0	0	0	0	1	0	0	0	0	0	0	0	0	0	0	0	0	0	0	0	0	0	0	0	0	0	0	0	0	0	0	0	0	0	0	0	0	0
COI00494	M01998:36:000000000-BCJWJ:1:2106:2942:11598_CONS_SUB_SUB_CMP	TCTTTCTGCTGGAATTGCCCATGCTGGAGCGTCTGTAGACCTTGCTATTTTTTCTCTTCATCTAGCTGGTGTCTCATCAATTCTTGGAGCTGTTAATTTTATTACCACCACAATCAATATGCGAGCTAGAGGAATAACTATAGACCGAATCCCTTTATTCGTTTGATCAGTAGTAATCACAGCAATTCTCCTATTGCTTAGACTCCCTGTCCTCGCTGGGGCTATCACTATACTTTTAACTGATCGTAACCTAAATACCTCCTTCTTTGACCCTGCAGGAGGTGGAGATCCCATCCTCTATCAACATCTATTC	Eukaryota	Arthropoda	Insecta	Ephemeroptera	Leptophlebiidae	Leptophlebiidae	Leptophlebiidae sp.1	99.681	0	0	1	0	2	0	0	0	0	0	2	1	1	0	0	0	0	0	0	1	0	0	0	0	0	0	0	29	0	2	0	0	0	0	0	0	0	0	1
COI00495	M01998:36:000000000-BCJWJ:1:2103:17550:11394_CONS_SUB_SUB_CMP	TAGCCGGAAATCTCGCTCACGCGGGCCCATCAGTAGACCTAACTATTTTTTCCCTTCATCTTGCAGGTGTATCATCTATTCTAGGGGCAATTAACTTTATCACCACCACCCTAAACATAAAACCCCCATCAATGACCCAGTACCAAACACCCTTATTCGTGTGGTCTGTTCTAATTACCGCTGTTCTTCTTCTACTTTCTCTGCCAGTGCTTGCCGCAGGAATTACCATACTCCTTACCGATCGAAATTTAAATACAACATTTTTTGACCCTGCCGGGGGAGGTGACCCTATTCTGTACCAACATCTCTTT	Eukaryota	Chordata	Amphibia	Anura	Bufonidae	Bufo	Bufo spinosus	100	0	0	0	0	0	0	0	0	0	0	0	0	0	0	0	0	0	0	0	0	0	0	0	0	0	0	0	0	0	0	0	0	0	0	0	0	0	0	0
COI00496	M01998:36:000000000-BCJWJ:1:1101:18020:14815_CONS_SUB_SUB_CMP	TCTTAGAAGAAACTTAGCTCACGGAGGAGCCTCTGTAGACTTTGCTATTTTTTCTTTACATTTAGCAGGGGTATCTTCTATTTTAGGAGCTGTAAATTTTATTAGTACTCTAGGCAACCTGCGTTCTTTGGGTATTTCAATAGATCGGGTTCCTCTGTTTGGCTGATCTGTCTTAATTACAGCCGTTCTTTTATTACTATCACTTCCGGTTCTGGCAGGGGCTATTACAATACTATTAACAGACCGGAATTTAAATACAAGATTTTATGACGTCAGGGGAGGGGGAGACCCTATCTTGTACCAGCACCTATTT	Eukaryota	Arthropoda	Maxillopoda	Cyclopoida	Cyclopidae	Eucyclops	Eucyclops sp.1	99.361	0	0	75	0	1	0	95	26	69	0	0	0	23	0	0	29	78	0	1	2	1	8	0	6	0	0	0	3	1	2	84	5	8	1	0	0	6	26	44
COI00497	M01998:36:000000000-BCJWJ:1:1108:21312:12758_CONS_SUB_SUB_CMP	TATCATCAAGAATTGCCCATAGAGGTGCTTCTGTTGATCTTGCTATTTTTTCTTTACATCTTGCAGGTATTTCTTCTATTTTAGGGTCAGTAAACTTCATTACAACCGCCATTAATATGCGATCTACAGGAATTACCTTAGACCGTATACCTTTATTTGTATGATCTGTAATTATTACTACTATTTTACTTTTACTTTCTTTACCTGTTTTAGCTGGAGCTATTACTATACTACTTACAGACCGAAATTTAAATACATCATTTTTTGATCCTGCAGGAGGAGGAGACCCCATCTTATACCAACATTTATTT	Eukaryota	Arthropoda	Insecta	Diptera	Diptera	Diptera	Diptera	88.93	0	0	0	0	0	0	0	0	0	0	0	0	0	0	0	0	0	0	0	0	0	0	0	0	0	0	0	0	0	0	0	0	0	0	0	0	0	0	0
COI00498	M01998:36:000000000-BCJWJ:1:1104:20110:18907_CONS_SUB_SUB_CMP	CCCTATCTTCTAATCTATCTCATGCAGGTAGTTCTGTCGACTTAACAATTTTCTCTCTACATATAGCAGGAATTTCCTCAATCTTAGGGGCCATTAATTTTATCTCAACTATTATAAATATAAAATTTAAAAATTTAAATTATGAAATAATCCCTCTTTTCGTTTGATCAATTTTAATTACAGCAGTTTTATTATTATTATCTCTACCAGTTCTTGCTGGAGCGATTACTATATTATTAACTGATCGAAATTTAAATACTTCTTTCTTTGACCCAGCAGGAGGTGGAGACCCAATTCTCTATCAACATCTATTT	Eukaryota	Arthropoda	Insecta	Trichoptera	Hydropsychidae	Hydropsyche	Hydropsyche siltalai	100	0	0	0	0	0	0	0	0	0	0	0	0	0	0	0	0	0	0	0	0	0	0	0	0	0	0	0	0	0	0	0	0	0	0	0	0	0	0	0
COI00499	M01998:36:000000000-BCJWJ:1:2101:24274:7666_CONS_SUB_SUB_CMP	TCTATCAAGAAATGTGGCCCATGAGGGTATATCGGTTGACTTGGCAATTTTTAGGCTCCATATAGCAGGTATCTCATCAATTTTGGGTGCAATTAATTTTATTTCTACTGTTATAAATATGCAACCTAAAGGAATAACACCGGAATTGATACCTCTTTTTGTATGAGCAGTAGAAATTACTGCTATCTTACTTCTTCTATCTTTACCGGTTCTAGCAGGGGCTATCACTATATTACTTACAGATCGTAATATTAACACATCTTTTTTTGACCCCTCAGGAGGGGGTGATCCAATTCTTTACCAGCATTTATTT	Eukaryota	Arthropoda	Insecta	Coleoptera	Curculionidae	Drupenatus	Drupenatus nasturtii	99.359	0	0	0	0	0	0	0	0	0	0	0	0	0	0	0	0	0	0	0	0	0	0	0	0	0	0	0	0	0	0	0	0	0	0	0	0	0	0	0
COI00500	M01998:36:000000000-BCJWJ:1:2109:20073:24085_CONS_SUB_SUB_CMP	TCTAAGTGGCATTGAAGCTCATTCAGGACCTGCTGTAGATTTAGCTATATTTAGCCTACACCTTTCTGGAGCATCTTCTATTGCCGGTTCAATAAACTTTATTGTTACTATAATAAATATGCGAGCAAAAAATCTAACATTTTATAGATTACCATTATTTGTATGATCAGTGTTTATTACAGCATATTTACTACTGCTTTCATTACCTGTCCTAGCTGGTGGAATTACAATGTTACTTTTTGATCGTAATATTGGTACAGTGTTTTTTAATGCTGCTGGTGGTGGTGATCCTGTATTGTATCAACATTTATTT	NA	NA	NA	NA	NA	NA	NA	0	0	0	0	0	0	2	0	0	0	0	0	0	0	0	0	0	0	0	0	0	0	0	0	0	0	0	0	0	0	0	0	0	0	0	0	0	0	0	0
COI00501	M01998:36:000000000-BCJWJ:1:1101:23971:6909_CONS_SUB_SUB_CMP	TTTATCTAGTATAACATCACATTCCGGAGGATCTGTAGACTTAGCTATTTTTAGTCTTCATTTATCAGGAGCTTCTTCTATTTTAGGAGCTATTAACTTTATTTGTACTATTTTTAACATGCGTACAGATAGTTTACCTTTCCACAAACTACCACTATTCGTTTGGGCTGTTCTTATTACTGCAGTATTATTGCTTTTGTCTTTACCTGTTTTAGCAGGAGCAATTACAATGTTACTAACAGATAGAAATTTTAATACAACCTTTTTTGACCCTGCAGGTGGAGGTGATCCAGTTCTATACCAACATTTATTT	Eukaryota	Stramenopiles	Stramenopiles	Stramenopiles	Stramenopiles	Stramenopiles	Stramenopiles	89.42	0	0	4	4	0	4	5	11	12	2	2	0	18	15	29	6	18	9	0	0	1	12	3	11	3	5	4	9	0	9	8	1	0	0	3	2	25	12	19
COI00502	M01998:36:000000000-BCJWJ:1:2112:8578:22984_CONS_SUB_SUB_CMP	CTTATCTGCAAACATTTCCCATATAGGAAAGGCCGTAGATTTAACTATTTTCTCCCTTCATATAGCAGGAATTTCATCAATTTTAGGAGCTGTCAATTTTATTACTACTATTATTAATATACGATGTACATATATAACTATAGATCGAATACCTTTATTTGTATGATCAGTTTTTATTACAGCTATTTTACTTCTTTTATCATTACCCGTATTAGCCGGGGCTATTACCATATTACTTACAGATCGTAATATTAATACCTCCTTTTTTGATCCAGCAGGGGGAGGGGATCCAATTTTATATCAACATTTATTT	Eukaryota	Arthropoda	Insecta	Trichoptera	Philopotamidae	Philopotamus	Philopotamus montanus	98.718	0	0	0	0	0	0	0	0	0	0	0	0	0	0	0	0	0	0	0	0	0	0	0	0	0	0	0	0	0	0	0	0	0	0	0	0	0	0	0
COI00503	M01998:36:000000000-BCJWJ:1:1102:26458:18542_CONS_SUB_SUB_CMP	ATTATCTGGGCCTTTAGCTCATTCAGGAGGATCTGTAGATTTAGCAATTTTTAGTCTTCATTGTGCTGGATTTTCTTCCATTGCAGGAGCAATTAATTTTATTACAACTATTTTTAATATGAGAACACCGGGTTTAACATTTGACAAACTTCCTTTATTTGTATGATCAGTGTTAATAACAGCATTTTTATTACTCCTTTCTTTACCTGTTTTAGCAGGAGCAATAACTATGCTATTAACAGATAGAAATTTTAATACTACTTTTTTTGATCCAGCTGGAGGAGGAGATCCTGTTTTATATCAACATTTATTT	Eukaryota	Cnidaria	Hydrozoa	Anthoathecata	Hydridae	Hydra	Hydra vulgaris	98.083	0	33	48	3	5	5	0	66	24	3	5	13	15	60	18	35	72	21	4	1	4	9	5	10	3	28	6	52	1	16	35	1	0	0	1	0	21	4	12
COI00504	M01998:36:000000000-BCJWJ:1:1107:26360:7409_CONS_SUB_SUB_CMP	TATCTTCTGGAATTGCCCATACTGGAGGTTCTGTAGATTTAGCTATTTTTTCTTTACATTTAGCCGGAATTTCTTCTATTTTAGGAGCTGTAAATTTTATTACTACTGTAATTAATATACGATCTAATGGAATTACTCTAGATCGAATACCTTTATTTGTTTGATCAGTTGTAATTACTGCCGTTCTTTTATTATTATCTTTACCAGTTTTAGCAGGAGCTATTACAATATTATTAACTGATCGAAATTTAAATACTTCATTTTTTGACCCTGCTGGTGGGGGAGACCCTATTCTTTATCAACATTTATTC	Eukaryota	Arthropoda	Insecta	Diptera	Chironomidae	Paracricotopus	Paracricotopus niger	97.94	0	0	0	0	0	0	0	0	0	0	0	0	0	0	0	0	0	0	0	0	0	0	0	0	0	0	0	0	0	0	0	0	0	0	0	0	0	0	0
COI00505	M01998:36:000000000-BCJWJ:1:2105:11626:7039_CONS_SUB_SUB_CMP	TATCTGGGCCTTTAGCTCATTCAGGAGGGTCAGTAGATTTAGCTATATTTAGTCTTCATTGTGCTGGTTTTTCTTCAATAGCAGGAGCTATAAATTTTATTACAACTATTTTTAATATGAGAACTACAGGATTAACATTTGATAAACTACCTTTATTTGTATGATCTATACTAATAACAGCTTTTCTATTATTACTTTCACTACCAGTATTAGCAGGTGCTATAACAATGTTATTAACAGATAGAAATTTTAATACTACTTTTTTTGACCCAGCAGGAGGGGGTGATCCTGTCTTATACCAACATTTATTT	Eukaryota	Cnidaria	Hydrozoa	Anthoathecata	Hydridae	Hydra	Hydra circumcincta	100	0	0	0	0	0	0	0	0	0	0	0	0	0	0	0	0	0	0	0	0	0	0	0	0	0	0	0	0	0	0	0	0	0	0	0	0	0	0	0
COI00507	M01998:36:000000000-BCJWJ:1:1105:9732:19756_CONS_SUB_SUB_CMP	CCTTTCCTCCAATCTATCCCACGCTGGAAGATCTGTTGACTTGACTATTTTTTCTCTCCATATAGCAGGTATTTCTTCAATTCTAGGAGCAATTAATTTTATTTCTACTATTATAAACATAAAATTCAAAAACCTAAACTATGAAATAATTCCTCTCTTTGTTTGATCAATTCTAATTACAGCAGTTCTCCTACTACTTTCTCTACCAGTTCTTGCCGGAGCCATCACTATATTATTAACTGACCGCAACCTAAACACCTCCTTCTTTGACCCAGCAGGTGGGGGGGACCCAATTTTATATCAACACTTATTT	Eukaryota	Arthropoda	Insecta	Trichoptera	Hydropsychidae	Hydropsyche	Hydropsyche lobata	100	0	0	0	0	4	0	0	0	0	1	0	0	0	0	0	0	0	0	6	13	4	1	3	0	0	0	0	0	4	0	35	0	0	0	0	0	39	4	17
COI00508	M01998:36:000000000-BCJWJ:1:1110:17041:20206_CONS_SUB_SUB_CMP	TTTATCAGCAGGAATCGCCCACGCAGGAGCTTCGGTCGATTTAGCAATCTTCTCGCTCCATTTGGCAGGGGTTTCATCCATCCTAGGAGCTGTTAATTTTATTACTACTACTATTAACATACGATCAAGCGGTATAACTATAGACCGTATTCCTTTATTCGTTTGATCGGTTTTAATTACAGCCATTTTACTATTACTTTCCTTGCCTGTTCTAGCAGGAGCAATTACTATACTACTCACGGACCGAAATCTTAATACCTCTTTCTTTGACCCTGCGGGAGGTGGAGATCCTATTCTCTACCAACACTTGTT	Eukaryota	Arthropoda	Insecta	Ephemeroptera	Heptageniidae	Heptageniidae	Heptageniidae sp.1	99.679	0	0	0	0	1	0	0	0	0	0	0	0	0	0	0	0	1	0	0	1	0	0	0	0	0	0	0	0	0	0	0	0	0	0	0	0	0	0	0
COI00509	M01998:36:000000000-BCJWJ:1:2101:19281:14133_CONS_SUB_SUB_CMP	TCTTTCTGCTGGAATTGCCCATGCTGGAGCGTCTGTAGACCTTGCTATTTTTTCTCTTCATCTAGCTGGTGTCTCATCAATTCTTGGAGCTGTTAATTTTATTACCACCACAATCAATATACGGGCTAGAGGAATAACTATAGACCGAATCCCTTTATTCGTTTGATCAGTAGTAATCACAGCAATTCTCCTATTGCTTAGACTCCCTGTCCTTGCTGGAGCTATCACTATACTTTTAACTGATCGTAACCTAAATACCTCCTTCTTTGACCCTGCAGGAGGTGGAGATCCCATCCTCTATCAACATCTATTC	Eukaryota	Arthropoda	Insecta	Ephemeroptera	Leptophlebiidae	Leptophlebiidae	Leptophlebiidae sp.1	99.681	0	0	0	0	0	0	1	0	0	0	0	0	0	0	0	0	1	0	0	0	0	0	0	0	0	0	0	0	0	0	0	0	0	0	0	0	0	0	0
COI00510	M01998:36:000000000-BCJWJ:1:1113:14704:21275_CONS_SUB_SUB_CMP	TTTAGCCTCTGGAATGGCTCACGCCGGGGCTTCTGTAGATTTAGCCATTTTCTCTCTACATTTAGCCGGGGTTTCTTCTATTCTTGGGGCAGTAAATTTTATTACTACCACAATTAATATACGAACTAGAGGTATAACTATGGATCGTATTCCCTTATTTGTTTGGTCCGTGCTGATTACCGCAATCTTATTACTACTATCATTACCGGTTTTAGCGGGAGCTATTACTATATTATTAACTGACCGTAATCTTAATACTTCCTTCTTTGACCCCGCAGGAGGTGGAGATCCAATTTTATACCAGCATTTATT	Eukaryota	Arthropoda	Insecta	Ephemeroptera	Ephemeroptera	Ephemeroptera	Ephemeroptera sp.2	97.756	0	0	0	0	0	0	0	0	0	0	0	0	0	0	0	0	0	0	0	0	0	0	0	0	0	0	0	0	0	0	0	0	0	0	0	0	0	1	0
COI00512	M01998:36:000000000-BCJWJ:1:2111:18884:25383_CONS_SUB_SUB_CMP	TCTTTCTGCTGGAATTGCCCATGCTGGAGCGTCTGTAGACCTTGCTATTTTTTCTCTTCATCTAGCTGGTGTCTCATCAATTCTTGGAGCTGTTAATTTTATTACCACCACAATCAATATGCGGGCTAGAGGAATAACTATAGACCGAATCCCTTTATTCGTTTGATCAGTAGTAATCACAGCAATTCTCCTATTGCTTAGACTCCCTGTCCTCGCTGGGGCTATCACTATACTTTTAACTGATCGTAACCTAAATACTTCCTTCTTTGACCCTGCAGGAGGTGGAGATCCTATCCTCTATCAACATCTATTC	Eukaryota	Arthropoda	Insecta	Ephemeroptera	Leptophlebiidae	Leptophlebiidae	Leptophlebiidae sp.1	99.361	0	0	0	0	0	0	0	0	0	0	0	0	0	0	0	0	0	0	0	0	0	0	0	0	0	0	0	0	0	0	0	0	0	0	0	0	0	0	0
COI00513	M01998:36:000000000-BCJWJ:1:1101:27458:9518_CONS_SUB_SUB_CMP	ATTATCTGGACCTTTAGCTCATTCAGGAGGATCTGTAGATTTAGCTATTTTTAGTCTTCACTGTGCTGGATTTTCTTCTATTGCAGGAGCAATTAATTTTATTACAACTATTTTTAATATGAGAACACCGGGTTTAACATTTGACAAACTTCCTTTATTTGTATGATCAGTGTTAATAACAGCATTTTTATTACTCCTTTCTTTACCTGTTTTAGCAGGAGCAATAACTATGCTACTAACTGATAGAAATTTTAATACTACTTTTTTTGATCCAGCTGGAGGAGGAGACCCTGTTTTATATCAACATTTATTT	Eukaryota	Cnidaria	Hydrozoa	Anthoathecata	Hydridae	Hydra	Hydra vulgaris	98.403	52	76	68	0	12	11	28	13	22	11	14	9	12	14	15	34	101	11	3	7	0	7	4	4	14	17	5	70	3	26	1	2	2	0	1	1	8	0	19
COI00514	M01998:36:000000000-BCJWJ:1:1101:11689:14490_CONS_SUB_SUB_CMP	ATTATCTGGTATACAAAGTCACAGTGGACCTAGTGTAGATTTAGCAATTTTTGCTCTACACTTATCAGGTATAAGTAGTTTATTAGGAGCTATTAATTTTATAGTTACAATACTAAACATGAGAAGTCCAGGAATAAGACTACACAAATTAGCCTTATTCGGATGAGCAGTGGTAGTAACAGCAGTGTTATTACTATTATCTTTACCGGTATTGGCTGGAGCAATAACAATGGTATTAACAGACAGAAACTTTAATACATCTTTCTTCGAAGTAGCAGGAGGTGGAGATCCAATATTATACCAACATCTTTTC	Eukaryota	Ascomycota	Ascomycota	Ascomycota	Ascomycota	Ascomycota	Ascomycota	94.306	0	0	0	0	0	0	0	0	33	5	2	13	0	0	0	0	0	0	2	1	0	1	0	1	2	0	0	0	0	0	0	0	0	1	0	0	1	0	0
COI00515	M01998:36:000000000-BCJWJ:1:2106:11053:21660_CONS_SUB_SUB_CMP	TCTCTCCTCCATCGAAGCACACTCAGGCTCAGCAGTTGACCTCGCTATCTTCTCTCTCCACGTAGCCGGTATCTCCTCTCTCCTCGGAGCAATTAACTTCATAGTAACCACCATCAACCTCTCCTCCTTCCCCACTTCCCCCTCTCCTCTCTGACCTCTCTTCGTATGATCTGTCTTCATTACATCATTCCTTCTCCTCCTCGCCCTTCCCGTCCTAGCATCAGCTCTTACCATGCTCCTCACTGACAGTAATCTCAACACATCCTTCTTCGACCCCTCAGGCGGTGGTGACCCTATCCTCTTCCAACATCTCTTC	NA	NA	NA	NA	NA	NA	NA	0	0	0	0	0	0	0	0	0	0	0	0	0	0	0	0	0	0	0	0	0	0	0	0	0	0	0	0	0	0	0	0	0	0	0	0	0	0	0	0
COI00516	M01998:36:000000000-BCJWJ:1:1107:6359:22418_CONS_SUB_SUB_CMP	ATTGTCTAATTCTGTTTATCATTTTGGAGGCTCAGTTGATTTAGCTATTTTTAGCCTTCATGTAGCTGGTGTTTCTTCTATTTTAGGTGCTATTAATTTTATTACTACATGTTTAAAAGGAAAATTAAGCTATGTAATGTCTTTTGAGTTTTTAACATTGTTTGTCTGAGCAATAATTGTTACTAGTTTTCTTTTAGTTTTAAGACTTCCTGTTTTAGCAGGTGGAATTACTATGTTATTATTAGATCGAAACTTTGGTTCTTCTTTTTTTGATCCTAGAGGAGGTGGTAATCCTATTTTATATCAGCATTTATTT	Eukaryota	Rotifera	Rotifera	Rotifera	Rotifera	Rotifera	Rotifera	89.241	0	0	0	0	0	0	0	0	0	0	0	0	0	0	0	0	0	0	0	0	0	0	0	0	0	0	0	0	0	0	0	0	0	0	0	0	0	0	0
COI00517	M01998:36:000000000-BCJWJ:1:1101:11701:3746_CONS_SUB_SUB_CMP	TCTCTCTTCAGGAATTGCTCACGCAGGAGCTTCTGTTGATTTAGCAATTTTTTCTTTACATTTAGCTGGAATTTCTTCTATTTTAGGAGCAGTAAATTTTATTACAACAGTAATTAATATACGATCAAGAGGAATCACCTTAGACCGAATACCCTTATTTGTATGATCAGTAGTTATTACAGCTGTTTTACTTCTCTTATCATTACCAGTTTTAGCTGGAGCCATTACTATACTATTAACTGATCGTAATTTAAATACATCCTTTTTCGACCCTGCGGGAGGAGGAGACCCAATTTTATATCAACACTTATTT	Eukaryota	Arthropoda	Insecta	Diptera	Chironomidae	Chironomidae	Chironomidae sp.26	92.59	0	0	0	0	0	0	0	0	0	0	0	0	0	0	0	0	0	0	0	0	0	0	0	0	0	0	0	0	0	0	0	0	0	0	0	0	0	0	0
COI00518	M01998:36:000000000-BCJWJ:1:1108:25531:14128_CONS_SUB_SUB_CMP	TTTAAGAGGATCTATTGCTCATAGTGGTGCTTCTGTTGATTTAGCAATTTTTTCATTACATTTAGCTGGGATATCATCTATTTTAGGAGCAATTAATTTTATTACGACGATTTTTAATATACGTGCTCCTGGAATTACTATAGAACGGCTTTCCTTATTTGTTTGATCAATTTTAATTACAGCATTCTTATTATTATTATCCTTACCAGTATTAGCAGGTGCTATTACAATATTACTTACTGACCGAAATTTTAATACTAGATTTTTTGACCCAGCTGGAGGAGGGGATCCTATTTTATATCAACATTTATTT	Eukaryota	Mollusca	Gastropoda	Basommatophora	Ancylidae	Ancylus	Ancylus sp.1	99.68	5	0	0	0	1	3	0	0	0	0	0	0	10	0	0	2	0	9	0	0	0	0	0	0	0	0	0	0	0	0	0	0	0	0	0	0	0	0	0
COI00519	M01998:36:000000000-BCJWJ:1:1103:9195:8370_CONS_SUB_SUB_CMP	TCTGTCAAGTATAAAATTTCACTCTGGGGCCTCTGTAGATTTAGCCATTTTTAGCTTACATCTTTCAGGAGTGGCCTCCATTTTAGGCGCAATTAATTTTATTTGTACAATTACTAATATGCGTTCTAATAAGCTGCCTTTTTATAAGTTACCTCTTTTTGTATGGGCTATATATATAACAGCCATTTTATTACTTTTATCGTTACCTGTTTTAGCAGGAGCGATTACAATGCTTTTAACTGACAGGAATTTTAACACTTCTTTTTTTGACCCTAACGGTGGTGGCGATCCTGTACTTTATCAGCATTTATTT	NA	NA	NA	NA	NA	NA	NA	0	0	0	0	0	0	0	0	0	0	0	0	0	0	0	0	0	0	0	0	0	0	0	0	0	0	0	0	0	0	0	0	0	0	0	0	0	0	0	0
COI00520	M01998:36:000000000-BCJWJ:1:1103:27576:10336_CONS_SUB_SUB_CMP	GCTCTCAGCCGGTATTGCCCATGCCGGAGCTTCTGTAGATATGGCTATTTTCTCATTACACTTAGCAGGGGTCTCATCAATTTTAGGGGCAGTAAATTTCATTACTACTGTTATTAATATACGCTCTAGAGGGATAACATTAGATCGTATACCCTTATTTGTTTGAGCAGTCGCTATTACCGCTCTTCTTTTATTACTTTCCTTACCAGTTTTAGCAGGAGCTATCACCATGCTTTTAACTGATCGAAACCTAAACACGTCATTCTTCGATCCCGCAGGAGGAGGTGACCCTATCTTATACCAACACCTATTT	Eukaryota	Arthropoda	Insecta	Plecoptera	Perlodidae	Hemimelaena	Hemimelaena flaviventris	98.403	0	38	0	2	2	2	0	13	13	2	0	3	15	19	0	21	11	4	2	4	0	5	1	9	0	1	2	37	0	6	8	0	0	0	2	1	23	15	8
COI00521	M01998:36:000000000-BCJWJ:1:1108:23189:14619_CONS_SUB_SUB_CMP	TTTATCTTCTATAGAGGCGCATTCAGGCGGTTCTGTTGATTTCGCAATTTTTAGTTTACATTTAGCTGGTATTTCTTCTTTATTAGGTGCTATTAATTTTATTGTTACTATTTTAAATATGAGAGTTCCTGGTTTTAAAATGCGTATGATCCCTTTATTTGTTTGATCTGTTTTTATTACAGCTTTTTTATTATTATTATCTTTACCAGTTTTAGCTGCAGGTATTACTATGCTTTTAACTGATCGCAATTTTAATACTTCTTTTTTTGATCCTGCTGGAGGTGGTGATGCTATTTTATATCAGCATTTATTT	Eukaryota	Arthropoda	Insecta	Insecta	Insecta	Insecta	Insecta	88.89	0	0	0	0	4	2	0	0	0	1	0	0	0	0	0	0	0	14	2	4	2	0	0	0	0	0	0	0	0	0	0	0	0	0	2	2	0	0	0
COI00522	M01998:36:000000000-BCJWJ:1:1109:17144:24704_CONS_SUB_SUB_CMP	TTTATCAAGTGTTCAAGCACACTCAGGACCTTCTGTAGATTTAGCTATTTTTAGTTTACATTTATCAGGTATTTCATCGTTATTAGGTGCTATTAATTTCTTATCAACTATTTATAATATGAGAGCTCCAGGTTTAAGTTTCCATAGATTACCTTTATTTGTTTGGTCAGTATTTATTACAGCTTTCTTATTATTATTAACATTACCAGTATTAGCTGGAGCAATTACAATGTTATTAACTGATAGAAATTTAAATACATCTTTTTATGATCCTTCTGGTGGAGGTGATCCTGTTTTATATCAACATTTATTT	Eukaryota	Stramenopiles	Stramenopiles	Stramenopiles	Stramenopiles	Stramenopiles	Stramenopiles	95.513	0	0	0	0	0	0	0	0	0	0	0	0	0	0	0	0	0	0	0	0	0	0	0	0	0	0	0	0	0	0	0	0	0	0	0	0	0	0	0
COI00524	M01998:36:000000000-BCJWJ:1:1111:8992:27496_CONS_SUB_SUB_CMP	TCTTTCTGCTGGAATTGCCCATGCTGGGGCGTCTGTAGACCTTGCTATTTTTTCTCTTCACCTAGCTGGTGTCTCATCAATTCTTGGAGCTGTTAATTTTATTACCACCACAATCAATATGCGGGCTAGAGGAATAACTATAGACCGAATCCCTTTATTCGTTTGATCAGTAGTAATCACGGCAATTCTCCTATTGCTTAGACTCCCTGTCCTCGCTGGGGCTATCACTATACTTTTAACTGATCGTAACCTAAATACCTCCTTCTTTGACCCTGCAGGAGGTGGAGATCCCATCCTCTATCAACATCTATTC	Eukaryota	Arthropoda	Insecta	Ephemeroptera	Leptophlebiidae	Leptophlebiidae	Leptophlebiidae sp.1	99.681	2	1	0	1	0	1	1	0	0	8	2	1	0	0	0	1	2	0	1	1	0	0	0	0	4	10	2	0	0	0	0	0	0	3	0	0	8	0	1
COI00525	M01998:36:000000000-BCJWJ:1:1102:5589:7087_CONS_SUB_SUB_CMP	TCTTTCTTCTGGAATTGCCCATGCTGGAGGATCTGTTGATTTAGCTATTTTTTCATTACATCTTGCTGGGATTTCTTCTATTTTAGGCGCAGTAAATTTTATTACAACTGTAATTAATATACGATCAAATGGTATTACTTTAGATCGAATACCTTTATTTGTTTGATCTGTAGTTATTACTGCAGTTCTTTTACTTCTATCTTTACCTGTTTTAGCAGGAGCTATTACTATACTTTTAACAGATCGAAATTTAAATACTTCCTTTTTTGATCCTGCTGGAGGAGGTGACCCGATTCTTTACCAACATCTATTC	Eukaryota	Arthropoda	Insecta	Diptera	Chironomidae	Parametriocnemus	Parametriocnemus sp.1	98.02	0	0	0	19	114	98	0	0	0	0	0	0	0	0	6	0	0	0	0	3	3	0	0	0	0	7	0	0	0	0	0	0	0	1	0	1	0	5	0
COI00526	M01998:36:000000000-BCJWJ:1:1101:20900:25886_CONS_SUB_SUB_CMP	TCTATCAGGACCTGTAGCTCACTCTGGTTCATCAGTAGATCTTGCTATTTTCTCATTACACTTAGCTGGATTATCATCTATTCTAGGTGCTATTAATTTTATTACTACGATTTTTAATATACGTTCTCCTGGTATTACACTGGAACGAATAAGCTTATTTGTTTGATCAGTGTTAATTACTGCATTTTTATTATTATTGTCATTGCCTGTTTTAGCAGGGGCTATTACTATACTATTAACTGATCGAAATTTTAATACTAGGTTCTTTGATCCAAGAGGGGGGGGAGACCCTATTCTATATCAACATCTATTT	Eukaryota	Mollusca	Gastropoda	Basommatophora	Physidae	Physella	Physella acuta	99.681	18	35	40	8	46	40	45	43	13	4	2	4	47	3	0	57	18	49	10	32	22	9	5	3	0	7	0	10	1	8	0	3	0	5	8	13	20	7	5
COI00527	M01998:36:000000000-BCJWJ:1:1106:25289:9890_CONS_SUB_SUB_CMP	ATTATCTGGTATTTTTTCACATTCAGGTAGTGCAGTAGATTTTGGTATTTTTAGTTTACATTTAGCAGGGATTTCATCTATATTAGGTGCGATTAATTTTATTGTAACTATAATGAATATGAGAATAAAAGGTTTAACAATGTTTAGATTACCTTTATTTGTATGAGCTGTTTTTATAACAGCATGATTATTATTGTTATCATTACCTGTTTTAGGTGCAGCAATTACTATGTTATTAACTGATAGAAATTTTAATACTACTTTTTTTGAAGTAAGTGGTGGAGGTGATCCTGTATTATTTCAACATTTATTT	Eukaryota	Amoebozoa	Amoebozoa	Amoebozoa	Amoebozoa	Amoebozoa	Amoebozoa	91.054	0	0	0	0	0	0	0	0	0	0	0	0	0	0	0	0	0	0	0	0	0	0	0	0	0	0	0	0	0	0	0	0	0	0	0	0	0	0	0
COI00528	M01998:36:000000000-BCJWJ:1:1101:8576:3683_CONS_SUB_SUB_CMP	ATTATCAAGTAATTTAGGTCATCCTGGTAGTTCTATAGATTTTGCAATTTTTAGTTTACATTTAGCTGGTATTTCTTCTATTTTAGGTGCTATTAATTTTATTACTACTATTTTTAATATGAGAGCTCGTGGAATGAAAATGTATAGAGTTCCTCTTTTTGTTTGATCTGTTTTAATTACTGCATTTCTATTACTATTATCTTTACCAGTTTTTGCTGGAAGTATTACTATGTTATTAACTGATAGAAATTTTAATACTAGTTTTTTTGAATACCAAGCAGGTGGTGACCCTATTTTATACCAACATTTATTT	NA	NA	NA	NA	NA	NA	NA	0	0	0	0	0	0	0	0	0	0	0	0	0	0	0	0	0	0	0	0	0	0	0	0	0	0	0	0	0	0	0	0	0	0	0	0	0	0	0	0
COI00529	M01998:36:000000000-BCJWJ:1:1107:18976:8479_CONS_SUB_SUB_CMP	ACTTTCATCAGGAATTGCCCATGCCGGAGCATCAGTAGATTTAGCTATTTTTTCTCTTCACCTTGCCGGAATTTCTTCAATTTTAGGAGCTGTAAATTTTATTACAACAATTATTAATATACGATCTAATGGAATTACATTTGACCGAATACCTTTATTTGTATGATCAGTAGTAATTACAGCAGTATTGCTTCTTTTATCACTCCCAGTATTAGCCGGAGCTATTACTATACTATTAACAGATCGAAATCTAAATACCTCTTTTTTTGACCCAGCGGGTGGGGGAGACCCTATTCTCTATCAACATCTATTT	Eukaryota	Arthropoda	Insecta	Diptera	Simuliidae	Simulium	Simulium velutinum	99.361	0	0	0	0	0	0	0	0	0	0	0	0	0	0	0	0	0	0	0	0	0	0	0	0	0	0	0	0	0	0	0	0	0	0	0	0	0	0	0
COI00530	M01998:36:000000000-BCJWJ:1:1101:22472:20061_CONS_SUB_SUB_CMP	TTTATCTTCAAATATTGGCCATAATGGAAGATCTGTAGATTTAACAATTTTTTCTTTACATTTAGCAGGAGTATCATCAATTTTAGGAGCAATTAATTTCATTACAACAGTAATTAATATACGATCTAAGGGAATATCTATAGATCAAATACCTCTATTTGTATGATCTGTAGCAATTACAGCTCTTCTTCTTTTATTATCACTCCCAGTTTTAGCAGGAGCTATTACAATATTACTAACAGATCGTAATTTAAATACCTCTTTTTTCGATCCTGCTGGAGGAGGTGACCCTATTTTATATCAACATTTATTT	Eukaryota	Arthropoda	Insecta	Trichoptera	Rhyacophilidae	Rhyacophila	Rhyacophila sp.1	99.68	0	0	0	0	0	0	0	0	0	0	0	0	0	0	0	0	0	0	0	0	0	0	0	0	0	0	0	0	0	0	0	0	0	0	1	0	0	0	0
COI00531	M01998:36:000000000-BCJWJ:1:2114:28313:15878_CONS_SUB_SUB_CMP	ACTATCTAGAAACATTGCTCACGCCGGACCATCGGTAGATCTAGCAATTTTCTCTCTACACTTAGCAGGTGCATCATCCATTCTAGGTGCAGTAAACTTTATTTCAACTATTATAAACATACGAACAAAAGGTCTACGCCTAGAACGAATCCCCTTATTTACATGAGCAGTATTCTTAACAGTAATTCTACTCCTTCTATCACTTCCAGTTCTTGCAGGAGCAATTACTATACTTCTTACTGACCGAAACCTTAACACCTCATTCTTCGACCCAGCCGGAGGTGGAGACCCAATTCTATATCAACACCTATTC	Eukaryota	Annelida	Annelida	Annelida	Annelida	Annelida	Annelida	88.03	0	0	0	0	0	0	0	0	0	0	0	0	0	0	0	0	0	0	0	0	0	0	0	0	0	0	0	0	0	0	0	0	0	0	0	0	0	0	0
COI00532	M01998:36:000000000-BCJWJ:1:1103:23917:11165_CONS_SUB_SUB_CMP	TCTGGCTGGTATTGAAGCCCATTCTGGTGCTTCCGTAGACTTAGCAATCTTTAGCTTGCACTTGTCAGGTATTTCTTCTATCTTAGGTGCTGTAAATTTTATCACGACAATTCTTAATATGCGCCCGGAAAAAATGAACATGCACTTGTTACCGCTGTTTGTCTGGGCGGTTTTGATTACAGCCGTTTTGCTTGTCTTATCGTTACCAGTTTTTGCTGGGGCAATTACAATGCTTTTAACGGACCGTAATTTTAACACTAGTTTTTTTGATCCTGCCGGTGGCGGTGACCCTGTCCTTTACCAACACTTGTTC	NA	NA	NA	NA	NA	NA	NA	0	9	14	53	10	13	12	13	18	35	6	6	2	10	13	0	57	46	48	3	4	0	28	3	4	12	33	51	39	0	10	42	9	0	3	1	2	48	21	19
COI00534	M01998:36:000000000-BCJWJ:1:2107:10474:20571_CONS_SUB_SUB_CMP	TTTATCTAATTCTGTGTATCATTTTGGGGGATCAGTGGATTTAGCAATTTTTAGATTGCATGTGGCAGGCGTTTCTTCTATTTTAGGAGGAATTAATTTTATTACGACATGTTTGAAAGGAAAAATTAGTTATGTTTTATCTTTTGAATTTTTAAATTTATTTGTCTGGGCTATAATTGTAACCAGGTTTTTGTTAGTATTAAGGTTACCTGTTTTAGCGGGTGGTATTACTATGTTATTGTTAGATCGTAATTTTGGCTCATCTTTTTTTGATCCGAGAGGGGGGGGGAATCCTATTTTATATCAACATTTGTTT	Eukaryota	Rotifera	Bdelloidea	Philodinida	Philodinidae	Philodina	Philodina flaviceps	98.89	0	0	0	0	0	0	0	0	0	2	28	11	0	0	0	0	0	0	1	7	4	0	0	0	0	0	0	0	0	0	0	0	0	0	0	0	0	0	0
COI00535	M01998:36:000000000-BCJWJ:1:2106:19426:6488_CONS_SUB_SUB_CMP	ATTATCAGGTATTTTTTCACATTCAGGTAGTGCTGTAGATTTTGGTATTTTTAGTTTACATTTAGCAGGTATTTCATCAATATTAGGTGCAATAAATTTTATAGTAACTATATTAAATATGAGAGTCAAAGGTATGACAATGTTTAGATTACCTTTATTTGTATGAGCAGTATTTATAACAGCATGATTATTATTATTATCTTTACCAGTATTAGGTGCTGCTATAACAATGTTATTAACAGATAGAAATTTTAATACAACTTTTTTTGAAGTAAGTGGTGGGGGAGATCCAGTATTATTTCAACATTTATTT	Eukaryota	Amoebozoa	Discosea	Himatismenida	Cochliopodiidae	Cochliopodium	Cochliopodium arabianum	98.722	0	0	0	1	0	0	0	0	0	0	0	0	0	0	0	0	0	0	0	0	0	0	0	0	0	0	0	0	0	0	0	0	0	0	0	0	0	0	0
COI00536	M01998:36:000000000-BCJWJ:1:1101:17248:19705_CONS_SUB_SUB_CMP	TTTATCTGCAGGAATTGCTCATACTGGAGGATCAGTAGATTTAGCTATTTTTTCTCTTCATTTAGCTGGAATTTCATCTATTTTAGGGGCAGTAAATTTTATTACTACAGTTATTAATATACGATCTAATGGAATTACATTAGATCGAATACCTTTATTTGTTTGATCTGTTGTAATTACTGCTGTGTTATTGCTTCTTTCTTTACCAGTTTTAGCTGGAGCTATTACTATATTATTAACAGACCGAAATTTAAATACTTCATTTTTCGATCCTGCTGGAGGAGGAGATCCTATTTTGTACCAACATTTATTC	Eukaryota	Arthropoda	Insecta	Diptera	Chironomidae	Chironomidae	Chironomidae sp.31	93.269	0	0	0	0	0	1	0	0	0	0	0	4	0	0	0	0	0	0	0	0	0	0	0	0	0	0	0	0	0	0	0	0	0	0	1	0	0	0	0
COI00537	M01998:36:000000000-BCJWJ:1:1101:16027:6148_CONS_SUB_SUB_CMP	TTTATCATCAAATATTGGACATAATGGAAGATCAGTAGATCTAACAATTTTTTCTCTTCATTTAGCCGGAGTATCATCAATTTTAGGAGCAATTAACTTTATTACAACCGTAATTAATATACGATCTAAGGGAATATCTATAGATCAAATACCATTATTTGTATGATCAGTAGTAATTACTGCTTTATTACTACTACTTTCCCTTCCTGTTTTAGCAGGAGCTATCACGATATTATTAACTGACCGTAATTTAAACACATCTTTTTTTGACCCCGCAGGAGGAGGAGATCCAATTCTATATCAACATCTATTC	Eukaryota	Arthropoda	Insecta	Trichoptera	Rhyacophilidae	Rhyacophila	Rhyacophila munda	99.361	0	0	0	0	0	0	0	0	0	0	0	0	0	0	0	0	0	0	0	0	0	0	0	0	0	0	0	0	0	0	0	0	0	0	0	0	0	0	0
COI00538	M01998:36:000000000-BCJWJ:1:1101:14187:4658_CONS_SUB_SUB_CMP	CTATCAAGAAACTTAGCTCATGCAGGAAGATCTGTTGATATTTCTATTTTTTCTCTCCATTTAGCAGGAATTTCATCTATTTTAGGGGCTATTAATTTTATTTCTACAACATTAAATATACGAAACAATTTAATAACATTAGATCGAATTCCTCTTTTTGTATGATCAGTAGCTATCACAGCTTTACTTCTTTTACTTTCTCTTCCTGTTCTAGCCGGAGCTATTACAATATTACTTACAGATCGAAACTTAAATACTTCTTTTTTTGACCCCTCAGGGGGGGGAGACCCAATTTTATACCAACACTTATTT	Eukaryota	Arthropoda	Insecta	Trichoptera	Limnephilidae	Limnephilus	Limnephilus guadarramicus	99.679	0	0	0	0	0	0	0	0	0	0	0	0	0	0	0	0	0	0	0	0	0	0	0	0	0	0	0	0	0	0	0	0	0	0	0	0	0	0	0
COI00539	M01998:36:000000000-BCJWJ:1:1102:22297:11196_CONS_SUB_SUB_CMP	TCTCGCGGCTAACATTGCCCATGGAGGGTCGTCAGTTGATTTCGCAATCTTCTCTCTGCACTTAGCAGGGATTTCTTCAATTTTGGGTGCTGTAAACTTTATTACTACTGTAGTAAATATACGTAGTCCAGGTATAACGTTGGATCGGATGCCCTTATTTGTCTGGTCTGTTGTTATTACAGCGGTACTGCTGTTGCTGTCTCTCCCGGTTTTAGCAGGTGCCATTACGATACTTTTAACGGACCGTAATTTAAACACTTCATTTTTTGACCCCGCAGGGGGTGGTGACCCTATTTTATACCAACATTTATTT	Eukaryota	Arthropoda	Insecta	Ephemeroptera	Ephemeroptera	Ephemeroptera	Ephemeroptera sp.6	99.361	0	0	0	0	0	0	0	0	0	0	0	0	0	0	0	0	0	0	0	0	0	0	0	0	0	0	0	0	0	0	0	0	0	0	0	0	0	0	0
COI00540	M01998:36:000000000-BCJWJ:1:2106:23450:8425_CONS_SUB_SUB_CMP	ACTATCCTCTAGAATTGCCCACAGAGGTGCGTCAGTCGACTTAGCTATTTTTTCTTTACACTTAGCCGGAATTTCTTCTATTCTAGGATCTGTAAATTTCATTACAACTGCTATTAATATACGATCAAATGGAATTACATTGGACCGAATGCCCTTATTTGTATGATCTGTTGTAATTACTACAATTCTTCTTCTTCTTTCGCTACCTGTTTTAGCAGGTGCTATTACAATACTTTTAACAGATCGAAATTTAAATACTTCTTTTTTCGACCCTGCGGGAGGCGGGGACCCTATTTTATACCAACATTTATTT	Eukaryota	Arthropoda	Insecta	Insecta	Insecta	Insecta	Insecta	89.007	0	0	0	0	2	1	0	0	0	0	1	0	0	0	0	0	0	0	0	2	0	0	0	0	0	0	0	0	0	0	0	0	0	64	86	77	0	0	1
COI00542	M01998:36:000000000-BCJWJ:1:1101:12742:13911_CONS_SUB_SUB_CMP	CTATCAAGAAATATCGCCCATAATGGGGCATCAGTAGATTTAACAATTTTCTCACTTCACTTAGCCGGTGTATCATCAATTCTAGGTGCAGTAAATTTTATTTCAACTATTATTAATATACGAACAACAGGGATGTCAAGTGAAAAAATTCCCCTATTTGTATGATCTGTAGGAATTACCGCATTATTACTTCTATTATCTTTACCAGTACTAGCTGGAGCTATTACTATGCTATTAACAGATCGAAATTTAAATACATCATTCTTTGACCCAGCAGGAGGGGGAGACCCAGTATTATATCAACATTTATTC	Eukaryota	Arthropoda	Insecta	Hemiptera	Gerridae	Aquarius	Aquarius najas	98.38	0	0	0	0	0	0	0	0	0	0	0	0	0	0	0	0	0	0	0	0	0	0	0	0	0	0	0	0	0	0	0	0	0	0	0	0	0	0	0
COI00543	M01998:36:000000000-BCJWJ:1:1101:16478:23117_CONS_SUB_SUB_CMP	TCTATCTTCTAATTTATCTCACGCAGGTAGATCTGTAGATCTAACAATTTTTTCTTTACATATAGCAGGAATTTCTTCAATTTTAGGAGCTATTAATTTTATTTCAACTATCATAAATATAAAATTTAAAAATTTAAATTATGAAATAATCCCCCTATTCGTTTGATCAATCTTAATTACAGCAGTTCTCTTATTATTATCTTTACCTGTTCTAGCCGGAGCTATTACTATACTATTAACTGATCGAAACCTTAATACCTCCTTTTTTGACCCTGCCGGAGGGGGGGATCCAATTCTTTATCAACATTTATT	Eukaryota	Arthropoda	Insecta	Trichoptera	Hydropsychidae	Hydropsyche	Hydropsyche sp.1	99.68	0	0	0	0	0	0	0	0	0	0	0	0	0	0	0	0	0	0	0	0	0	0	0	0	0	0	0	0	0	0	0	0	0	0	0	0	0	0	0
COI00544	M01998:36:000000000-BCJWJ:1:2110:11815:2083_CONS_SUB_SUB_CMP	TCTTTCCTCAAGAATTGCTCATAGAGGGGCTTCTGTAGATTTAGCTATTTTTTCTTTACATCTAGCCGGAATTTCATCTATTTTAGGCTCTGTAAATTTTATTACTACTGCTATTAATATACGATCTAATGGAATTACCTTAGATCGTATACCTTTATTTGTTTGATCTGTAATTATTACCACAATTCTTCTATTACTTTCATTACCCGTTTTAGCTGGAGCTATTACAATATTACTAACAGATCGAAATCTTAATACATCTTTTTTTGACCCCGCAGGAGGAGGAGATCCTATCTTATATCAACATCTATT	Eukaryota	Arthropoda	Insecta	Diptera	Diptera	Diptera	Diptera	90.48	0	0	0	0	0	0	0	0	0	0	0	0	0	0	0	0	0	0	0	0	0	0	0	0	0	0	0	0	0	0	0	0	0	0	0	0	0	0	0
COI00545	M01998:36:000000000-BCJWJ:1:1101:23947:24038_CONS_SUB_SUB_CMP	CCTATCTTCAAGAATTGCACACAGAGGGGCTTCCGTAGATTTAGCAATTTTTTCCTTACATCTTGCAGGAATTTCATCAATTCTTGGATCAGTAAACTTTATTACAACCGCAATTAATATACGATCAAGAGGAATTACATTAGATCGAATACCTTTATTTGTATGATCAGTAATTATTACAACTATTTTACTTCTTTTATCACTTCCAGTTTTAGCAGGAGCTATTACTATACTATTAACAGATCGAAATTTAAATACTTCTTTTTTTGATCCTGCGGGAGGAGGAGACCCTATTCTTTATCAACATTTATTT	Eukaryota	Arthropoda	Insecta	Diptera	Chironomidae	Rheotanytarsus	Rheotanytarsus ringei	100	0	0	9	0	0	0	0	0	0	0	0	0	0	0	0	0	0	0	0	0	0	0	0	0	0	0	0	0	0	0	0	0	0	0	0	0	0	0	0
COI00546	M01998:36:000000000-BCJWJ:1:1103:9252:23895_CONS_SUB_SUB_CMP	TTTAGCTTCTGGAATGGCTCACGCCGGTGCTTCTGTAGATTTAGCTATTTTCTCGCTGCACTTAGCTGGTGTCTCCTCTATCCTTGGGGCAGTAAATTTTATTACTACCACGATTAATATACGAACTAGAGGAATAACTATGGACCGTATTCCCTTATTTGTTTGGTCAGTATTAATTACCGCAATCTTATTACTATTATCATTACCTGTTTTGGCGGGAGCTATTACTATGTTATTAACTGATCGTAACCTTAATACTTCATTCTTCGACCCCGCCGGAGGTGGAGACCCAATCTTATACCAGCATTTATT	Eukaryota	Arthropoda	Insecta	Ephemeroptera	Ephemeroptera	Ephemeroptera	Ephemeroptera	91.262	6	4	0	2	5	4	9	1	6	2	0	0	1	5	0	0	4	1	0	0	0	0	0	0	1	1	1	3	1	0	2	1	1	1	0	0	1	3	2
COI00547	M01998:36:000000000-BCJWJ:1:1101:10660:23895_CONS_SUB_SUB_CMP	ATTAGCAAGTATAGGATTTCACTCAGGTGGATCTGTAGATTTAGCGATATTCAGTTTACACTTAGCAGGGGTATCTTCTATTTTAGGGACTGTAAACTTTATTACAACTATAATTAATATGAGAGCTCCAGGTATGACAATGCACAGATTACCTCTATTTGTATGAGCAATCTTAATAACTGCAGTATTATTGATATTATCATTGCCAGTATTCGCAGGAGCAATTACTATGCTATTGACAGATAGAAACTTTAATACAAGCTTTTATGACCCAGCCGGAGGTGGAGATCCTATATTATATCAACATCTATTC	NA	NA	NA	NA	NA	NA	NA	0	0	0	0	0	0	0	0	0	0	0	0	0	0	0	0	0	0	0	0	0	0	0	0	0	0	0	0	0	0	0	0	0	0	0	0	0	0	0	0
COI00548	M01998:36:000000000-BCJWJ:1:1101:23301:9767_CONS_SUB_SUB_CMP	TTTCTTCTAGAATTGCTCATAGAGGGGCATCTGTTGATTTGGCTATTTTTTCACTTCATTTAGCAGGAATTTCTTCAATTCTAGGATCAGTAAATTTTATTACAACAGCAATTAATATACGAGCTAATGGTATTACACTAGACCGTATACCATTATTTGTTTGATCTGTAGTAATTACTACTATTCTTCTTTTACTTTCCCTTCCCGTATTAGCTGGAGCTATCACAATATTGTTAACAGACCGAAATTTAAATACATCATTTTTTGACCCTGCGGGAGGAGGAGACCCAATCCTTTATCAACACTTATTT	Eukaryota	Arthropoda	Insecta	Diptera	Diptera	Diptera	Diptera	91.67	0	20	0	0	2	2	0	31	0	0	0	6	133	25	10	2	24	0	1	11	0	6	3	0	0	0	6	5	0	3	4	6	1	2	2	0	0	10	17
COI00549	M01998:36:000000000-BCJWJ:1:2105:5710:12911_CONS_SUB_SUB_CMP	TTTATCTAGTATAACAGCTCACTCTGGTGGTGCTGTAGATTTAGCTATTTTTAGTCTTCACCTTTCAGGTGCAGCTTCTATTTTAGGTGCAATAAATTTTATATGTACAATTACTAATATGAGAGCTAAAAGTTTACCTTTTCATAGATTACCTTTATTTGCTTGGTCAATATATATAACCGCATTTTTATTAGTTTTATCTTTACCAGTATTAGCAGGAGCAATTACAATGTTACTTACTGATAGAAATTTTAATACTACCTTTTTTGATCCAGCAGGTGGTGGAGATCCAGTATTGTATCAACATTTATTT	Eukaryota	Stramenopiles	Stramenopiles	Stramenopiles	Stramenopiles	Stramenopiles	Stramenopiles	87.889	2	20	8	0	5	2	0	2	3	4	22	14	21	62	9	16	27	2	3	2	2	0	3	2	6	25	2	11	0	0	12	1	2	0	0	1	24	19	10
COI00550	M01998:36:000000000-BCJWJ:1:1105:24042:14087_CONS_SUB_SUB_CMP	TTTATCATCTAATATTGCCCACGCAGGAGCATCTGTTGATTTAGCAATTTTTTCTCTTCATCTTGCAGGTATTTCTTCTATTCTAGGAGCAGTTAATTTTATTACAACAGTAATTAATATACGATCAGAGGGTATTTCTTTAGATCGAATACCATTATTTGTTTGATCAGTAATTATTACAGCCGTATTATTACTTCTTTCTTTACCTGTCTTAGCTGGGGCTATTACTATACTTTTAACAGATCGAAATTTAAATACAAGATTTTTCGATCCTGCAGGAGGAGGGGACCCTATTTTATACCAGCATTTATTT	Eukaryota	Arthropoda	Insecta	Diptera	Diptera	Diptera	Diptera	91.56	0	0	0	0	0	0	0	0	0	0	0	0	0	0	0	0	0	0	0	0	0	0	0	0	0	0	0	0	0	0	0	0	0	0	0	0	0	0	0
COI00551	M01998:36:000000000-BCJWJ:1:1101:9247:7313_CONS_SUB_SUB_CMP	GCTAGCAGCTAACATCGCTCATGGAGGGTCCTCAGTAGATTTTGCTATTTTCTCACTTCATTTGGCTGGGGTTTCATCGATTTTAGGGGCTGTAAATTTTATTACGACTGTGATTAATATGCGAAGCCCGGGCATGGGGCTTGACCAGATGCCTTTATTTGTGTGGTCAGTTGTAATTACAGCTGTGCTCTTACTTCTGTCTTTACCAGTGCTGGCAGGTGCTATTACTATGCTACTTACAGACCGTAATTTAAATACTTCTTTCTTTGACCCCGCGGGAGGAGGGGATCCGATTTTATATCAACATTTGTTT	NA	NA	NA	NA	NA	NA	NA	0	0	75	0	30	38	30	4	39	17	0	1	9	10	0	0	0	0	0	97	83	34	14	3	18	10	24	19	41	0	5	13	0	0	22	34	32	16	7	0
COI00552	M01998:36:000000000-BCJWJ:1:1105:13747:22603_CONS_SUB_SUB_CMP	TCTTTCAACATCTGGCCAACCTGGCCCTGCCATGGATTTTGCTATTCTTTCGCTGCACATTGCAGGCGCTTCGTCCATCTTGGGTGCCATTAACTTCATCACCACAATTTTCAACATGCGCGCCCCCGGCATGACACTGCATAAAATGCCGTTGTTCGTGTGGGCTGTGTTGGTAACTGTGTTCTTGTTGTTGTTGTCTCTTCCAGTTCTTGCTGGCGGCATTACCATGTTGCTGACAGACCGCAACTTCGGCACATCATTCTTTGTGGCATCCAAAGGCGGCGACCCTGTGTTGTTCCAACATTTGTTC	NA	NA	NA	NA	NA	NA	NA	0	0	0	0	0	0	2	0	0	0	0	0	0	0	0	0	1	0	0	0	0	0	0	0	0	0	0	0	0	0	0	0	0	0	0	0	0	0	0	0
COI00553	M01998:36:000000000-BCJWJ:1:1103:18063:8583_CONS_SUB_SUB_CMP	TATCTTCAAGAATTGCACACAGAGGGGCTTCCGTAGATTTAGCAATTTTTTCCTTACATCTTGCAGGAATTTCATCAATTCTTGGATCAGTAAACTTTATTACAACCGCAATTAATATACGATCAAGAGGAATTACATTAGATCGAATACCTTTATTTGTATGATCAGTAATTATTACAACTATTTTACTTCTTTTATCACTTCCAGTTTTAGCAGGAGCTATTACTATACTATTAACAGATCGAAATTTAAATACTTCTTTTTTTGATCCTGCGGGAGGAGGAGACCCTATTCTTTATCAACATTTATTT	Eukaryota	Arthropoda	Insecta	Diptera	Chironomidae	Rheotanytarsus	Rheotanytarsus ringei	100	0	0	11	0	0	0	0	0	0	0	0	0	0	0	0	0	0	0	0	0	0	0	0	0	0	0	0	0	0	0	0	0	0	0	0	0	0	0	0
COI00554	M01998:36:000000000-BCJWJ:1:1105:20691:6677_CONS_SUB_SUB_CMP	GCTCTCAGCTGGTATTGCCCATGCTGGGGCTTCTGTAGATATGGCTATTTTCTCATTACACTTAGCAGGGGTCTCATCAATTTTAGGGGCAGAAAATTTCATTACTACTGTTATTAATATACGCTCTAGAGGGATAACATTAGACCGTATACCCTTATTTGTTTGAGCAGTCGCTATCACCGCTCTTCTTTTATTACTTTCCTTACCAGTTTTAGCAGGAGCTATCACTATGCTTTTAACTGATCGAAACCTAAACACGTCATTCTTCGATCCCGCAGGAGGAGGTGACCCTATCTTATACCAACACCTATTT	Eukaryota	Arthropoda	Insecta	Plecoptera	Perlodidae	Hemimelaena	Hemimelaena flaviventris	96.166	0	0	0	2	0	1	0	0	18	4	0	0	27	0	0	8	0	0	1	0	0	1	0	3	2	0	21	54	0	2	27	11	0	1	0	1	17	5	6
COI00555	M01998:36:000000000-BCJWJ:1:1107:6904:22801_CONS_SUB_SUB_CMP	TTTATCAGCAGGAATCGCCCACGCAGGAGCTTCGGTCGATTTAGCAATCTTCTCGCTCCATTTGGCAGGGGTTTCATCCATCCTAGGAGCTGTTAATTTTATTACTACTACTATTAACATACGATCAAGCGGTATAACTATAGACCGTATTCCTTTATTCGTTTGATCGGTTTTAATTACAGCCATTTTACTATTACTTTCCTTGCCTGTTCTAGCAGGAGCAATTACTATACTACGCACGGACCGAAATCTTAATACCTCTTTCTTTGACCCTGCGGGAGGTGGGGATCCTATTCTCTACCAACACTTGTTT	Eukaryota	Arthropoda	Insecta	Ephemeroptera	Heptageniidae	Heptageniidae	Heptageniidae sp.1	99.681	0	0	0	0	0	0	0	0	0	0	0	0	0	2	0	0	0	0	0	0	1	0	0	0	0	0	0	2	0	2	0	1	1	0	0	0	0	0	0
COI00556	M01998:36:000000000-BCJWJ:1:1101:12555:17194_CONS_SUB_SUB_CMP	GTTAGCAAGCATTACTTCTCACTCAGGTGGTGCAGTTGATTTAGCTATATTTAGTTTACACCTTTCTGGAGCTGCATCTATTTTAGGTGCTATAAACTTTATATGTACTATTACAAATATGAGAGCAAAAAGTTTTCCGTTTTATAAATTACCGTTATTTGCTTGGTCTATTTTAATAACTGCATTTTTATTAATATTATCTTTACCAGTACTTGCTGGTGCTATAACAATGTTATTAACTGATCGTAATTTTAACACCACTTTTTTTGACCCAGCAGGAGGTGGAGATCCTGTTTTATATCAACATCTTTTT	Eukaryota	Stramenopiles	Stramenopiles	Stramenopiles	Stramenopiles	Stramenopiles	Stramenopiles	90.635	85	0	6	1	5	5	0	0	0	11	27	20	0	14	14	0	1	22	0	2	2	2	3	2	37	35	27	0	1	5	5	5	1	0	3	0	10	0	6
COI00557	M01998:36:000000000-BCJWJ:1:1103:22759:7235_CONS_SUB_SUB_CMP	ATTATCAAGTGTTCAAGCACACTCAGGACCTTCAGTAGATTTAGCTATTTTTAGTTTACATTTATCAGGTATTTCTTCATTATTAGGTGCTATTAATTTTTTATCAACTATTTATAATATGAGAGCTCCTGGTTTAAGTTTCCACAGATTACCTTTATTTGTTTGGGCTATTTTTATTACTGCTTTCTTATTAGTATTAACATTACCTGTATTAGCAGGAGCTATTACAATGTTGTTAACTGATAGAAATTTAAATACTTCTTTTTATGATCCTTCAGGTGGAGGTGATCCAGTATTATATCAACATTTATTT	Eukaryota	Stramenopiles	Stramenopiles	Stramenopiles	Stramenopiles	Stramenopiles	Stramenopiles	95.192	0	0	0	0	8	10	1	5	33	8	1	13	0	0	0	10	0	2	1	3	4	1	2	1	2	0	7	7	1	0	17	0	0	1	2	1	5	0	4
COI00559	M01998:36:000000000-BCJWJ:1:1101:9501:20742_CONS_SUB_SUB_CMP	ATTATCTAGTATTATAGCTCATTCAGGAGGTTCTGTAGATTTAGCTATATTTAGTTTACATTTAGCAGGTGTTTCTTCATTATTAGGTGCTATTAATTTTATTACAACAGTTTTTAATATGAGAGCTAATGATATGAGTATATATCAAATGCCTTTATTTTGTTGAGCTATTTTTATAACAGCCTTTTTATTATTATTATCTTTACCTGTGTTAGCTGGGGCTATAACTATGTTATTAACAGATCGTAATTTTAATACTACTTTTTTTGATCCAGCAGGTGGAGGAGATCCTATTTTATATACACATTTATTT	Eukaryota	Eukaryota	Eukaryota	Eukaryota	Eukaryota	Eukaryota	Eukaryota	91.374	0	0	0	0	0	0	0	0	0	0	0	0	0	0	0	0	23	0	0	0	0	0	0	0	0	0	0	0	0	0	0	0	0	0	0	0	0	0	0
COI00560	M01998:36:000000000-BCJWJ:1:1101:10011:11255_CONS_SUB_SUB_CMP	TTTATCTGGTATATTTTCACATTCAGGTGGTTCTATTGAATGTGCTATTTTTAGTTTACATTTAGCAGGTATTTCTTCAATATTAGGTGCTATAAATTTTATAGTAACTGTATTAAATATGAGAGTACCTGGAATGAGCATGTTTAGAATACCATTATTTGTTTGAGCTGTGTTTATAACAGCATGATTATTATTATTATCTTTACCAGTATTAGGAGGTGCTATTACTATGTTATTAACAGATAGAAATTTTAATACTACTTTTTTTGAAGTAAATGGAGGTGGTGATCCTGTATTATTTCAACATTTATTT	Eukaryota	Amoebozoa	Discosea	Himatismenida	Cochliopodiidae	Cochliopodium	Cochliopodium larifeili	100	0	0	0	0	27	19	0	0	41	1	5	1	0	0	0	25	0	1	1	16	6	9	0	0	0	0	0	0	0	0	0	0	0	0	5	0	0	0	0
COI00561	M01998:36:000000000-BCJWJ:1:2101:10304:12543_CONS_SUB_SUB_CMP	TCTTTCTGCTGGAATTGCCCATGCTGGAGCGTCTGTAGACCTTGCTATTTTTTCTCTTCATCTAGCTGGTGTCTCATCAATTCTTGGAGCTGTTAATTTTATTACCACCACAATCAATATACGGGCTAGAGGAATAACTATAGACCGAATCCCTTTATTCGTTTGATCAGTAGTAATCACGGCAATTCTCCTATTGCTTAGACTCCCTGTCCTCGCTGGGGCTATCACTATACTTTTAACTGATCGTAACCTAAATACCTCCTTCTTTGACCCTGCAGGAGGTGGAGATCCCATCCTCTATCAACATCTATTC	Eukaryota	Arthropoda	Insecta	Ephemeroptera	Leptophlebiidae	Leptophlebiidae	Leptophlebiidae sp.1	99.361	0	0	0	3	2	4	0	0	0	0	0	0	0	0	0	0	0	0	3	1	0	1	0	0	0	0	0	0	0	0	0	0	0	1	0	1	0	1	0
COI00562	M01998:36:000000000-BCJWJ:1:1109:13347:12162_CONS_SUB_SUB_CMP	TTATCTGCAAACATTTCCCATATAGGAAAGGCCGTAGATTTAACTATTTTCTCCCTTCATATAGCAGGAATTTCATCAATTTTAGGAGCTGTCAATTTTATTACTACTATTATTAATATACGATGTACATATATAACTATAGATCGAATACCTTTATTTGTATGATCAGTTTTTATTACAGCTATTTTACTTCTTTTATCATTACCCGTATTAGCCGGGGCTATTACCATATTACTTACAGATCGTAATATTAATACCTCCTTTTTTGATCCAGCAGGGGGAGGGGATCCAATTTTATATCAACATTTATTT	Eukaryota	Arthropoda	Insecta	Trichoptera	Philopotamidae	Philopotamus	Philopotamus montanus	98.718	0	0	0	0	0	0	0	0	0	0	0	0	0	0	0	0	0	0	0	0	0	0	0	0	0	0	0	0	0	0	0	0	0	0	0	0	0	0	0
COI00563	M01998:36:000000000-BCJWJ:1:2113:11160:25631_CONS_SUB_SUB_CMP	TCTATCAAGAAATCTTGCACACGCAGGACCATCAGTAGATATGGCTATTTTTTCCCTACATTTAGCTGGTGCATCATCAATCTTAGGAGCAGTAAACTTTATTACTACGGTAATTAACATACGATGAAACGGTATACGACTAGAACGAGTACCTCTATTTGTATGGGCAGTCCTATTAACAGTCATTCTTCTACTACTATCACTACCAGTTCTAGCAGGAGCAATTACTATACTCCTAACAGATCGAAATCTAAACACTTCATTCTTCGATCCTGCCGGAGGAGGAGATCCCATTCTATACCAACATCTATT	Eukaryota	Annelida	Annelida	Annelida	Annelida	Annelida	Annelida	88.93	0	0	0	0	0	0	0	0	0	0	0	0	0	0	0	0	0	0	0	0	0	0	0	0	0	0	0	0	0	0	0	0	0	0	0	0	0	0	0
COI00564	M01998:36:000000000-BCJWJ:1:1101:25275:10606_CONS_SUB_SUB_CMP	TCTTTCTGATTCTAAGTATCATAGAGGTGTTTCTGTAGATCTTGCAATTTTCAGTCTTCATCTTGCTGGTATTTCTTCCATTCTCGGAAGTATTAATTTCTTGACTACTGTTATTTGTTCTCGTACAAGTAAAGTGGTTTCTATGGATCGTCTTCCGTTGTTTTTATGGGCTACTAGTCTCACGGCTATTCTTCTTATTACTAGATTGCCTGTTCTAGCTGGTGCTATCACTATGCTTTTAACAGACCGTAATTTTAATACTTCTTTCTTTGATCCTTCTGGTGGGGGTAATCCTGTTCTTTACCAGCATCTTTTC	Eukaryota	Rotifera	Rotifera	Rotifera	Rotifera	Rotifera	Rotifera	95.15	0	0	0	0	0	0	0	0	0	0	0	0	0	0	0	0	0	0	0	0	0	0	0	0	0	0	0	0	0	0	0	0	0	0	0	0	0	0	0
COI00565	M01998:36:000000000-BCJWJ:1:1108:13700:20965_CONS_SUB_SUB_CMP	ATTATCAAGAAACCTAGCCCACGCAGGACCTTCAGTAGACATGGCTATTTTCTCTCTACATTTAGCTGGTGCTTCATCAATTTTAGGTGCAGTAAATTTCATTACTACAGTAATAAATATACGATGAAATGGAATACGACTAGAACGAATTCCATTATTTGTATGAGCTGTGTTATTAACAGTTATTCTTCTATTATTATCTCTACCTGTACTTGCCGGTGCAATTACAATACTATTAACAGATCGAAATCTTAATACATCATTCTTCGATCCTGCGGGAGGGGGAGATCCGATCTTATATCAACATCTATTT	Eukaryota	Annelida	Clitellata	Haplotaxida	Naididae	Slavina	Slavina appendiculata	99.681	0	0	0	0	0	0	0	0	0	0	0	0	0	0	0	0	0	0	0	0	0	0	0	0	0	0	0	0	0	0	0	0	0	0	1	0	0	0	0
COI00566	M01998:36:000000000-BCJWJ:1:1105:17978:14497_CONS_SUB_SUB_CMP	TTTGTCCGCTGGTATCGCGCATGCTGGAGCTTCAGTCGATTTAGCAATTTTTTCTTTACATTTAGCTGGAATTTCTTCTATTTTAGGGGCTGTTAATTTTATCACAACAACAATTAATATGCGAACAAGAGGAATAACCATAGATCGAATTCCTTTATTTGTTTGATCCGTTTTAATCACCGCGATTCTTCTTTTACTTTCCCTGCCCGTATTAGCGGGGGCAATTACGATACTTTTAACAGATCGTAATTTAAACACTTCCTTCTTTGACCCTGCAGGAGGTGGGGATCCTATTTTATACCAACATCTTTTT	Eukaryota	Arthropoda	Insecta	Ephemeroptera	Leptophlebiidae	Choroterpes	Choroterpes picteti	99.681	0	0	0	0	0	0	0	0	0	0	0	0	0	0	0	0	0	0	0	0	0	0	0	0	0	0	0	0	0	0	0	0	0	0	0	0	0	0	0
COI00567	M01998:36:000000000-BCJWJ:1:2107:15259:25171_CONS_SUB_SUB_CMP	TTATCTTCAGAAATTGCCCATGCTGGAGGATCTGTTGATTTAGCTATTTTTTCTTTACATTTAGCTGGTATTTCTTCTATTTTAGGGGCTGTAAATTTTATTACTACTGTAATTAATATACGATCTAACGGAATTACACTAGATCGAATGCCTTTATTTGTTTGATCTGTAGTTATTACTGCAGTTCTTTTACTATTATCTTTACCTGTATTAGCAGGGGCCATTACTATACTTTTAACAGATCGAAATTTAAATACTTCTTTCTTTGACCCTGCGGGTGGGGGAGACCCTATTCTTTATCAACATTTATTT	Eukaryota	Arthropoda	Insecta	Diptera	Diptera	Diptera	Diptera	91.67	0	0	0	0	0	0	0	0	0	0	0	0	0	0	0	0	0	0	0	0	0	0	0	0	0	0	0	0	0	0	0	0	0	0	0	0	0	0	0
COI00568	M01998:36:000000000-BCJWJ:1:1101:23655:25854_CONS_SUB_SUB_CMP	CTATCTTCAAGAATCGCACACAGAGGGGCTTCCGTAGATTTAGCAATTTTTTCCTTACATCTTGCAGGAATTTCATCAATTCTTGGATCAGTAAACTTTATTACAACCGCAATTAATATACGATCAAGAGGAATTACTTTAGATCGAATACCTTTATTTGTATGATCAGTAATTATTACAACTATTTTACTCCTTTTATCACTTCCAGTTTTAGCAGGAGCTATTACTATATTATTAACAGATCGAAATTTAAATACTTCTTTTTTTGATCCTGCGGGAGGAGGAGATCCTATTCTTTATCAACATTTATTT	Eukaryota	Arthropoda	Insecta	Diptera	Chironomidae	Rheotanytarsus	Rheotanytarsus ringei	98.7	0	0	0	1	3	4	0	1	0	0	1	0	0	2	0	0	0	0	1	2	3	0	0	0	3	5	2	0	0	2	0	0	0	22	67	35	0	2	0
COI00569	M01998:36:000000000-BCJWJ:1:1103:23750:19068_CONS_SUB_SUB_CMP	TTTATCAGGTATAGAAAGCCATTCAGGTGGATCTGTAGATTTAGCGATTTTTAGTTTACACTTAGCAGGTGCATCATCAATATTAGGTGCTATGAATTTTATTACAACTGTTTTCAATATGAGAACACCTGGATTAAAAATGCATAGATTACCATTATTTGTATGAGCTATTTTTATTACAGCATTTTTATTAATCTTATCTTTACCAGTATTAGCGGGAGCAATTACAATGTTATTAACAGATAGAAACTTTAATACAACATTTTTTGATCCAGCAGGTGGTGGTGATCCTATTTTATATCAACATTTATTC	Eukaryota	Eukaryota	Eukaryota	Eukaryota	Eukaryota	Eukaryota	Eukaryota	93.548	0	0	0	0	0	0	0	0	0	0	0	0	0	0	0	0	0	0	0	1	0	0	0	0	0	0	0	0	0	0	0	0	0	0	2	0	0	0	0
COI00570	M01998:36:000000000-BCJWJ:1:1103:10219:23342_CONS_SUB_SUB_CMP	TATCTTCTAATCTATCTCATGCAGGTAGTTCTGTCGACTTAACAATTTTCTCTCTACATATAGCAGGAATTTCCTCAATCTTAGGGGCCATTAATTTTATCTCAACTATTATAAATATAAAATTTAAAAATTTAAATTATGAAATAATCCCTCTTTTCGTTTGATCAATTTTAATTACAGCAGTTTTATTATTATTATCTCTACCAGTTCTTGCTGGAGCGATTACTATATTATTAACTGATCGAAATTTAAATACTTCTTTCTTTGACCCAGCAGGAGGTGGAGACCCAATTCTCTATCAACATCTATT	Eukaryota	Arthropoda	Insecta	Trichoptera	Hydropsychidae	Hydropsyche	Hydropsyche siltalai	100	0	0	0	0	0	0	0	0	0	0	0	0	0	0	0	0	0	0	0	0	0	0	0	0	0	0	0	0	0	0	0	0	0	0	0	0	0	0	0
COI00571	M01998:36:000000000-BCJWJ:1:1110:16831:19936_CONS_SUB_SUB_CMP	ACTAGCAGCAGGTATCGCCCATGCCGGGGCTTCTGTTGACCTTGCTATCTTTTCACTACATTTAGCAGGGGTATCCTCAATCTTAGGGGCAGTAAATTTCATTACAACAGTAATTAATATACGATCAAATGGAATGACATTAGACCGTATACCTTTATTTGTATGGGCAGTAGTCATCACAGCTTTATTACTACTCCTCTCACTACCAGTTCTAGCCGGTGCAATTACAATATTACTTACAGACCGTAATTTAAACACTTCATTCTTTGACCCAGCAGGAGGGGGAGACCCAATTCTCTATCAACACTTGTTC	Eukaryota	Arthropoda	Insecta	Plecoptera	Leuctridae	Leuctra	Leuctra geniculata	98.722	0	0	0	0	0	0	0	0	0	0	0	0	0	0	0	0	0	0	0	0	0	0	0	0	0	0	0	0	0	0	0	0	0	0	0	0	0	0	0
COI00572	M01998:36:000000000-BCJWJ:1:1102:5598:22074_CONS_SUB_SUB_CMP	TTTGTCTGGTGTAGAAGCGCATTCTGGTGGTGCTGTTGATTTTGCTATTTTCAGTTTGCATTTAGCTGGTGTTTCGTCTTTATTAGGTGCAATTAATTTTATTGTGACAGTTCTTAATATGAAACTTCCAGGAATGCAAATGCACCATTTACCTTTGCTTGTTTGAGCACTTTGAGTCACTGCTTTCTTATTACTACTTTCGTTACCAGTTTTAGCTGCTGCTATTACAATGTTATTAACTGATCGAAATTTAAATACTTCTTTCTTTGATCCAGCCGCTGGTGGAGATCCAATTTTATATCAGCATCTTTTT	NA	NA	NA	NA	NA	NA	NA	0	0	0	0	0	0	0	0	0	0	0	0	0	0	0	0	0	0	0	0	0	0	0	0	0	0	0	0	0	0	3	0	0	0	0	3	2	0	0	0
COI00573	M01998:36:000000000-BCJWJ:1:1101:10368:4554_CONS_SUB_SUB_CMP	TTTGTCTAATTCTGTATATCATTTTGGAGGTTCAGTGGATTTAGCTATTTTTAGACTTCATATTGCTGGAGTTTCTTCTATTTTAGGTGGGATTAATTTTATTACAACTTGTTTAAAAGGTAAAATTAGTTATGTTATTAGATTTGAATTTTTAAATTTATTTGTTTGAGCTATGGTAGTTACTAGTTTTTTATTAGTACTAAGTTTACCTGTTTTAGCTGGTGGGATTACTATATTGTTGTTGGATCGTAATTTTGGTTCTTCTTTTTTTGATCCGAGAGGAGGTGGAAATCCTATTTTATATCAGCATTTATTT	Eukaryota	Rotifera	Rotifera	Rotifera	Rotifera	Rotifera	Rotifera	90.19	0	0	0	0	0	0	0	0	0	0	0	0	0	0	0	0	0	0	0	0	0	0	0	0	0	0	0	0	0	0	0	0	0	0	0	0	0	0	0
COI00574	M01998:36:000000000-BCJWJ:1:1103:10175:3916_CONS_SUB_SUB_CMP	CCTATCTTCTGGAATTGCCCATACTGGAGGTTCTGTAGATTTAGCTATTTTTTCTTTACATTTAGCCGGAATTTCTTCTATTTTAGGAGCTGTAAATTTTATTACTACTGTAATTAATATACGATCTAATGGAATTACTCTAGATCGAATACCTTTATTTGTTTGATCAGTTGTAATTACTGCCGTTCTTTTATTATTATCTTTACCAGTTTTAGCAGGAGCTATTACAATATTATTAACTGATCGAAATTTAAATACTTCATTTTTTGACCCTGCTGGTGGGGGAGACCCTATTCTTTATCAACATTTATTC	Eukaryota	Arthropoda	Insecta	Diptera	Chironomidae	Paracricotopus	Paracricotopus niger	97.94	0	0	0	0	0	0	0	0	0	0	0	0	0	0	0	0	0	0	0	0	0	0	0	0	0	0	0	0	0	0	0	0	0	0	0	0	0	0	0
COI00575	M01998:36:000000000-BCJWJ:1:1102:15003:13848_CONS_SUB_SUB_CMP	ACTAAGTGGTATTGAGGCGCATTCTGGCCCCGCTGTAGATTTTGGTATTTTTAGTCTTCATCTTGCTGGTATCTCTTCTCTGCTAGGTGCAATTAATTTTATCGTTACAATTATTAATATGCGTGCTCTTGGAATGACCTTCTACTCTCTTCCTTTATTTGTTTGATCTGTTTTTATTACTGCATTTTTACTCCTACTTTCTCTTCCTGTATTAGCTGGTGCTATTACTATGCTTTTAATGGATCGTAACTTCAAAACTGTTTTCTTTAATCCTGTTGGAGGGGGAGATCCAGTTTTATACCAACATCTTTTC	Eukaryota	Nematoda	Nematoda	Nematoda	Nematoda	Nematoda	Nematoda	85.33	0	0	0	9	4	1	0	0	0	0	0	0	0	0	18	12	0	0	2	11	4	0	0	0	0	3	0	0	0	0	0	0	0	0	3	4	0	0	0
COI00576	M01998:36:000000000-BCJWJ:1:2103:22398:6501_CONS_SUB_SUB_CMP	TTTAAGTGGAATTCAAAGTCACAGTGGACCTAGTGTAGATTTAGCTATATTCGGATTACACTTATCAGGTATAAGTAGTTTATTAGGTGCTATAAACTTTATAACTACTATTCTTAATATGAGAAGTCCGGGTATCAGATTACATAAACTAGCTTTATTTGGGTGAGCTGTTATAGTTACAGCTGTATTATTATTATTATCATTACCTGTGCTTGCAGGTGGAATTACTATGGTTTTAACTGATAGAAACTTTAATACATCATTCTTTGAAGCTGCTGGAGGAGGTGATCCTATACTTTACCAACATTTATTC	Eukaryota	Ascomycota	Ascomycota	Ascomycota	Ascomycota	Ascomycota	Ascomycota	90.85	3	1	21	2	15	12	14	1	24	0	9	15	44	28	2	7	63	3	3	11	11	17	3	4	5	17	12	26	2	2	18	5	0	1	0	2	21	3	6
COI00577	M01998:36:000000000-BCJWJ:1:1113:2081:18405_CONS_SUB_SUB_CMP	TCTATCTTCAAGAATTGCTCATAGAGGGGCTTCCGTAGATTTAGCTATCTTTTCTCTCCATTTAGCAGGAGTTTCATCTATTTTAGGTTCTGTAAACTTTATTACAACAGTAATTAATATACGTTCTAGAGGAATCACTTTAGACCGCATACCTTTATTTGTTTGGTCTATCGTCATTACTACTGTATTACTACTTTTATCTTTACCCGTTTTAGCAGGAGCCATTACTATATTATTAACAGACCGAAATCTAAACACTTCTTTTTTTGACCCTGCCGGAGGTGGAGACCCTATTCTTTACCAACACCTATTT	Eukaryota	Arthropoda	Insecta	Diptera	Chironomidae	Polypedilum	Polypedilum sp.1	96.12	0	0	0	0	4	0	0	0	0	0	0	0	0	0	0	0	0	0	0	1	0	0	0	0	0	0	4	0	0	0	0	0	0	0	0	0	0	0	0
COI00578	M01998:36:000000000-BCJWJ:1:1101:26693:12564_CONS_SUB_SUB_CMP	TTTGTCCGCTGGTATCGCGCATGCTGGAGCTTCAGTCGATTTAGCAATTTTTTCTTTACATTTAGCTGGGATTTCTTCTATTTTAGGGGCTGTTAATTTTATCACAACAACAATTAATATGCGAACAAGAGGAATAACCATAGATCGAATTCCTTTATTTGTTTGATCCGTTTTAATCACCGCGATTCTTCTTTTACTTTCCCTGCCCGTATTAGCGGGGGCAATTACGATACTTTTAACAGATCGTAATTTAAACACTTCCTTCTTTGACCCTGCAGGAGGTGGGGATCCTATTTTATACCAACATCTTTTT	Eukaryota	Arthropoda	Insecta	Ephemeroptera	Leptophlebiidae	Choroterpes	Choroterpes picteti	99.361	0	0	0	0	0	0	0	0	0	0	0	0	0	0	0	0	0	0	0	0	0	0	0	0	0	0	0	0	0	0	0	0	0	0	0	0	0	0	0
COI00579	M01998:36:000000000-BCJWJ:1:2111:7867:12028_CONS_SUB_SUB_CMP	GCTCTCAGCTGGTATTGCCCATGCTGGGGCTTCTGTAGATATGGCTATTTTCTCATTACACTTAGCAGGGGTCTCATCAATTTTAGGGGCAGTAAATTTCATTACTACTGTTATTAATATACGCTCTAGGAAGTAACATTAGACCGTATACCCTTATTTGTTTGAGCAGTCGCTATCACCGCTCTTCTTTTATTACTTTCCTTACCAGTTTTAGCAGGAGCTATCACTATGCTTTTAACTGATCGAAACCTAAACATGTCATTCTTCGATCCCGCAGGAGGAGGTGACCCTATCTTATACCAACACCTATTT	Eukaryota	Arthropoda	Insecta	Plecoptera	Perlodidae	Hemimelaena	Hemimelaena flaviventris	95.208	0	0	0	2	0	5	10	0	0	0	0	4	0	0	5	13	30	0	0	1	0	9	4	8	5	6	3	49	0	4	27	20	0	0	1	0	29	26	17
COI00581	M01998:36:000000000-BCJWJ:1:2107:14976:5222_CONS_SUB_SUB_CMP	TTTATCAGCAGGAATCGCCCACGCAGGAGCTTCGGTCGATTTAGCAATCTTCTCGCTCCATTTGGCAGGGGTTTCATCCATCCTAGGAGCTGTTAATTTTATTACTACTACTATTAACATACGATCAAGCGGTATAACTATAGACCGTATTCCTTTATTCGTTTGATCGGTTTTAATTACAGCCATTTTACTATTACTCTCCTTGCCTGTTCTAGCAGGAGCAATTACTATACTACTCACAGACCGAAATCTTAATACCTCTTTCTTTGACCCTGCGGGAGGTGGGGATCCTATTCTTTACCAACACTTGTTT	Eukaryota	Arthropoda	Insecta	Ephemeroptera	Heptageniidae	Heptageniidae	Heptageniidae sp.1	99.042	0	0	0	0	0	0	0	0	0	0	0	0	0	0	0	0	0	0	0	0	0	0	0	0	0	0	0	0	0	0	0	0	0	0	0	0	0	0	0
COI00582	M01998:36:000000000-BCJWJ:1:1105:20528:17470_CONS_SUB_SUB_CMP	TCTTTCTGCTAGAATTGCGCATAGTGGAGGTTCTGTAGATTTAGCTATTTTTTCCCTTCACTTAGCAGGAATTTCTTCAATTTTAGGGTCTGTAAATTTTATTACAACTGCAATTAATATACGAGCAAATGGAATTACTTTAGATCGAATACCTCTTTTTGTTTGATCAGTTATCATTACAACAGTATTATTACTTTTATCTTTACCTGTTCTTGCCGGAGCAATTACAATACTTTTAACAGATCGAAATTTAAATACTTCTTTTTTTGACCCTGCAGGAGGAGGAGATCCAATTCTTTATCAACATTTATTT	Eukaryota	Arthropoda	Insecta	Diptera	Chironomidae	Stempellinella	Stempellinella brevis	100	0	0	0	0	0	0	0	0	0	0	0	7	0	0	0	0	0	0	0	0	0	0	0	0	0	0	0	0	0	0	0	0	0	0	0	0	0	0	0
COI00584	M01998:36:000000000-BCJWJ:1:1108:13877:22166_CONS_SUB_SUB_CMP	TTTATCTTCAATAATAGGTCATTCAGGCCCTTCTGTAGATTTAGCTATTTTTAGTTTACATTTATCAGGAATTTCTTCAATATTAGGTGCTTTAAATTTTATAACTACTATAATAAATATGAGATTACCTAATATGTTTTGGTCAAGATTACCTTTATTTGTATGGTCTGTTTTTATAACCGCTTTTTTATTATTAATATCATTACCTGTATTTGCTGGTGCTATAACTATGTTATTGACAGATCGTAATTTTAATACTACTTTTTTTGATCCAACAGGAGGAGGAGATCCTTTATTATATCAACATTTATTT	Eukaryota	Amoebozoa	Amoebozoa	Amoebozoa	Amoebozoa	Amoebozoa	Amoebozoa	97.444	0	0	0	0	0	0	0	0	0	0	0	0	0	0	0	0	0	0	0	0	0	0	0	0	0	0	0	0	0	0	0	0	0	0	0	0	0	0	0
COI00585	M01998:36:000000000-BCJWJ:1:1111:28209:16697_CONS_SUB_SUB_CMP	TCTTTCTGCTGGAATTGCCCATGCTGGAGCGTCTGTAGACCTTGCTATTTTTTCTCTTCACCTAGCTGGTGTCTCATCAATTCTTGGAGCTGTTAATTTTATTACCACCACAATCAATATGCGGGCTAGAGGAATAACTATAGACCGAATCCCTTTATTCGTTTGATCAGTAGTAATCACGGCAATTCTCCTATTGCTTAGACTCCCTGTCCTCGCTGGGGCTATCACTATACTTTTAACTGATCGTAACCTAAATACCTCCTTCTTTGACCCTGCAGGAGGTGGAGATCCCATCCTCTATCAACATCTAT	Eukaryota	Arthropoda	Insecta	Ephemeroptera	Leptophlebiidae	Leptophlebiidae	Leptophlebiidae sp.1	100	2	6	4	5	2	0	2	0	0	8	10	8	1	1	0	1	1	2	9	2	7	1	0	0	5	9	3	0	0	2	1	1	0	2	2	0	1	3	2
COI00586	M01998:36:000000000-BCJWJ:1:2103:7656:10782_CONS_SUB_SUB_CMP	TCTTTCTGCTGGAATTGCCCATGCTGGAGCGTCTGTAGACCTTGCTATTTTTTCTCTTCATCTAGCTGGTGTCTCATCAATTCTTGGAGCTGTTAATTTTATTACCACCACAATCAATATGCGGGCTAGAGGAATAACTATAGACCGAATCCCTTTATTCGTTTGATCAGTAGTAATCACAGCAATTCTCCTCTTGCTTAGACTCCCTGTCCTCGCTGGGGCTATCACTATACTTTTAACTGATCGTAACCTAAATACCTCCTTCTTTGACCCTGCAGGAGGTGGAGATCCCATCCTCTATCAACATCTATTC	Eukaryota	Arthropoda	Insecta	Ephemeroptera	Leptophlebiidae	Leptophlebiidae	Leptophlebiidae sp.1	99.681	0	0	0	0	0	0	0	0	0	0	0	0	0	0	0	0	0	0	0	0	0	0	0	0	0	0	0	0	0	0	0	0	0	0	0	0	0	0	0
COI00587	M01998:36:000000000-BCJWJ:1:2109:26868:14460_CONS_SUB_SUB_CMP	ACTAGCAAGAAACATTGCTCACGCCGGCCCATCAGTAGACATGGCTATTTTTTCACTACACCTAGCAGGTGCTTCATCAATTTTAGGTGCAGTAAACTTCATCTCAACAGTTCTAAATATACGTACAAAAGGAATACGACTAGAACGAATTCCACTATTTACATGAGCTGTATTTTTAACAGTAATTCTTCTCCTTCTATCACTACCAGTACTAGCAGGAGCAATTACAATACTTCTAACAGATCGAAACCTAAACACATCATTCTTTGATCCTGCAGGAGGTGGAGACCCAATTTTATATCAACACCTATTC	Eukaryota	Annelida	Clitellata	Haplotaxida	Naididae	Naididae	Naididae sp.4	93.56	0	0	0	7	0	4	0	0	0	0	0	0	0	0	0	0	0	0	6	4	0	0	0	0	0	0	0	0	0	0	0	0	0	0	0	0	0	0	0
COI00588	M01998:36:000000000-BCJWJ:1:1106:11782:5509_CONS_SUB_SUB_CMP	TTTAGCGGCGAACATTGCTCATGGTGGCTCGTCTGTAGACTTTGCAATTTTTTCTTTGCACTTGGCAGGGGTTTCTTCGATTTTAGGGGCTGTAAATTTTATTACTACAGTGATTAATATACGGAGCCCAGGTATAGGCCTCGATCAGATGCCACTATTTGTTTGATCCGTTGTTATTACTGCGGTATTATTGTTACTCTCTTTACCTGTTTTGGCAGGGGCGATTACCATACTCCTTACAGACCGTAATTTAAATACTTCGTTTTTTGACCCCGCAGGTGGTGGAGACCCTATTTTATACCAACACTTATT	Eukaryota	Arthropoda	Insecta	Ephemeroptera	Ephemeroptera	Ephemeroptera	Ephemeroptera	88.67	0	0	0	0	0	0	0	0	0	0	0	0	0	0	0	0	0	0	0	0	0	0	0	0	0	0	0	0	0	0	0	0	0	0	0	0	0	0	0
COI00589	M01998:36:000000000-BCJWJ:1:1113:25310:25159_CONS_SUB_SUB_CMP	TATCAAGAAATTTAGCTCATGCAGGTCCATCAGTAGACCTGGCAATCTTTTCACTTCATCTAGCTGGAGCATCCTCCATTCTAGGAGCTATTAATTTTATTACAACTGTAATTAATATACGATGAAATGGATTACGACTTGAACGAGTTCCATTATTTGTATGAGCAGTAACAATTACAGTAGTACTATTACTATTATCCTTACCAGTACTAGCCGGAGCAATCACCATACTTCTTACAGATCGAAACTTAAATACGACATTTTTTGATCCAGCTGGAGGTGGGGACCCTGTATTATATCAACATTTATTT	Eukaryota	Annelida	Clitellata	Lumbriculida	Lumbriculidae	Lumbriculidae	Lumbriculidae sp.1	94.212	0	0	0	0	0	0	0	0	0	0	0	0	0	0	0	0	0	0	0	0	0	0	0	0	0	0	0	0	0	0	0	0	0	0	0	0	0	0	0
COI00590	M01998:36:000000000-BCJWJ:1:1108:18896:12272_CONS_SUB_SUB_CMP	CCTTTCAAGAAACCTAGCCCATGCAGGACCTTCAGTTGATATGGCCATTTTTTCTCTCCATTTAGCCGGTGCCTCATCTATTTTAGGTGCAGTAAACTTTATTACAACAGTAATTAATATACGATGAAATGGAATACGATTAGAACGACTACCTCTATTTGTATGAGCAGTATTACTAACAGTAATTCTTCTTCTCCTCTCTCTTCCAGTACTTGCAGGAGCAATTACTATACTATTAACAGATCGAAACTTAAATACTTCTTTCTTTGATCCAGCTGGTGGTGGTGATCCTATTTTATATCAACATCTATTC	Eukaryota	Annelida	Clitellata	Haplotaxida	Naididae	Chaetogaster	Chaetogaster diastrophus	99.681	0	0	0	0	0	0	0	0	0	0	0	0	0	0	0	0	0	0	0	0	0	0	0	0	0	0	0	0	0	0	0	0	0	0	0	0	0	0	0
COI00591	M01998:36:000000000-BCJWJ:1:1103:25354:8142_CONS_SUB_SUB_CMP	TCTTTCTGCTGGAATTGCCCATGCTGGAGCGTCTGTAGACCTTGCTATTTTTTCTCTTCACCTAGCTGGTGTCTCATCAATTCTTGGAGCTGTTAATTTTATTACCACCACAATCAATATGCGGGCTAGAGGAATAACTATAGACCGAATCCCTTTATTCGTTTGATCAGTAGTAATCACAGCAATTCTCCTATTGCTTAGACTCCCTGTCCTTGCTGGGGCTATCACTATACTTTTAACTGATCGTAACCTAAATACCTCCTTCTTTGACCCTGCAGGAGGTGGAGATCCCATCCTCTATCAACATCTATTC	Eukaryota	Arthropoda	Insecta	Ephemeroptera	Leptophlebiidae	Leptophlebiidae	Leptophlebiidae sp.1	99.361	0	0	0	8	9	5	0	1	0	0	1	0	0	0	0	0	1	0	11	6	3	0	0	0	0	0	0	0	0	1	0	0	0	1	1	0	0	0	0
COI00592	M01998:36:000000000-BCJWJ:1:1110:7087:19450_CONS_SUB_SUB_CMP	GTTAAGGTCTTCTTTGGGTCATAGGGGCAGGAGGGTTGATTTCGTTATTTTCTCCTTACATATAGCAGGGGCCTCAAGTATTCTCAGGAGTCTCAACTTTATATCTACAATGTGAAATAATCGTGGGGTGGAAGTTAGATTTGACAAAATTACCCTCTTTACTTGGTCTATTGTCATTACGGGTTTACTTTTAGTGCTATCACTTCCGGTTTTGGCAGGAGGTATTACAATACTCTTATTAGATCGTAACCTGAATACCTCTTTCTTTGACGCAAGAGGAGGAGGGGACCCAATCTTGTTCCAACACTTGTTT	NA	NA	NA	NA	NA	NA	NA	0	0	0	0	0	3	0	0	0	0	24	41	31	0	0	0	0	0	0	0	1	0	0	0	7	98	260	209	0	0	0	0	0	0	1	1	0	0	0	0
COI00593	M01998:36:000000000-BCJWJ:1:2113:27863:9202_CONS_SUB_SUB_CMP	TTAGCAAGTAACATAGCCCACGCTGGCCCTTCAGTAGACTTAGCTATTTTTTCTCTTCACTTGGCAGGTGCTTCCTCTATTCTAGGAGCAGTAAACTTTATTTCCACCGTAATCAATATACGATGACAAGGACTTCAATTAGAACGAATTCCCCTCTTTGTATGAGCAGTAACAATCACTGTAGTTCTCCTACTACTATCTCTTCCAGTCCTCGCCGGAGCAATTACAATACTTCTTACCGATCGAAATCTCAATACATCATTTTTCGATCCGGCCGGAGGCGGCGACCCTATCTTATACCAACACCTATTC	Eukaryota	Annelida	Clitellata	Enchytraeida	Enchytraeidae	Enchytraeidae	Enchytraeidae sp.1	94.31	0	0	0	0	0	0	0	0	0	0	0	0	0	0	0	0	0	0	0	0	0	0	0	0	0	0	0	0	0	0	0	0	0	0	0	0	0	0	0
COI00594	M01998:36:000000000-BCJWJ:1:2107:19776:17073_CONS_SUB_SUB_CMP	TTTGTCCGCTGGTATCGCGCATGCTGGGGCTTCAGTCGATTTAGCAATTTTTTCTTTACATTTAGCTGGAATTTCTTCTATTTTAGGGGCTGTTAATTTTATCACAACAACAATTAATATGCGAACAAGAGGAATAACCATAGATCGAATTCCTTTGTTTGTTTGATCCGTTTTAATCACCGCGATTCTTCTTTTACTTTCCTTGCCCGTATTAGCGGGGGCAATTACGATACTTTTAACAGATCGTAATTTAAACACTTCCTTCTTTGACCCTGCAGGAGGTGGGGATCCTATTTTATACCAACATCTTTTT	Eukaryota	Arthropoda	Insecta	Ephemeroptera	Leptophlebiidae	Choroterpes	Choroterpes picteti	99.361	0	0	0	0	0	0	0	0	0	0	0	0	0	0	0	0	0	0	0	0	0	0	0	0	0	0	0	0	0	0	0	0	0	0	0	0	0	0	0
COI00595	M01998:36:000000000-BCJWJ:1:1101:15129:25905_CONS_SUB_SUB_CMP	TCTTTCTGCTAGAATTGCACATAGTGGGGGTTCTGTAGATTTAGCTATTTTTTCCCTTCACTTAGCAGGAATTTCTTCAATTTTAGGGTCTGTAAACTTTATTACAACTGCAATTAATATACGAGCAAATGGAATTACTTTAGATCGAATACCTCTTTTTGTTTGATCAGTTATCATTACAACAGTATTATTACTTTTATCTTTACCTGTTCTTGCCGGAGCAATTACAATACTTTTAACAGATCGAAATTTAAATACTTCTTTTTTTGACCCTGCAGGAGGAGGAGATCCAATTCTTTACCAACATTTATTT	Eukaryota	Arthropoda	Insecta	Diptera	Chironomidae	Stempellinella	Stempellinella brevis	99.17	0	0	0	0	0	0	0	0	0	0	0	0	0	0	0	0	0	0	0	0	0	0	0	4	0	0	0	0	0	0	0	0	0	0	0	0	0	0	0
COI00596	M01998:36:000000000-BCJWJ:1:1101:20685:9917_CONS_SUB_SUB_CMP	TCTTTCAGGATTAACTGGACACAGAAGTTCAGCAGTAGATCTTGCAATTTTTAGATTACATCTTGCTGGAATCTCTTCAATTCTTGGTAGGATCAATTTTATTGTGACAATTTTTAAATGTAAAGCAAGATTTAAAACAGAATCTCTTTCATTATTTGTTTGATCAGCATTATTCACAACTATTTTATTAGTTTTATCATTACCAGTGTTGGCTAGAGCAATCACAATACTTCTTACTGATCGGAATATTAATACAGCTTTCTATGATCCTAGAGGTGGGGGTGATCCCATTCTTTATCAACATTTATTC	NA	NA	NA	NA	NA	NA	NA	0	0	0	0	0	0	0	0	0	0	0	0	0	0	0	0	0	0	0	0	0	0	0	0	0	0	0	0	0	0	0	0	0	0	0	0	0	0	0	0
COI00597	M01998:36:000000000-BCJWJ:1:1105:23219:8807_CONS_SUB_SUB_CMP	TTTATCTTCAAATATTGCTCATAGAGGAGCATCTGTTGATTTAGCTATTTTTTCTCTACATTTAGCAGGTGTATCCTCAATTTTAGGATCAGTAAATTTCATTACAACAGTTATTAATATACGATCAAATGGAATTACTTTAGATCGAATACCTTTATTTGTTTGATCAATTGTAATTACTACTGTTTTATTACTATTATCATTACCAGTATTAGCCGGAGCTATTACTATATTATTAACAGATCGAAATTTAAATACATCTTTCTTTGATCCTGCTGGAGGAGGAGACCCAATTTTATACCAACATTTATTC	Eukaryota	Arthropoda	Insecta	Diptera	Chironomidae	Chironomidae	Chironomidae sp.39	92.949	0	0	0	4	17	9	14	0	0	0	3	0	0	0	0	1	11	0	5	2	3	21	0	12	0	0	0	42	0	16	94	0	0	0	3	0	13	7	18
COI00598	M01998:36:000000000-BCJWJ:1:1103:11188:19881_CONS_SUB_SUB_CMP	TTTGTCAGCAAATATTGCTCACGGGGGTTCATCTGTAGATTTCGCTATTTTTTCTCTTCATTTAGCAGGGATTTCATCTATTTTAGGGGCTGTAAATTTTATTACCACCGTGGTTAACATGCGTAGACCAGGTATAACTCTTGATCGAATACCTTTATTTGTTTGATCAGTGGTAATTACCGCTGTTTTACTGCTATTATCATTACCTGTTTTAGCTGGTGCCATCACTATATTACTCACAGACCGAAATTTAAACACATCATTTTTTGACCCAGCTGGTGGGGGTGATCCTATTTTATACCAACATTTATTT	Eukaryota	Arthropoda	Insecta	Ephemeroptera	Ephemeroptera	Ephemeroptera	Ephemeroptera sp.7	100	0	0	0	0	0	0	0	0	0	0	0	0	0	0	0	0	0	0	0	0	0	0	0	0	0	0	0	0	0	0	0	0	0	0	0	0	0	0	0
COI00599	M01998:36:000000000-BCJWJ:1:1101:11971:6304_CONS_SUB_SUB_CMP	TCTATCTTCTAGTATTGCGCATAGTGGTGCTTCGGTAGATTTAGCAATTTTTTCATTACATTTAGCTGGAATTTCTTCAATTTTAGGATCAGTAAATTTTATTACCACAGTTATTAACATACGATCTAATGGGATCACATTAGATCGAATACCTCTTTTTGTGTGATCAATCGTAATTACTACAGTTCTTTTACTCTTATCATTGCCAGTTTTAGCAGGAGCTATTACTATATTATTGACAGATCGAAATTTAAATACATCTTTTTTTGATCCAGCAGGAGGAGGTGACCCTATCTTATACCAACATTTATTC	Eukaryota	Arthropoda	Insecta	Diptera	Diptera	Diptera	Diptera	90.91	0	0	64	19	38	39	3	0	30	19	83	69	32	0	1	35	79	32	17	19	23	3	0	2	7	20	5	9	0	3	1	7	1	2	12	6	14	61	32
COI00600	M01998:36:000000000-BCJWJ:1:1105:10989:2945_CONS_SUB_SUB_CMP	ACTATCATCTACTTTAGGACATGCTAATATGTCTGTAGATTTTCTAATAGTAAGTTTTCATTTAGTTGGAGTATCCTCTATTCTTGCTTCTATTAACTTTATTTGTACTATTTTATTTTTTAAACATGAATCTATGTTTATGAATAATTTACCTTTATACGTGTGGTCAATATTTGTGACTTCTTTTTTATTAATATTAGCAATACCTGTTTTAGCAGCAGCTATTACTTTATTATTTTTAGATAGAAATTTTAATACTAGTTTTTTTGATCCTGTAGGTGGTGGTGATTTACTTTTATACCAACATTTATTT	NA	NA	NA	NA	NA	NA	NA	0	25	35	31	0	10	4	1	15	0	14	4	5	10	11	0	21	12	0	0	3	0	16	3	6	1	0	6	8	0	3	17	6	1	0	0	0	6	4	3
COI00601	M01998:36:000000000-BCJWJ:1:1106:15613:19005_CONS_SUB_SUB_CMP	ACTATCCTCTAGAATTGCCCACAGAGGCGCGTCAGTCGACTTAGCTATTTTTTCTTTACACTTAGCCGGAATTTCTTCTATTCTAGGATCTGTAAATTTCATTACAACTGCTATTAATATACGATCAAATGGAATTACATTGGACCGAATGCCCTTATTTGTATGATCTGTTGTAATTACTACAATTCTTCTTCTTCTTTCGCTACCTGTTTTAGCAGGTGCTATTACAATACTTTTAACAGATCGAAATTTAAATACTTCTTTTTTCGACCCTGCGGGAGGCGGAGACCCTATTTTATACCAACATTTATTT	Eukaryota	Arthropoda	Insecta	Diptera	Diptera	Diptera	Diptera	89.109	0	0	0	0	0	0	0	0	0	0	0	0	0	1	0	0	0	0	0	0	0	0	0	0	0	0	0	0	0	0	0	0	0	0	0	0	0	0	0
COI00602	M01998:36:000000000-BCJWJ:1:2108:11446:7439_CONS_SUB_SUB_CMP	ATTAGCAAGAAACTTAGCACATGCAGGCCCATCAGTAGACTTAGCCATTTTCTCCCTTCATCTCGCTGGTGCATCCTCAATTCTAGGTGCTCTGAATTTCATTACAACAGTAATTAATATACGATGAGATGGAATACGCCTTGAACGAATTCCTTTATTTGTATGAGCCGTCATAATCACCGTAATCTTGCTACTCTTATCCTTACCTGTTCTCGCAGGAGCTATTACTATATTACTTACGGACCGAAATCTAAATACATCCTTCTTTGATCCGGCAGGAGGAGGAGATCCAGTTCTATATCAACACCTATTT	Eukaryota	Annelida	Clitellata	Lumbriculida	Lumbriculidae	Lumbriculus	Lumbriculus variegatus	96.743	0	0	0	0	0	0	0	0	0	0	0	0	0	0	0	0	0	0	0	0	0	0	0	0	0	0	0	0	0	0	0	0	0	0	0	0	0	0	0
COI00603	M01998:36:000000000-BCJWJ:1:1106:21449:17415_CONS_SUB_SUB_CMP	ATTAGCTAGTGGACAGGCGCATTCTGGTCCATCTGTAGATTTAGCTATATTTAGTTTACATATAGCCGGTGCTTCTTCTATTTTAGGGGCTATTAATTTTATAGTAACTATTTTTAATATGAGAGCGCCTGGTATGTTTATGCATAAATTATCATTATATGTATGATCTGTACTAATAACAGCTTTTTTATTATTATTATCTTTACCGGTACTTGCGGGAGCCATTACAATGCTATTAACTGATCGTAATTTTAATACAACATTTTATGACCCTGCAGGCGGTGGAGATCCCGTGTTATATCAACATTTATTT	NA	NA	NA	NA	NA	NA	NA	0	0	0	0	0	11	10	4	3	0	0	0	0	0	0	0	1	0	8	4	2	1	0	0	0	0	0	0	0	0	0	0	0	0	1	3	1	0	0	0
COI00604	M01998:36:000000000-BCJWJ:1:2103:26638:11175_CONS_SUB_SUB_CMP	TCTTTCAGCAGGAATTGCCCATGCAGGAGCATCTGTTGATTTAGCTATTTTTTCTCTTCATCTTGCTGGAATTTCATCTATTCTAGGAGCTGTAAATTTTATTACAACTGTAATTAATATACGATCAGTAGGAATCACCTTTGATCGAATACCTTTATTTGTTTGAGCTGTTGTAATTACTGCAATTTTACTTTTGCTTTCTTTACCAGTATTAGCGGGAGCTATTACAATACTTTTAACAGATCGAAATTTAAATACATCATTTTTTGACCCTGCTGGTGGGGGAGATCCTATTCTCTACCAACATTTATTT	Eukaryota	Arthropoda	Insecta	Diptera	Diptera	Diptera	Diptera	91.03	0	0	0	0	0	0	0	0	0	0	0	0	0	0	0	0	0	0	0	0	0	0	0	0	0	0	0	0	0	0	0	0	0	0	0	0	0	0	0
COI00605	M01998:36:000000000-BCJWJ:1:1101:12238:6857_CONS_SUB_SUB_CMP	TTTAAGTGCAGCACAAAGCCACTCAGGAGGTTCCGTTGATTTAGCTATTTTTAGTTTACATTTGGCTGGCGCATCGTCTATTTTAGGTGCGATAAATTTCATATCTACGATAATTAATATGCGAAATCCTGGACAAAGTATGTATAGAATGCCTTTATTCGTTTGATCCATTTTCATCACAGCGTTTTTGCTTCTGTTATCAGTTCCTGTTTTAGCAGGAGCAATTACGATGCTTTTAACAGATCGAAATTTTAACACAGCATTCTTTGATCCATCAGGAGGAGGTGATCCTGTACTTTATCAGCACTTATTT	Eukaryota	Eukaryota	Eukaryota	Eukaryota	Eukaryota	Eukaryota	Eukaryota	0	0	0	0	0	0	0	0	0	0	0	0	0	0	0	0	0	0	0	0	0	0	0	0	0	0	0	0	0	0	0	0	0	0	0	0	0	0	0	0
COI00606	M01998:36:000000000-BCJWJ:1:1109:2933:12954_CONS_SUB_SUB_CMP	TTTATCTGGACCTTTAGCCCATTCAGGAGGATCTGTAGACTTAGCTATTTTTAGTCTTCATTGTGCTGGGTTTTCTTCAATCGCAGGAGCAATTAATTTTATTACAACTATTTTTAATATGAGAACACCAGGTCTAACATTTGATAAACTTCCTTTATTTGTATGATCTGTGTTAATAACAGCATTTTTATTACTTCTTTCTTTACCCGTACTAGCAGGGGCTATAACTATGTTATTAACTGATAGAAATTTTAACACTACTTTTTTTGACCCGGCTGGAGGGGGTGATCCTGTTTTATATCAACATTTATTT	Eukaryota	Cnidaria	Hydrozoa	Anthoathecata	Hydridae	Hydra	Hydra vulgaris	99.361	0	0	0	0	0	0	0	0	0	0	0	0	0	0	0	0	0	0	0	0	0	0	0	0	0	0	0	0	0	0	0	0	0	0	0	0	0	0	0
COI00607	M01998:36:000000000-BCJWJ:1:1105:8830:21390_CONS_SUB_SUB_CMP	ATTAAGCGGACCTATTGCGCACGGTGGGCCGTCTGTCGATTTTGCAATTTTTAGTTTACACATTGCTGGAGCATCTTCTATTATGGGAGCTATTAATTTTATTACAACTATTATTAATATGCGTGACAGTGTTTGTGATTTTCATCATTTACCATTATTCCCATGATCTGTGTTTATCACTGCTTTTTTATTATTATTATCACTTCCTGTAATAGCTGGCGCTATTACTATGTTATTAACAGATCGAAATTTTAATACGTCTTTTTTTGATTCTACTGGTGGTGGTGACCCTGTATTATATCAACATTTATTT	NA	NA	NA	NA	NA	NA	NA	0	0	19	0	1	15	16	0	0	30	0	8	0	20	0	0	19	21	10	2	3	5	0	0	5	0	0	0	8	0	5	0	0	0	2	3	4	7	2	0
COI00608	M01998:36:000000000-BCJWJ:1:2106:23634:13343_CONS_SUB_SUB_CMP	TCTTTCTTCTAATATCTCTCATAGAGGAGCCTCAGTAGATTTAGCCATTTTTTCCCTTCATTTAGCCGGTATTTCTTCTATTTTAGGATCTGTAAATTTTATTACCACAGTTATTAATATACGATCAAGAGGAATTACTCTAGACCGTATACCATTATTTGTATGATCTATTGTAATTACAACTGTTTTACTATTATTATCTTTACCTGTATTAGCAGGAGCAATTACAATATTGTTAACAGATCGAAATTTAAATACTTCATTCTTTGATCCTGCAGGAGGGGGAGATCCTATTTTATATCAACATTTATTT	Eukaryota	Arthropoda	Insecta	Diptera	Chironomidae	Polypedilum	Polypedilum nubens	99.03	0	0	0	0	0	0	0	0	0	0	0	0	0	0	0	0	0	0	0	0	0	0	0	0	0	0	0	0	0	0	0	0	0	0	0	0	0	0	0
COI00609	M01998:36:000000000-BCJWJ:1:1104:17528:5373_CONS_SUB_SUB_CMP	CTCTTTCTGCTGGAATTGCCCATGCTGGAGCGTCTGTAGACCTTGCTATTTTTTCTCTTCATCTAGCTGGTGTCTCATCAATTCTTGGAGCTGTTAATTTTATTACCACCACAATCAATATACGGGCTAGAGGAATAACTATAGACCGAATCCCTTTATTCGTTTGATCAGTAGTAATCACAGCAATTCTCCTATTGCTTAGACTCCCTGTCCTTGCTGGGGCTATCACTATACTTTTAACTGATCGTAACCTAAATACCTCCTTCTTTGACCCTGCAGGAGGTGGAGATCCCATCCTCTATCAACATCTATTC	Eukaryota	Arthropoda	Insecta	Ephemeroptera	Leptophlebiidae	Leptophlebiidae	Leptophlebiidae sp.1	100	1	0	0	5	7	3	1	1	0	0	0	0	1	3	0	0	0	1	0	2	2	3	0	0	0	0	0	10	0	0	0	0	0	0	0	0	1	0	0
COI00610	M01998:36:000000000-BCJWJ:1:1101:15382:17069_CONS_SUB_SUB_CMP	TTTGTCCGCTGGTATCGCGCATGCTGGAGCTTCAGTCGATTTAGCAATTTTTTCTTTACATTTAGCTGGAATTTCTTCTATTTTAGGGGCTGTTAATTTTATCACAACAACAATTAATATGCGAACAAGAGGAATAACTATAGATCGAATTCCTTTGTTTGTTTGATCCGTTTTAATTACCGCGATTCTTCTTTTACTTTCCCTGCCCGTATTAGCGGGAGCAATTACGATACTTTTAACAGATCGTAATTTAAACACTTCCTTCTTTGACCCTGCAGGAGGTGGGGATCCTATTTTATACCAACATCTTTTT	Eukaryota	Arthropoda	Insecta	Ephemeroptera	Leptophlebiidae	Choroterpes	Choroterpes picteti	99.042	0	0	0	0	0	0	0	0	0	0	0	0	0	0	0	0	0	0	0	0	0	0	0	0	0	0	0	0	0	0	0	0	0	0	0	0	0	0	0
COI00611	M01998:36:000000000-BCJWJ:1:2106:25953:23602_CONS_SUB_SUB_CMP	TCTTTCTTCTTTACAAGCTCATTCTGGTATTTCCGTAGACCTTTTAATATTTAGTTTTCATTTAGTTGGTACTTCTTCTATTGCCGCATCCATAAATTTTATTTGTACTATTTTATTTTACAAAGCTGAATTTATGAATATGAAACATTTACCACTTTTTGTATGATCCATTTTAATTACTTCTTTTTTATTAGTTTTAGCAATTCCTGTTCTAGCTTCTGCAATTACAATGTTATTAACGGATAGAAACTTTAATACTACATTTTTTGATCCTATAGGAGGTGGTGACGTAGTTTTATATCAACACTTATTT	NA	NA	NA	NA	NA	NA	NA	0	33	0	0	0	3	4	0	0	0	2	0	5	0	0	0	0	0	11	0	5	0	0	0	0	0	0	0	0	0	3	0	0	1	2	0	0	29	0	8
COI00612	M01998:36:000000000-BCJWJ:1:2110:8824:27270_CONS_SUB_SUB_CMP	TTTCTGCTGGAATTGCCCATGCTGGAGCGTCTGTAGACCTTGCTATTTTTTCTCTTCACCTAGCTGGTGTCTCATCAATTCTTGGAGCTGTTAATTTTATTACCACCACAATCAATATGCGGGCTAGAGGAATAACTATAGACCGAATCCCTTTATTCGTTTGATCAGTAGTAATCACGGCAATTCTCCTATTGCTTAGACTCCCTGTCCTCGCTGGGGCTATCACTATACTTTTAACTGATCGTAACCTAAATACCTCCTTCTTTGACCCTGCAGGAGGTGGAGATCCCATCCTCTATCAACATCTATTC	Eukaryota	Arthropoda	Insecta	Ephemeroptera	Leptophlebiidae	Leptophlebiidae	Leptophlebiidae sp.1	100	2	4	1	3	2	0	1	0	2	9	13	19	0	0	2	2	2	2	10	2	1	3	0	0	3	17	6	4	0	0	1	0	0	0	1	0	3	1	1
COI00613	M01998:36:000000000-BCJWJ:1:1101:12190:3626_CONS_SUB_SUB_CMP	ACTTTCATCAGGAATTGCCCATGCCGGAGCATCAGTAGATTTAGCTATTTTTTCTCTTCACCTTGCCGGAATTTCTTCAATTTTAGGAGCTGTAAATTTTATTACAACAATTATTAATATACGATCTAATGGAATTACATTTGACCGAATACCTTTATTTGTGTGATCAGTAGTAATTACAGCAGTATTACTTCTTTTATCCCTCCCAGTATTAGCCGGAGCTATTACTATGCTATTAACAGATCGAAATCTAAATACCTCTTTTTTTGACCCAGCGGGTGGGGGAGACCCTATTCTCTATCAACATCTATTT	Eukaryota	Arthropoda	Insecta	Diptera	Simuliidae	Simulium	Simulium velutinum	99.361	0	0	0	0	0	0	0	0	0	0	0	0	0	0	0	0	0	0	0	0	0	0	0	0	0	0	0	0	0	0	0	0	0	0	0	0	0	0	0
COI00614	M01998:36:000000000-BCJWJ:1:2109:23344:6712_CONS_SUB_SUB_CMP	TCTAAGTGGAGTGCAGAGTCACAGTGGACCAAGTGTAGATTTAGCTATTTTTGCTTTACATTTATCTGGTGTAAGTAGTTTATTAGGTGCAATAAACTTTATTACTACTATATTAAATATGAGAAGTCCGGGTATAAGATTACACAAATTAGCTTTATTTGGGTGAGCTGTAATTGTTACAGCTGTATTATTATTATTATCATTACCGGTACTTGCAGGTGCAATTACTATGGTTTTAACTGATAGAAACTTTAATACATCATTCTTTGAAGCAGCAGGTGGTGGTGATCCTATATTATATCAACATTTATTC	Eukaryota	Ascomycota	Ascomycota	Ascomycota	Ascomycota	Ascomycota	Ascomycota	93.115	0	0	0	0	0	0	0	0	0	0	2	0	0	0	0	0	0	0	0	0	0	0	0	0	0	0	0	0	0	0	0	0	0	0	0	0	0	0	0
COI00615	M01998:36:000000000-BCJWJ:1:2108:13310:5999_CONS_SUB_SUB_CMP	ATTAAGGAGTAATATTGCGCATAGGGGGGCCTCAGTTGACTTCGCTATCTTTTCTTTACACTTGGCAGGCATTTCTTCCCTACTGGGAGCGGTTAATTTTATTAGGACATTGGGCAACTTGCGATCTTTTGGAATACTTTTGGATCGGATGCCCATATTTGCTTGAGCAGTTTTAGTGACGGCTGTTCTCTTACTTCTTTCTTTGCCAGTGTTAGCTGGCGCTATCACAATGCTTTTAACAGATCGAAATTTGAACAGATCTTTTTATGACGTAGGAGGCGGGGGAGACCCTGTGTTGTATCAACACTTATTT	NA	NA	NA	NA	NA	NA	NA	0	0	0	0	0	0	0	0	0	0	0	0	0	0	0	0	0	0	0	0	0	0	0	0	0	0	0	0	0	0	0	0	0	0	0	0	0	0	0	0
COI00616	M01998:36:000000000-BCJWJ:1:1101:12346:8895_CONS_SUB_SUB_CMP	CTTTCTTCTAGAATTGCTCATAGAGGGGCATCTGTTGATTTGGCTATTTTTTCACTTCATTTAGCAGGAATTTCTTCAATTCTAGGATCAGTAAATTTTATTACAACAGCAATTAATATACGAGCTAATGGTATTACACTAGACCGTATACCATTATTTGTTTGATCTGTAGTAATTACTACTATTCTTCTTTTACTTTCCCTTCCCGTATTAGCTGGAGCTATCACAATATTGTTAACAGACCGAAATTTAAATACATCATTTTTTGACCCTGCGGGAGGAGGAGACCCAATCCTTTATCAACACTTATTT	Eukaryota	Arthropoda	Insecta	Diptera	Diptera	Diptera	Diptera	91.28	0	15	0	0	7	5	0	30	1	0	0	8	129	10	6	1	20	0	3	7	2	2	4	0	0	0	15	6	0	2	8	9	0	0	1	1	0	12	6
COI00617	M01998:36:000000000-BCJWJ:1:2104:24767:15866_CONS_SUB_SUB_CMP	ATTAGCAAGAAACTTAGCACATGCAGGCCCATCAGTAGACTTAGCCATTTTCTCCCTTCATCTCGCTGGTGCATCCTCAATTCTAGGTGCTCTGAATTTCATTACAACAGTAATTAATATACGATGAGATGGAATACGCCTTGAACGAATTCCTTTATTTGTATGAGCCGTCATAATCACCGTAATCTTGCTACTCTTATCCTTACCTGTCCTCGCAGGAGCTATCACTATATTACTTACGGACCGAAATCTAAATACATCCTTCTTTGATCCGGCAGGAGGAGGAGATCCAGTTCTATATCAACACTTATTT	Eukaryota	Annelida	Clitellata	Lumbriculida	Lumbriculidae	Lumbriculus	Lumbriculus variegatus	96.805	0	0	0	0	0	0	0	0	0	0	0	0	0	0	0	0	0	0	0	0	0	0	0	0	0	0	0	0	0	0	0	0	0	0	0	0	0	0	0
COI00618	M01998:36:000000000-BCJWJ:1:1102:19655:26107_CONS_SUB_SUB_CMP	ATTATCTGAGTCTTTAGCTCATTCAGGGGGATCTGTGGATTTAGCTGTTTTTAGTCTTCATTGTGCTGGATTTTCTTCAATTGCAGGAGCAATTAATTTTATTACAACTATTTTTAATATGAGAACACCAGGTTTAACATTTGATAAACTTCCTTTGTTTGTATGATCAGTATTAATAACAGCATTTTTATTACTTCTTTCTTTACCTGTTTTAGCAAGAGCAATAACTATGCTATTAACTGATAGAAATTTTAATACTACTTTTTTTGACCCAGTTGGAGGATGAGACCCTGTTTTATATCAACATTTATTT	Eukaryota	Cnidaria	Cnidaria	Cnidaria	Cnidaria	Cnidaria	Cnidaria	95.59	18	4	0	3	8	3	45	20	12	12	8	6	2	21	21	0	21	23	6	8	1	8	0	14	5	9	2	16	1	22	66	7	4	0	2	0	35	20	18
COI00619	M01998:36:000000000-BCJWJ:1:2102:24103:13871_CONS_SUB_SUB_CMP	TCTTTCTGCTGGAATTGCCCATGCTGGAGCGTCTGTAGACCTTGCTATTTTTTCTCTTCATCTAGCTGGTGTCTCATCAATTCTTGGAGCTGTTAATTTTATTACCACCACAATCAATATGCGGGCTAGAGGAGTAACTATAGACCGAATCCCTTTATTCGTTTGATCAGTAGTAATCACAGCAATTCTCCTATTGCTTAGACTCCCTGTCCTCGCTGGGGCTATCACTATACTTTTAACTGATCGTAACCTAAATACCTCCTTCTTTGACCCTGCAGGAGGTGGAGATCCCATCCTCTATCAACATCTATTC	Eukaryota	Arthropoda	Insecta	Ephemeroptera	Leptophlebiidae	Leptophlebiidae	Leptophlebiidae sp.1	99.681	0	0	0	0	1	0	0	0	0	0	1	1	0	0	1	0	0	0	1	0	0	0	0	0	0	1	0	0	0	0	0	0	0	0	0	0	0	0	0
COI00620	M01998:36:000000000-BCJWJ:1:1102:16247:11434_CONS_SUB_SUB_CMP	TCTATCCAGAAATTTAGCCCATGCAGGAAGATCGGTAGACATCTCTATCTTTTCCCTCCATCTAGCTGGAATTTCTTCTATTTTAGGAGCTATTAATTTTATTTCTACCACATTAAATATACGCAACAATCTACTAACTCTTGACCGAATTCCCCTATTTGTTTGATCAGTAGCTATCACAGCCCTTCTCCTCCTCCTCTCTCTCCCAGTTTTAGCTGGAGCTATTACTATACTTCTTACTGATCGAAACTTAAATACCTCTTTTTTTGACCCTTCAGGAGGGGGAGATCCAATCTTATATCAACATTTATTT	Eukaryota	Arthropoda	Insecta	Trichoptera	Limnephilidae	Allogamus	Allogamus laureatus	99.681	0	0	0	0	0	0	0	0	0	0	0	0	0	0	0	0	0	0	0	0	0	0	0	0	0	0	0	0	0	0	0	0	0	0	0	0	0	0	0
COI00621	M01998:36:000000000-BCJWJ:1:1113:10223:2468_CONS_SUB_SUB_CMP	TATCTGACTCAAAATTTCACACAGGAATTTCTGTTGACTTAGCAATTTTTAGCCTACATTTAGCAGGAATCTCATCCATCCTTGGTAGGATTAATTTCTTAACAACTATTCTAGTGTCTCGTATGTCCTCTTCTCTAACTTTAGCGCGTATGCCACTTTTTCTTTGATCTGTCGCTATTACAGCAGTGTTACTAATTATTAGTTTACCCGTTTTAGCAGGTGCTATCACTATGTTACTGACTGATCGTAATATCAATACCTCATTTTTTGATCCTGCAGGGGGAGGTAATCCTGTGCTATACCAACATCTTTTT	NA	NA	NA	NA	NA	NA	NA	0	0	0	0	0	3	0	0	0	0	0	0	0	0	0	0	0	0	0	0	0	0	0	0	0	0	0	0	0	0	0	0	0	0	8	9	9	0	0	0
COI00622	M01998:36:000000000-BCJWJ:1:1114:9305:11299_CONS_SUB_SUB_CMP	TCTATCTTCTAATTTATCTCACGCAGGTAGATCTGTAGATCTAACAATTTTTTCTTTACATATAGCAGGAATTTCTTCAATTTTAGGAGCTATTAATTTTATTTCAACTATCATAAATATAAAATTTAAAAATTTAAATTATGAAATAATCCCCCTATTCGTTTGATCTATCTTAATTACAGCAGTTCTCTTATTATTATCTTTACCTGTTCTAGCCGGAGCTATTACTATACTATTAACTGATCGAAACCTTAATACCTCCTTTTTTGACCCTGCCGGAGGAGGGGATCCAATTCTTTATCAACATTTATTC	Eukaryota	Arthropoda	Insecta	Trichoptera	Hydropsychidae	Hydropsyche	Hydropsyche sp.1	99.681	0	0	0	0	0	0	0	0	0	0	0	0	0	0	0	0	0	0	0	0	0	0	0	0	0	0	0	0	0	0	0	0	0	0	0	0	0	0	0
COI00624	M01998:36:000000000-BCJWJ:1:1102:18854:16117_CONS_SUB_SUB_CMP	CTATCTTCTAATATTGCTCATGCTGGAGCTTCAGTAGATTTAGCTATTTTTTCTCTTCATTTAGCAGGAATTTCTTCTATTTTAGGAGCAGTAAATTTTATTACAACAGTAATTAATATACGGTCAGAAGGAATTTCATTAGATCGAATACCTTTATTTGTTTGATCAGTTGTAATTACTGCTGTATTACTACTTTTATCTTTACCTGTATTAGCTGGAGCTATTACTATACTTTTAACAGACCGAAATTTAAATACTAGATTTTTTGACCCTGCAGGAGGAGGTGATCCTATTCTTTATCAACATTTATTC	Eukaryota	Arthropoda	Insecta	Diptera	Diptera	Diptera	Diptera sp.5	94.44	0	0	0	0	0	0	0	0	0	0	0	0	0	0	0	0	0	0	0	0	0	0	0	0	0	0	0	0	0	0	0	0	0	0	0	0	0	0	0
COI00625	M01998:36:000000000-BCJWJ:1:1105:24327:22470_CONS_SUB_SUB_CMP	TCTTTCAGCAGGAATTGCCCATGCAGGAGCATCTGTTGATTTAGCTATTTTTTCTCTTCATCTTGCTGGAATTTCATCTATTCTAGGAGCTGTAAATTTTATTACAACTGTAATTAATATACGATCAGTGGGAATCACCTTTGATCGAATACCTTTATTTGTTTGAGCTGTTGTAATTACTGCAATTTTACTTTTGCTTTCTTTACCAGTATTAGCAGGAGCTATTACAATACTTTTAACAGATCGAAATTTAAATACATCATTTTTTGATCCTGCTGGTGGAGGAGATCCTATTCTCTACCAACATTTATTT	Eukaryota	Arthropoda	Insecta	Diptera	Diptera	Diptera	Diptera	90.94	0	0	0	0	0	0	0	0	0	0	0	0	0	0	0	0	0	0	0	0	0	0	0	0	0	0	0	0	0	0	0	0	0	0	0	0	0	0	0
COI00626	M01998:36:000000000-BCJWJ:1:2110:19637:19766_CONS_SUB_SUB_CMP	TCTATCGGCTAACATTGCCCATAGAGGATCATCTGTTGATTTAGCAATTTTTAGCCTCCATTTAGCTGGAATTTCCTCTATTTTAGGTGCTGTTAATTTCATTACAACAGTAATTAACATACGATCTCCGGGAATAACCTTTGATCGAATGCCTTTATTCGTTTGATCTGTAGCAATTACTGCAGTATTACTTCTTCTATCCCTCCCTGTTCTTGCAGGGGCAATCACCATACTTCTAACAGATCGAAATCTAAACACTTCCTTCTTCGACCCGGCAGGTGGGGGAGATCCTATTCTATATCAACACTTATTT	Eukaryota	Arthropoda	Insecta	Coleoptera	Elmidae	Oulimnius	Oulimnius rivularis	100	0	9	0	1	7	4	0	0	0	19	11	5	0	0	0	0	0	1	8	1	0	8	0	0	0	0	1	7	0	0	0	0	0	1	0	1	2	0	3
COI00627	M01998:36:000000000-BCJWJ:1:1102:19089:20607_CONS_SUB_SUB_CMP	CTATCAAGAAACTTAGCTCATGCAGGAAGATCTGTTGATATTTCTATTTTTTCTCTCCATTTAGCAGGAATTTCATCTATTTTAGGGGCTATTAATTTTATTTCTACAACATTAAATATACGAAACAATTTAATAACACTAGATCGAATTCCTCTTTTTGTATGATCAGTAGCTATCACAGCTTTACTTCTTTTACTTTCTCTTCCTGTTCTAGCCGGAGCTATTACAATATTACTTACAGATCGAAACTTAAATACTTCTTTTTTTGACCCCTCAGGGGGGGGAGACCCAATTTTATACCAACACTTATTT	Eukaryota	Arthropoda	Insecta	Trichoptera	Limnephilidae	Limnephilus	Limnephilus guadarramicus	100	0	0	0	0	0	0	0	0	0	0	0	0	0	0	0	0	0	0	0	0	0	0	0	0	0	0	0	0	0	0	0	0	0	0	0	0	0	0	0
COI00628	M01998:36:000000000-BCJWJ:1:1101:16560:3878_CONS_SUB_SUB_CMP	TCTTTCTGCTGGAATTGCCCATGCTGGAGCGTCTGTAGACCTTGCTATTTTTTCTCTTCACCTAGCTGGTGTCTCATCAATTCTTGGAGCTGTTAATTTTATTACCACCACAATCAATATACGGGCTAGAGGAATAACTATAGACCGAATCCCTTTATTCGTTTGATCAGTAGTAATCACAGCAATTCTCCTATTGCTTAGACTCCCTGTCCTTGCTGGGGCTATCACTATACTTTTAACTGATCGTAACCTAAATACCTCCTTCTTTGACCCTGCAGGAGGTGGAGATCCCATCCTCTATCAACATCTATTC	Eukaryota	Arthropoda	Insecta	Ephemeroptera	Leptophlebiidae	Leptophlebiidae	Leptophlebiidae sp.1	99.681	0	0	0	4	2	7	0	0	0	0	3	2	0	0	0	0	4	0	12	7	3	2	0	0	0	1	0	0	0	0	0	0	0	1	1	1	0	0	1
COI00629	M01998:36:000000000-BCJWJ:1:1103:26443:23470_CONS_SUB_SUB_CMP	ACTATCCTCTAGAATTGCTCACAGAGGTGCGTCAGTCGACTTAGCTATTTTTTCTTTACACTTAGCCGGAATTTCTTCTATTCTAGGATCTGTAAATTTCATTACAACTGCTATTAATATACGATCAAATGGAATTACATTGGACCGAATGCCCTTATTTGTATGATCTGTTGTAATTACTACAATTCTTCTTCTTCTTTCACTACCTGTTTTAGCAGGTGCTATTACAATACTTTTAACAGATCGAAATTTAAATACTTCTTTTTTCGACCCTGCGGGAGGCGGAGACCCTATTTTATACCAACATTTATTT	Eukaryota	Arthropoda	Insecta	Diptera	Diptera	Diptera	Diptera	89.32	0	0	0	9	16	13	0	0	0	2	0	0	0	0	13	26	11	23	15	27	7	0	9	2	0	0	0	0	1	0	0	13	0	33	21	27	0	0	0
COI00630	M01998:36:000000000-BCJWJ:1:2109:13453:18506_CONS_SUB_SUB_CMP	TCTTTCTGCTGGAATTGCCCATGCTGGAGCGTCTGTAGACCTTGCTATTTTTTCTCTTCATCTAGCTGGTGTCTCATCAATTCTTGGAGCTGTTAATTTTATTACCACCACAATCAATATGCGGGCTAGAGGAATAACTATAGACCGAATCCCTTTATTCGTTTGATCAGTAGTAATCACAGCAATTCTCCTATTGCTTAGACTCCCTGTCCTCGCTGGGGCTATCACTATACTTTTAACTGATCGTAACCTAAATACCTCCTTCTTTGACCCTGCAGGAGGTGGAGATCCCATCCTCTATCAACATCTAT	Eukaryota	Arthropoda	Insecta	Ephemeroptera	Leptophlebiidae	Leptophlebiidae	Leptophlebiidae sp.1	100	0	0	0	0	0	1	0	0	0	0	0	2	2	0	0	0	0	0	3	1	0	0	0	0	0	0	0	1	0	0	0	0	0	1	0	1	2	0	1
COI00631	M01998:36:000000000-BCJWJ:1:1101:3760:17595_CONS_SUB_SUB_CMP	TCTTTCTTCTAGAATCGCTCATGCTGGAGCATCAGTTGATTTAGCTATTTTTTCTTTACATTTAGCAGGAATTTCATCTATTTTAGGGGCAGTAAATTTTATTACAACTATTATTAATATACGATCAGAAGGAATTTATTTTGATCGAATACCTTTATTCGTATGATCAGTATTAATTACAGCAGTTTTATTATTACTTTCTTTACCAGTATTAGCAGGAGCAATTACTATATTATTAACTGATCGAAATTTAAATACATCTTTTTTCGACCCCGCAGGTGGGGGAGACCCTATTTTATATCAACATTTATTT	Eukaryota	Arthropoda	Insecta	Diptera	Chironomidae	Metriocnemus	Metriocnemus eurynotus	99.35	0	0	0	0	0	0	0	0	0	0	0	0	0	0	0	0	0	0	0	0	0	0	0	0	0	0	0	0	0	0	0	0	0	0	0	0	0	0	0
COI00632	M01998:36:000000000-BCJWJ:1:1101:26341:9556_CONS_SUB_SUB_CMP	ACTATCAAGTGTAGAAGCACATAGTGGACCTTCTGTAGATAGAGCAATTTTCTCATTGCATCTAGCAGGAGCATCATCGATTTTGGGAGCAATTAACTTTATTACAACGATTGCAAATATGCGAGCACCAGGACTCACGATGCATCGACTACCATTGTTTTGTTGGTCAGTTTTGATTACAGCCGTTTTGTTGCTAAGATCATTGCCAGTACTAGCAGGGGCAATTACGATGCTATTGACGGATCGAAATAGAAATACCTCATTCTTTGATCCATCAGGAGGAGGAGATCCAGTAAGATATCAACACTTGTTC	NA	NA	NA	NA	NA	NA	NA	0	0	0	0	98	24	37	4	3	3	2	26	11	0	0	0	5	0	0	97	33	11	3	1	1	2	9	7	2	0	0	0	0	0	28	15	13	0	0	0
COI00633	M01998:36:000000000-BCJWJ:1:1107:16173:25655_CONS_SUB_SUB_CMP	TCTTTCATCAAACATTGCTCATGCTGGAGCATCTGTTGATTTAGCAATTTTTTCTCTTCATTTAGCAGGAATTTCCTCAATTTTAGGGGCAGTAAATTTTATTACAACAGTAATTAATATACGTTCTGAAGGAATTTCATTAGATCGTATACCTTTATTTGTTTGATCAGTAGTAATTACTGCTGTTCTCCTTCTTCTATCTTTACCTGTACTTGCCGGGGCCATTACTATATTATTAACAGATCGTAATCTTAATACTAGTTTTTTTGACCCCGCTGGTGGGGGAGACCCTATTCTTTATCAACACTTATTT	Eukaryota	Arthropoda	Insecta	Diptera	Chironomidae	Corynoneura	Corynoneura sp.1	99.35	0	0	0	2	9	10	0	15	0	0	15	11	0	0	0	0	0	0	1	3	4	3	5	25	0	0	0	0	1	8	0	5	0	1	2	3	0	15	0
COI00634	M01998:36:000000000-BCJWJ:1:1104:13669:24970_CONS_SUB_SUB_CMP	TTTAAGAGGATCTATTGCTCATAGTGGTGCTTCTGTTGATTTAGCAATTTTTTCATTACATTTAGCTGGGATATCATCTATTTTAGGAGCAATTAATTTTATTACAACGATTTTTAATATACGTGCTCCTGGAATTACTATAGAACGGCTTTCCTTATTTGTTTGATCAATTTTAATTACAGCATTCTTATTATTATTATCCTTACCAGTATTAGCAGGTGCTATTACAATATTACTAACTGACCGAAATTTTAATACTAGATTTTTTGACCCAGCTGGAGGAGGGGATCCTATTTTATATCAACATTTATTT	Eukaryota	Mollusca	Gastropoda	Basommatophora	Ancylidae	Ancylus	Ancylus sp.1	99.68	0	0	0	0	0	0	0	0	0	0	0	0	0	0	0	1	0	0	0	0	0	0	0	0	0	0	0	0	0	0	0	0	0	0	0	0	0	0	0
COI00635	M01998:36:000000000-BCJWJ:1:1101:6604:7851_CONS_SUB_SUB_CMP	TCTTTCTTCTAATATCTCTCATAGAGGGGCCTCAGTAGATTTAGCCATTTTTTCCCTTCATTTAGCCGGGATTTCTTCTATTTTAGGATCTGTAAATTTTATTACCACAGTTATTAATATACGATCAAGAGGAATTACTCTAGACCGTATACCATTATTTGTATGATCTATTGTAATTACAACTGTTTTACTATTATTATCTTTACCTGTATTAGCAGGAGCAATTACAATATTATTAACAGATCGAAATTTAAATACTTCATTCTTTGACCCTGCAGGAGGGGGAGATCCTATTTTATATCAACATTTATT	Eukaryota	Arthropoda	Insecta	Diptera	Chironomidae	Polypedilum	Polypedilum nubens	99.03	0	0	0	0	0	0	0	0	0	0	0	0	0	0	0	0	0	0	0	0	0	0	0	0	0	0	0	0	0	0	0	0	0	0	0	0	0	0	0
COI00636	M01998:36:000000000-BCJWJ:1:1101:12300:6733_CONS_SUB_SUB_CMP	TATCTTCAAGAATTGCACACAGAGGGGCTTCCGTAGATTTAGCAATTTTTTCCTTACATCTTGCAGGAATTTCATCAATTCTTGGATCAGTAAACTTTATTACAACCGCAATTAATATACGATCAAGAGGAATTACATTAGATCGAATACCTTTATTTGTATGATCAGTAATTATTACAACTATTTTACTTCTTTTATCGCTTCCAGTTTTAGCAGGAGCTATTACTATACTATTAACAGATCGAAATTTAAATACTTCTTTTTTTGATCCTGCGGGAGGAGGAGATCCTATTCTTTATCAACATTTATTT	Eukaryota	Arthropoda	Insecta	Diptera	Chironomidae	Rheotanytarsus	Rheotanytarsus ringei	99.63	0	0	0	0	2	0	0	0	0	0	10	0	1	0	0	0	0	11	3	1	1	0	0	0	0	0	0	0	0	0	0	0	0	0	0	0	4	10	1
COI00637	M01998:36:000000000-BCJWJ:1:2107:26280:11559_CONS_SUB_SUB_CMP	ACTATCATCAGGAATTGCTCATGCGGGGGGCTCTGTAGATCTAGCTATTTTTTCTCTTCATTTAGCAGGTATTTCTTCAATTTTAGGGGCTGTAAATTTTATTACTACTGTAATTAATATACGATCTAATGGAATTACATTAGATCGAATGCCTTTATTTGTTTGATCTGTGGTAATTACAGCAGTACTTTTACTTTTATCCCTCCCTGTTTTAGCCGGAGCTATTACTATGCTCCTTACAGACCGAAATCTAAATACTTCCTTTTTCGACCCTGCTGGAGGAGGGGACCCTATTCTTTATCAACACTTATTT	Eukaryota	Arthropoda	Insecta	Diptera	Chironomidae	Parametriocnemus	Parametriocnemus stylatus	99.67	0	0	0	0	0	0	0	0	0	0	0	0	0	0	0	0	0	0	0	0	0	0	0	0	0	0	0	0	0	0	0	0	0	0	0	0	0	0	0
COI00638	M01998:36:000000000-BCJWJ:1:2103:26081:12001_CONS_SUB_SUB_CMP	CTATCTTCTAATCTATCTCATGCAGGTAGTTCTGTCGACTTAACAATTTTCTCTCTACATATAGCAGGAATTTCCTCAATCTTAGGGGCCATTAATTTTATCTCAACTATTATAAATATAAAATTTAAAAATTTAAATTATGAAATAATCCCTCTTTTCGTTTGATCAATTTTAATTACAGCAGTTTTATTATTATTATCTCTACCAGTTCTTGCTGGAGCGATTACTATATTATTAACTGATCGAAATTTAAATACTTCTTTCTTTGACCCAGCAGGAGGTGGAGACCCAATTCTCTATCAACATCTATT	Eukaryota	Arthropoda	Insecta	Trichoptera	Hydropsychidae	Hydropsyche	Hydropsyche siltalai	100	0	0	0	0	0	0	0	0	0	0	0	0	0	0	0	0	0	0	0	0	0	0	0	0	0	0	0	0	0	0	0	0	0	0	0	0	0	0	0
COI00639	M01998:36:000000000-BCJWJ:1:1101:20467:21206_CONS_SUB_SUB_CMP	ACTTTCATCAGGAATTGCCCATGCTGGAGCATCGGTAGATTTAGCTATTTTTTCTCTTCACCTTGCCGGAATTTCTTCAATTTTAGGGGCTGTAAATTTTATTACAACAATTATTAATATGCGATCTAATGGAATTACATTTGACCGAATACCTTTATTTGTGTGATCAGTAGTAATTACAGCAGTATTACTTCTTTTATCCCTCCCAGTATTAGCCGGAGCTATTACTATACTATTAACAGATCGAAATCTAAATACTTCTTTTTTTGACCCAGCGGGTGGAGGAGACCCTATTCTCTATCAACATCTATTC	Eukaryota	Arthropoda	Insecta	Diptera	Simuliidae	Simulium	Simulium velutinum	99.677	0	0	0	0	0	0	0	0	0	0	0	0	0	0	0	0	0	0	0	0	0	0	0	0	0	0	0	0	0	0	0	0	0	0	0	0	0	0	0
COI00640	M01998:36:000000000-BCJWJ:1:2103:22056:9664_CONS_SUB_SUB_CMP	ATTATCTGGGCCTTTAGCCCATTCAGGAGGATCTGTGGATTTAGCTATTTTTAGTCTTCATTGTGCTGGATTTTCTTCCATTGCAGGAGCAATTAATTTTATTACAACTATTTTTAATATGAGAACACCGGGTTTAACATTTGATAAACTTCCTTTATTTGTATGATCAGTGTTAATAACAGCATTTTTATTACTTCTTTCTTTACCTGTTTTAGCAGGAGCAATAACTATGCTATTAACTGATAGAAATTTTAATACTACTTTTTTTGACCCAGCTGGAGGAGGAGACCCTGTTTTATATCAACATTTATTT	Eukaryota	Cnidaria	Cnidaria	Cnidaria	Cnidaria	Cnidaria	Cnidaria	97.764	28	0	11	0	11	2	87	9	4	5	20	1	21	38	23	8	21	20	2	6	0	17	6	8	1	5	3	76	3	5	13	9	0	1	0	0	13	37	3
COI00641	M01998:36:000000000-BCJWJ:1:1103:23217:24400_CONS_SUB_SUB_CMP	TCTAGCAGGAAATTTAGCACACGCTGGGGCCTCAGTAGACCTAACTATCTTCTCTCTACACTTGGCCGGTGTTTCCTCAATCTTGGGGGCCATCAACTTTATTACAACCACCATCAATATGAAACCACCGGCAATGTCCCAGTACCAAACCCCCCTGTTCGTATGATCGGTCCTCATTACCGCCATCCTTCTCCTTCTCTCTCTCCCAGTGCTCGCCGCAGGCATCACAATACTCCTAACAGACCGCAACCTTAATACCACCTTCTTTGACCCTGCAGGGGGCGGAGACCCAGTCCTTTATCAACACCTATT	Eukaryota	Chordata	Amphibia	Anura	Alytidae	Alytes	Alytes obstetricans	100	0	0	0	0	0	0	0	0	0	0	0	0	0	0	0	0	0	0	0	0	0	0	0	0	0	0	0	0	0	0	0	0	0	0	0	0	0	0	0
COI00642	M01998:36:000000000-BCJWJ:1:1101:9154:26939_CONS_SUB_SUB_CMP	ATTATCAGGTATTACTGCGCATTCAGGTGGTGCTGTAGATTTAGCTATATTTAGTTTACATCTTTCAGGTGCCGCTTCTATTTTAGGTGCAATTAATTTTATATGTACTATTACAAACATGAGAGCAAAAAGTTTTCCGTTTCACAGATTACCGTTATTTGTTTGGTCTATATTTTTAACTGCATTTTTATTAGTTTTATCTTTACCTGTACTAGCAGGAGCTATAACTATGTTATTAACTGACAGGAATTTTAACACCACCTTTTTTGATCCAGCTGGAGGTGGAGATCCTGTATTATATCAGCATCTTTTT	Eukaryota	Stramenopiles	Stramenopiles	Stramenopiles	Stramenopiles	Stramenopiles	Stramenopiles	97.987	0	0	0	0	0	0	0	0	0	0	0	1	11	0	0	0	0	0	1	0	0	0	0	0	0	0	9	3	0	0	0	0	0	0	0	0	0	0	0
COI00643	M01998:36:000000000-BCJWJ:1:2109:3092:9930_CONS_SUB_SUB_CMP	TCTGTCTTCCGGAATTGCTCATGCCGGAGCTTCAGTAGATTTAGCTATTTTTTCCCTCCATTTAGCAGGAATTTCTTCTATCTTGGGAGCAGTAAATTTTATCACCACAGTAATTAATATACGATCAGAAGGAATTTCTTTAGATCGAATACCTTTATTTGTTTGATCTGTAATTATTACAGCTGTTTTATTGCTCTTATCCCTTCCTGTATTGGCAGGAGCTATCACAATACTTTTAACAGACCGAAATTTAAATACTTCTTTTTTTGACCCTGCAGGAGGAGGAGACCCTATTCTTTATCAACATTTATTT	Eukaryota	Arthropoda	Insecta	Diptera	Chironomidae	Eukiefferiella	Eukiefferiella claripennis	100	0	0	0	0	0	0	0	0	0	0	0	0	0	0	0	0	0	0	1	0	0	0	0	0	0	0	0	0	0	0	0	0	0	0	0	0	21	0	0
COI00644	M01998:36:000000000-BCJWJ:1:1108:13630:16897_CONS_SUB_SUB_CMP	TCTTTCTTCTGGAATTGCTCATGCTGGAGCTTCAGTTGACTTAGCAATCTTTTCTTTACATTTAGCAGGTATTTCTTCTATTTTAGGAGCTGTAAATTTTATTACAAATGTTATTAATATACGATCAGAAGGAATTACTTTAGACCGAATACCTTTATTTGTATGATCAGTAGTGATTACTGCTGTTTTATTACTTTTATCATTACCTGTATTAGCAGGAGCTATTACTATATTATTAACAGATCGAAATTTAAATACTTCGTTCTTTGATCCTGCTGGTGGGGGAGATCCAATTCTTTACCAACATTTATTT	Eukaryota	Arthropoda	Insecta	Diptera	Chironomidae	Cricotopus	Cricotopus bicinctus	97.764	0	0	0	0	0	0	0	0	0	0	0	0	0	0	0	0	0	0	0	0	0	0	0	0	0	0	0	0	0	0	0	0	0	0	0	0	0	0	0
COI00645	M01998:36:000000000-BCJWJ:1:1103:17966:14601_CONS_SUB_SUB_CMP	CTAGCCGGAAATCTCGCTCACGCGGGCCCATCAGTAGACCTAACTATTTTTTCCCTTCATCTTGCAGGTGTATCATCTATTCTAGGGGCAATTAACTTTATCACCACCACCCTAAACATAAAACCCCCATCAATGACCCAGTACCAAACACCCTTATTCGTGTGGTCTGTTCTAATTACCGCTGTTCTTCTTCTACTTTCTCTGCCAGTGCTTGCCGCAGGAATTACCATACTCCTTACCGATCGAAATTTAAATACAACATTTTTTGACCCTGCCGGGGGAGGTGACCCTATTCTGTACCAACATCTCTTT	Eukaryota	Chordata	Amphibia	Anura	Bufonidae	Bufo	Bufo spinosus	100	0	0	0	0	0	0	0	0	0	0	0	0	0	0	0	0	0	0	0	0	0	0	0	0	0	0	0	0	0	0	0	0	0	0	0	0	0	0	0
COI00646	M01998:36:000000000-BCJWJ:1:1101:4295:20782_CONS_SUB_SUB_CMP	TTTATCTGCAAACACAGCTCACAGTGGCCCTTCTGTTGATTTAGCAATTTTTTCCCTTCACTTAGCTGGAATCTCTTCCATTTTAGGAGCTGTTAATTTTATTACAACAGTAATAAACATACGATCTGTTGGAATTACATTTGACCGAATACCTTTATTTGTCTGATCAGTAGCTATTACTGCTTTACTATTATTACTATCTTTACCCGTATTAGCAGGAGCAATTACAATATTATTAACAGATCGAAATTTAAATACCTCATTTTTTGACCCTGCTGGAGGAGGTGATCCTATTCTTTATCAACATTTATTT	Eukaryota	Arthropoda	Insecta	Diptera	Anthomyiidae (Muscidae)	Limnophora	Limnophora olympiae	98.78	0	0	0	0	0	0	0	0	0	0	0	0	0	0	0	0	0	0	0	0	0	0	0	0	0	0	0	0	0	0	0	0	0	0	0	0	0	0	0
COI00648	M01998:36:000000000-BCJWJ:1:1101:8648:13803_CONS_SUB_SUB_CMP	TTTAGCGGCGAACATTGCCCATGGTGGCTCGTCTGTAGACTTTGCAATTTTTTCTTTGCACTTGGCAGGGGTTTCTTCGATTTTAGGGGCTGTAAATTTTATTACTACAGTGATTAATATACGGAGCCCAGGTATAGGCCTCGATCAGATGCCACTATTTGTTTGATCCGTTGTTATTACTGCGGTATTATTGTTACTCTCTTTACCTGTTTTGGCAGGGGCGATTACCATACTCCTTACAGACCGTAATTTAAATACTTCGTTTTTTGACCCCGCAGGTGGTGGAGACCCTATTTTATACCAACACTTATTT	Eukaryota	Arthropoda	Insecta	Ephemeroptera	Ephemeroptera	Ephemeroptera	Ephemeroptera	88.818	0	0	0	0	0	0	0	0	0	0	0	0	0	0	0	0	0	0	0	0	0	0	0	0	0	0	0	0	0	0	0	0	0	0	0	0	0	0	0
COI00649	M01998:36:000000000-BCJWJ:1:2104:14968:10417_CONS_SUB_SUB_CMP	TTTAGCCTCTGGAATGGCTCACGCCGGGGCTTCTGTAGATTTAGCCATTTTCTCTCTACATTTAGCCGGGGTTTCTTCTATTCTTGGGGCAGTAAATTTTATTACTACCACAATTAATATACGAACTAGAGGTATAACTATGGATCGTATTCCCTTATTTGTTTGGTCCGTGCTGATTACCGCAATCTTATTGCTACTATCATTACCGGTTTTAGCGGGAGCTATTACTATATTATTAACTGACCGTAACCTTAATACTTCCTTCTTTGACCCCGCAGGAGGTGGAGATCCAATTTTATACCAGCATTTATTT	Eukaryota	Arthropoda	Insecta	Ephemeroptera	Ephemeroptera	Ephemeroptera	Ephemeroptera sp.2	97.125	0	0	0	0	0	0	0	0	0	0	0	0	0	0	0	0	0	0	0	0	0	0	0	0	0	0	0	0	0	0	0	0	0	0	0	0	0	0	0
COI00650	M01998:36:000000000-BCJWJ:1:2110:22771:20825_CONS_SUB_SUB_CMP	ACTCTCAGCTGGAATTGCACATGCCGGTGCTTCAGTTGATATAGCAATTTTTTCTCTCCATTTAGCTGGAGTTTCCTCAATTCTTGGGGCCGTTAATTTTATTACTACTGTCATTAATATACGATCAAGAGGGATAACTTTAGACCGAATACCCTTGTTCGTTTGAGCTGTAGCAATCACTGCTCTCTTATTACTTCTTTCCCTCCCTGTTCTAGCCGGTGCTATTACGATACTTTTAACTGACCGAAATCTTAATACTTCTTTTTTCGACCCGGCCGGTGGTGGGGATCCTATTTTGTACCAACACTTATTT	Eukaryota	Arthropoda	Insecta	Plecoptera	Perlodidae	Isoperla	Isoperla grammatica	100	0	0	1	20	17	22	0	0	0	0	0	0	0	0	0	0	12	0	29	14	3	0	0	0	0	0	0	0	0	0	0	0	0	4	10	8	0	0	0
COI00652	M01998:36:000000000-BCJWJ:1:2109:19168:18904_CONS_SUB_SUB_CMP	TTTAAGTGGTATTTTAGCACATTCTAGTGGAGCTGTAGATTTTGCTATTTTTAGTTTACATTTATCTGGTTTATCGTCAATTTTAGGTGCTATTAATTTTATGGTAACTATTTTAAATATGAGAGTACCTGGTTTAAAAATGTCAATGATACCATTATTTGTTTGAAGTGTTTTTATTACGGCTATTTTATTATTATTATCTTTACCAGTATTAGCAGCAGCTATTACTATGTTACTAACTGATCGTAATTTTAATACATCATTCTTTGATCCTGCCGGTGGTGGTGATCCTATTTTATATCAACATTTATTC	Eukaryota	Mollusca	Mollusca	Mollusca	Mollusca	Mollusca	Mollusca	86.75	0	0	0	0	0	0	0	0	0	0	0	0	0	0	0	0	0	0	0	0	0	0	0	0	0	0	0	0	0	0	0	0	0	0	0	0	0	0	0
COI00653	M01998:36:000000000-BCJWJ:1:1102:19552:28658_CONS_SUB_SUB_CMP	CCTTTCTTCTAGAATTGCTCATAGAGGGGCATCTGTTGATTTGGCTATTTTTTCACTTCATTTAGCAGGAATTTCTTCAATTCTAGGATCAGTAAATTTTATTACAACAGCAATTAATATACGAGCTAATGGTATTACACTAGACCGTATACCATTATTTGTTTGATCTGTAGTAATTACTACTATTCTTCTTTTACTTTCCCTTCCCGTATTAGCTGGAGCTATCACAATATTGTTAACAGACCGAAATTTAAATACATCATTTTTTGACCCTGCGGGAGGAGGAGACCCAATCCTTTATCAACACTTATTT	Eukaryota	Arthropoda	Insecta	Diptera	Diptera	Diptera	Diptera	91.28	0	14	0	0	7	3	0	23	0	0	0	9	76	11	2	3	13	0	4	9	2	1	4	0	0	0	3	6	0	2	4	5	2	2	2	1	0	9	0
COI00655	M01998:36:000000000-BCJWJ:1:1106:3964:13816_CONS_SUB_SUB_CMP	TCTTTCTGCTGGAATTGCCCATGCTGGAGCGTCTGTAGACCTTGCTATTTTTTCTCTTCACCTAGCTGGTGTCTCATCAATTCTTGGAGCTGTTAATTTTATTACCACCACAATCAATATGCGGGCTAGAGGAATAACTATAGACCGAATCCCTTTATTCGTTTGATCAGTAGTAATCACGGCAATCCTCCTATTGCTTAGACTCCCTGTCCTTGCTGGGGCTATCACTATACTTTTAACTGATCGTAACCTAAATACCTCCTTCTTTGACCCTGCAGGAGGTGGAGATCCCATCCTCTATCAACATCTATTC	Eukaryota	Arthropoda	Insecta	Ephemeroptera	Leptophlebiidae	Leptophlebiidae	Leptophlebiidae sp.1	99.361	0	0	5	3	5	1	0	1	0	0	0	0	6	2	0	0	0	0	2	1	0	16	2	2	1	1	3	13	0	7	0	8	0	1	1	2	1	0	14
COI00656	M01998:36:000000000-BCJWJ:1:1101:14817:11843_CONS_SUB_SUB_CMP	GCTTTCAGGTATTGAATTTCATTCTGGCCCTTCGGTCGATTTGGCTATTTTTAGTTTACATTTAGCAGGTATATCATCAATGCTAGGTGCAATAAATTTCATTACAACTGTTATTAACATGCGTGTACCGGGTATGACTATGCTGCGTATGCCTTTGTTTGTATGATCTGTCTTTTTAACAGCAATTTTACTGCTTTTATCTTTACCTGTTTTAGCTGGTGGTATAACTATGCTTCTAACTGATCGAAATTTTAATACTAGTTTTTTTGACCCCGCAGGTGGCGGTGATCCCATTTTGTATCAACATTTATTT	Eukaryota	Mollusca	Mollusca	Mollusca	Mollusca	Mollusca	Mollusca	85.54	0	0	0	13	1	3	0	0	0	0	0	0	0	0	0	0	0	0	12	10	5	0	0	3	0	0	0	0	0	1	0	0	0	2	3	4	0	0	16
COI00657	M01998:36:000000000-BCJWJ:1:1112:22900:15694_CONS_SUB_SUB_CMP	TTTATCTGGACCTTTAGCCCATTCAGGAGGATCTGTAGACTTAGCTATTTTTAGTCTTCATTGTGCTGGATTTTCTTCAATCGCAGGAGCAATTAATTTTATTACAACTATTTTTAATATGAGAACACCAGGTCTAACATTTGATAAACTCCCTTTATTTGTATGATCTGTGTTAATAACAGCATTTTTATTACTTCTTTCTTTACCCGTACTAGCAGGGGCTATAACTATGTTATTAACTGATAGAAATTTTAACACTACTTTTTTTGACCCAGCTGGAGGGGGTGATCCTGTTTTATATCAACATTTATT	Eukaryota	Cnidaria	Hydrozoa	Anthoathecata	Hydridae	Hydra	Hydra vulgaris	99.68	2	10	0	0	13	11	11	12	7	0	2	0	7	14	6	1	5	7	2	8	3	5	0	7	2	5	0	5	1	6	1	0	0	1	2	0	6	10	4
COI00658	M01998:36:000000000-BCJWJ:1:1108:20247:3531_CONS_SUB_SUB_CMP	TATCTTCAAGAATTGCACACAGAGGGGCTTCCGTAGATTTAGCAATTTTTTCCTTACATCTTGCAGGAATTTCATCAATTCTTGGATCAGTGAACTTTATTACAACCGCAATTAATATACGATCAAGAGGAATTACATTAGATCGAATACCTTTATTTGTATGATCAGTAATTATTACAACTATTTTACTTCTTTTATCACTTCCAGTTTTAGCAGGAGCTATTACTATACTATTAACAGATCGAAATTTAAATACTTCTTTTTTTGATCCTGCAGGAGGAGGAGATCCTATTCTTTATCAACATTTATTT	Eukaryota	Arthropoda	Insecta	Diptera	Chironomidae	Rheotanytarsus	Rheotanytarsus ringei	100	0	0	0	2	6	4	1	0	0	0	4	0	0	18	0	0	17	0	3	1	0	0	0	4	0	0	0	5	0	0	0	0	0	1	1	0	0	0	0
COI00660	M01998:36:000000000-BCJWJ:1:1105:15567:20232_CONS_SUB_SUB_CMP	TCTCTCTGCTGGGATCGCCCACGCAGGTGCTTCTGTAGATTTAGCAATTTTCTCTCTTCACTTAGCCGGGGTTTCCTCTATTCTAGGGGCAGTTAATTTCATTACAACTACCATTAATATGCGATCGAGAGGAATAACAATAGATCGAATCCCTTTATTTGTGTGATCTGTTTTAATTACTGCCGTTTTACTTTTATTATCCTTACCCGTTCTAGCTGGAGCTATTACTATACTCCTCACAGACCGAAATCTAAATACCTCTTTCTTTGACCCCGCAGGAGGTGGAGACCCTATTCTTTACCAACATTTGTTT	Eukaryota	Arthropoda	Insecta	Ephemeroptera	Ephemeroptera	Ephemeroptera	Ephemeroptera sp.3	99.681	1	0	0	11	15	10	2	3	1	0	18	16	0	0	0	0	0	27	1	0	0	0	1	0	0	0	0	18	0	5	50	2	0	1	1	1	3	1	10
COI00661	M01998:36:000000000-BCJWJ:1:2109:2777:11903_CONS_SUB_SUB_CMP	TAGCAAGAAATATTGCACATGCCGGACCATCAGTTGACATAGCAATTTTTTCTCTACACTTAGCAGGTGCATCATCAATTTTAGGAGCAGTAAACTTTATTTCAACTATCCTAAACATACGAACTAAAGGAATACGACTAGAACGAATTCCACTATTTGTATGAGCTGTATTTTTAACAGTAATCCTCCTTTTACTCTCACTACCAGTTCTAGCCGGAGCAATTACTATGCTACTTACTGATCGTAACCTGAATACATCATTCTTTGATCCTGCAGGGGGAGGAGACCCTATTTTATATCAACACCTATTC	Eukaryota	Annelida	Annelida	Annelida	Annelida	Annelida	Annelida	87.58	0	0	0	0	0	0	0	0	0	0	0	0	0	0	0	0	0	0	0	0	0	0	0	0	0	0	0	0	0	0	0	0	0	0	0	0	0	0	0
COI00662	M01998:36:000000000-BCJWJ:1:1101:22000:24246_CONS_SUB_SUB_CMP	TTTAAGTGGTATTTTAGCGCATTCTAGTGGTGCAGTAGATTTTGCGATATTTAGTTTACATTTATCAGGTTTATCATCTATATTAGGTGCAATAAATTTTATGGTAACGATTTTAAATATGAGAGTACCTGGATTAAAAATGTCAATGATACCTTTATTTGTTTGAAGTGTATTTATTACAGCAATATTATTATTATTATCATTACCTGTATTAGCAGCAGCTATAACAATGCTATTAACAGATCGTAATTTTAATACATCTTTTTTTGATCCTGCAGGAGGAGGGGATCCTATTTTATATCAACATTTATTT	Eukaryota	Mollusca	Mollusca	Mollusca	Mollusca	Mollusca	Mollusca	87.95	0	0	0	0	9	3	0	0	0	0	0	0	0	0	0	0	0	0	0	0	0	0	0	0	4	5	12	0	0	0	0	0	0	0	0	0	0	0	0
COI00663	M01998:36:000000000-BCJWJ:1:1102:21667:5838_CONS_SUB_SUB_CMP	GCTCTCAGCCGGTATTGCCCATGCCGGAGCTTCTGTAGATATGGCTATTTTCTCATTACACTTAGCAGGGGTCTCATCAATTTTAGGGGCAGTAAATTTCATTACTACTGTTATTAATATACGCTCTAGAGGGATAACATTAGATCGTATACCCTTATTTGTTTGAGCAGTCGCTATTACCGCTCTTCTTTTATTACTTTCCTTACCAGTTTTAGCAGGGGCTATCACCATACTTTTAACTGATCGAAACCTAAACACGTCATTCTTCGATCCCGCAGGAGGAGGTGACCCTATCTTATACCAACACCTATTT	Eukaryota	Arthropoda	Insecta	Plecoptera	Perlodidae	Hemimelaena	Hemimelaena flaviventris	98.083	0	0	0	3	4	2	0	0	25	0	0	1	7	1	10	10	0	0	3	4	0	9	0	0	8	0	10	50	1	4	8	3	0	0	0	0	46	9	26
COI00664	M01998:36:000000000-BCJWJ:1:1102:27004:12914_CONS_SUB_SUB_CMP	ATTAGCTAGTATTGAAAGTCATTCAGGTGGTTCTGTTGATTTAGCTATTTTTAGTTTACATTTAGCAGGTGCTTCTTCAATTTTAGGAGCTATTAATTTTATTACAACTGTAATTAATATGAGAGCTCCTAATTTAAAAATGCATTGAATACCATTATTTGTTTGAGCAATTTTTATAACTGCATTTTTATTATTATTATCTTTACCAGTATTAGCTGGTGCTATAACAATGTTATTAACCGATAGAAATTTTAATACAACATTTTTTGATCCTGCAGGTGGTGGAGATCCAATTTTATATCAACATTTATTT	Eukaryota	Eukaryota	Eukaryota	Eukaryota	Eukaryota	Eukaryota	Eukaryota	89.667	0	0	0	0	12	2	0	0	0	0	0	0	0	0	0	0	0	0	0	2	0	0	0	0	0	0	0	0	0	0	0	0	0	0	2	1	0	0	0
COI00666	M01998:36:000000000-BCJWJ:1:1101:12914:5505_CONS_SUB_SUB_CMP	TTTGTCTGCTGGTATCGCTCATTCAGGAGCTTCTGTGGACTTGAGTATCTTTTCTCTTCATTTGGCTGGAGTCTCTTCTATCCTTGGTGCTGTCAACTTCATCACGACAGTGATCAACATGCGTTCGTCTGGTATGAGCTTGGATCGTATTCCTCTGTTTGTGTGAGCTGTAGCCATCACGGCTCTTCTTCTGTTGCTGAGTCTTCCAGTATTGGCAGGAGCGATTACCATGCTCTTGACGGACCGTAACTTGAACACGTCGTTCTTCGACCCCGCTGGTGGTGGGGACCCCATCCTGTATCAGCATCTGTTC	NA	NA	NA	NA	NA	NA	NA	0	0	0	0	0	0	0	0	16	3	0	0	0	0	0	0	4	0	0	21	14	6	0	0	0	38	73	27	8	0	0	6	0	0	8	10	10	70	85	37
COI00667	M01998:36:000000000-BCJWJ:1:1109:14670:1980_CONS_SUB_SUB_CMP	ACTATCCTCTAGAATTGCCCACAGAGGTGCGTCAGTCGACTTAGCTATTTTTTCTTTACACTTAGCCGGAATTTCTTCTATCCTAGGATCTGTAAATTTCATTACAACTGCTATTAATATACGATCAAATGGAATTACATTGGACCGAATGCCCTTATTTGTATGATCTGTTGTAATTACTACAATTCTTCTTCTTCTTTCGCTACCTGTTTTAGCAGGTGCTATTACAATACTTTTAACAGATCGAAATTTAAATACTTCTTTTTTCGACCCTGCGGGAGGCGGAGACCCTATTTTATACCAACATTTATTT	Eukaryota	Arthropoda	Insecta	Insecta	Insecta	Insecta	Insecta	88.89	0	0	0	0	0	0	0	0	0	0	0	0	0	0	0	0	0	0	0	0	0	0	0	0	0	0	0	0	0	0	0	0	0	0	0	0	0	0	0
COI00668	M01998:36:000000000-BCJWJ:1:1102:8059:6890_CONS_SUB_SUB_CMP	TTTATCTTCAGGAATTGCTCATGCTGGAGGATCTGTAGATTTAGCTATCTTTTCTTTACATTTAGCAGGAATTTCTTCTATTTTAGGAGCAGTAAATTTTATTACGACTGTAATTAATATACGGTCTAATGGCATTACTTTAGATCGAATACCTTTATTTGTGTGATCTGTAGTAATTACTGCTATTTTATTATTACTTTCTCTACCTGTATTAGCTGGTGCAATTACTATATTATTAACAGATCGAAATTTAAATACATCTTTTTTCGACCCTGCTGGTGGGGGAGACCCTATTCTATACCAACATTTATTT	Eukaryota	Arthropoda	Insecta	Diptera	Chironomidae	Chironomidae	Chironomidae sp.29	99.59	0	0	0	0	0	0	0	0	0	0	0	0	0	0	0	0	0	0	0	0	0	11	0	0	0	0	0	0	0	0	0	0	0	1	0	0	0	0	0
COI00669	M01998:36:000000000-BCJWJ:1:1101:12482:6868_CONS_SUB_SUB_CMP	TTTATCATCTAATTTAGCTCATATCGGAAGATCTGTTGATCTAAGAATTTTTTCTCTCCATATAGCAGGTATCTCATCAATTTTAGGAGCTGTTAATTTTATTTCTACTATAATTAATATACGAACTGAAGGTATATACTTAGAAAAAATACCCCTGTTTGCCTGATCTGTATTAATTACAGCAATTCTTTTATTACTCTCTCTACCTGTTTTAGCGGGGGCCATTACAATATTATTAACAGACCGAAATTTAAACACTTCATTTTTCAACCCTGCTGGAGGAGGAGACCCTATTTTATACCAACATCTATTT	Eukaryota	Arthropoda	Insecta	Trichoptera	Glossosomatidae	Catagapetus	Catagapetus maclachlani	99.681	0	0	0	0	0	0	0	0	0	0	0	0	0	0	0	0	0	0	0	0	0	0	0	0	0	0	0	0	0	0	0	0	0	0	0	0	0	0	0
COI00670	M01998:36:000000000-BCJWJ:1:1101:1998:13843_CONS_SUB_SUB_CMP	TTTATCTAGCATTAAATTTCATTCAGGAGCTTCAGTAGATTTAGCTATCTTTAGTTTACATTTATCAGGAGCTGCTTCTATATTAGGTGCTATAAATTTCATATGTACAATAATTAACATGAGATCAAACGGCTTACCGTTCCACAAATTACCACTATTTGTTTGGGCTATATTTATTACAGCCTTTTTATTACTACTGTCGTTACCTGTTTTAGCCGGTGCAATTACTATGCTTTTAACTGACAGAAATTTTAATACAACATTTTTTGATCCGAACGGCGGAGGTGACCCAGTACTATATCAACATCTTTTT	NA	NA	NA	NA	NA	NA	NA	0	20	1	14	0	12	1	3	3	30	34	26	38	12	2	7	6	32	5	1	2	1	14	2	7	31	34	20	16	1	10	4	1	1	0	0	0	25	13	7
COI00671	M01998:36:000000000-BCJWJ:1:1101:18045:10443_CONS_SUB_SUB_CMP	CCTATCAGGTATCATAGCTCATTCTGGTGGTGCTGTTGATCTTGCAATCTTTAGTCTTCATTTATCTGGAGCAGCTTCGATCTTAGGAGCGATTAACTTTATTTGTACTATTATTAATATGCGAACAGAAAGTCTACCTTTCCACAAATTACCGTTATTTGTTTGGTCCGTTTTTATTACAGCTATTCTATTATTACTGTCATTACCTGTACTGGCGTCGGCAATTACAATGTTATTAGCGGATAGAAATTTTAACACAACTTTCTTTGATCCTGCTGGTGGTGGTGATCCAGTGTTATATCAGCACCTATTC	Eukaryota	Stramenopiles	Stramenopiles	Stramenopiles	Stramenopiles	Stramenopiles	Stramenopiles	97.288	0	0	0	0	0	0	0	0	0	0	0	0	0	0	0	0	0	0	0	0	0	0	0	0	0	0	0	0	0	0	0	0	0	0	0	0	0	0	0
COI00672	M01998:36:000000000-BCJWJ:1:1101:23060:14650_CONS_SUB_SUB_CMP	TTTAAGTAATTTAGCTGGTCACCCAAATCCATCAGTTGATTGCTTAATTTTTAGTTTACATTTAGCTGGTGTATCATCTTTACTAGGAGCTTTAAATTTTATTGTTACAATTTTAAATATGCGTGCTTCTGGTATGACTATGACAAGATTACCACTATTTTGCTGATCAGTTTTAATTACCTCATTTATTTTAGTTTTAGCTTTACCTGTTTTAGCTGCAACAATTACAATGCTTTTAACAGATAGAAATATTAACACCTCATTTTTTGTTTGAATAAGTGGTGGTGACCCTGTATTTTTTCAACATATGTTT	NA	NA	NA	NA	NA	NA	NA	0	30	0	19	1	2	2	5	0	1	0	9	6	0	0	0	0	5	0	2	2	1	0	2	1	0	1	1	0	0	0	0	0	0	0	0	0	0	0	0
COI00673	M01998:36:000000000-BCJWJ:1:1101:21458:7567_CONS_SUB_SUB_CMP	TCTTTCTTCTGGAATTGCTCATGCTGGAGGGTCAGTTGATTTAGCAATTTTTTCTTTACACTTAGCCGGTATTTCGTCTATTTTAGGAGCAGTAAATTTTATTACTACAGTAATTAATATACGATCTAATGGAATTACTTTAGACCGTATACCTTTATTTGTCTGATCAGTAGTAATTACAGCTATTTTACTTTTATTATCTCTTCCTGTTTTAGCAGGAGCCATCACTATATTATTAACTGATCGAAATTTAAATACCTCTTTTTTTGACCCTGCGGGAGGGGGAGATCCTATTTTATATCAACATTTATT	Eukaryota	Arthropoda	Insecta	Diptera	Diptera	Diptera	Diptera	91.8	4	0	0	0	0	1	0	1	0	0	0	0	1	0	0	0	0	0	0	0	0	0	0	0	0	0	0	0	0	0	0	0	0	0	0	0	0	0	0
COI00674	M01998:36:000000000-BCJWJ:1:1104:15478:27400_CONS_SUB_SUB_CMP	TTTGTCTAATTCTGTTTATCATTTTGGTGGTTCTGTTGATTTGGCTATTTTTAGATTACATGTAGCGGGTGTTTCTTCTATTTTAGGGGGTATTAATTTTATTACTACTTGTTTGAAAGGGAAGATCAGATTTGTATTGTCATTCGAATTTTTGAATCTTTTTGTTTGAGCTATAATTATTACTAGATTTTTGTTGGTGTTGAGATTGCCTGTTCTAGCAGGAGGGATTACTATGTTATTATTAGATCGAAATTTTGGGTCTTCTTTTTTTGACCCTAGAGGGGGAGGGAATCCTATTCTGTATCAGCATTTATTT	Eukaryota	Rotifera	Rotifera	Rotifera	Rotifera	Rotifera	Rotifera	88.33	0	0	0	0	0	0	0	0	0	0	0	0	0	0	0	0	0	0	0	0	0	0	0	0	0	0	0	0	0	0	0	0	0	0	0	1	0	0	0
COI00675	M01998:36:000000000-BCJWJ:1:2105:28927:14538_CONS_SUB_SUB_CMP	ACTATCAAGAAATCTTGCCCATGCGGGACCATCAGTAGATATAGCAATTTTCTCTCTTCACTTAGCAGGGGCTTCATCTATTTTAGGGGCAGTTAACTTTATTACAACAACAATTAATATGCGATGAAACGGAATACGACTAGAACGACTACCTTTATTTGTATGGGCAGTTATACTAACCGTTATTCTTCTTCTATTATCACTTCCAGTTCTTGCTGGGGCTATTACAATGTTACTTACAGATCGAAACCTTAATACTTCTTTCTTTGATCCGGCTGGTGGCGGAGATCCTATTTTATATCAACATCTATT	Eukaryota	Annelida	Clitellata	Haplotaxida	Naididae	Chaetogaster	Chaetogaster sp.1	99.35	0	0	0	0	0	0	0	0	0	0	0	0	0	0	0	0	0	0	0	0	0	0	0	0	0	0	0	0	0	0	0	0	0	0	0	0	0	0	0
COI00676	M01998:36:000000000-BCJWJ:1:1105:14739:2610_CONS_SUB_SUB_CMP	CCTATCATCAAGAATTGCCCATAGAGGTGCTTCTGTTGATCTTGCTATTTTTTCTTTACATCTTGCAGGTATTTCTTCTATTTTAGGGTCAGTAAACTTCATTACAACCGCCATTAATATGCGATCTACAGGAATTACCTTAGACCGTATACCTTTATTTGTATGATCTGTAATTATTACTACTATTTTACTTTTACTTTCTTTACCTGTTTTAGCTGGAGCTATTACTATACTACTTACAGACCGAAATTTAAATACATCATTTTTTGATCCTGCAGGAGGAGGAGACCCCATCTTATACCAACATTTATTT	Eukaryota	Arthropoda	Insecta	Diptera	Diptera	Diptera	Diptera	89.05	0	0	0	0	0	0	0	0	0	0	0	0	0	0	0	0	0	0	0	0	0	0	0	0	0	0	0	0	0	0	0	0	0	0	0	0	0	0	0
COI00677	M01998:36:000000000-BCJWJ:1:1110:14146:12394_CONS_SUB_SUB_CMP	TCTTTCTGCTGGAATTGCTCATGCTGGAGCGTCTGTAGACCTTGCTATTTTTTCTCTTCACCTAGCTGGTGTCTCATCAATTCTTGGAGCTGTTAATTTTATTACCACCACAATCAATATGCGGGCTAGAGGAATAACTATAGACCGAATCCCTTTATTCGTTTGATCAGTAGTAATCACGGCAATTCTCCTATTGCTTAGACTCCCTGTCCTCGCTGGGGCTATCACTATACTTTTAACTGATCGTAACCTAAATACCTCCTTCTTTGACCCTGCAGGAGGTGGAGATCCCATCCTCTATCAACATCTATTC	Eukaryota	Arthropoda	Insecta	Ephemeroptera	Leptophlebiidae	Leptophlebiidae	Leptophlebiidae sp.1	99.681	1	0	0	0	0	0	0	0	1	1	2	0	0	0	0	0	0	0	0	0	1	0	0	0	0	2	2	0	0	0	2	0	0	0	0	0	0	0	0
COI00678	M01998:36:000000000-BCJWJ:1:1106:11549:11759_CONS_SUB_SUB_CMP	TTTATCTTCAGGAATTGCTCATGGGGGGGCTTCAGTTGATTTAGCAATTTTCAGATTACATTTAGCTGGAATCTCATCAATTCTAGGGGCAGTAAATTTTATTACTACTATTATTAATATGCGATCAGTGGGAATAACTTTTGATCGAATACCATTATTTGTATGATCAGTGGGAATTACAGCACTACTACTTTTATTATCTTTACCTGTACTAGCTGGAGCTATCACTATACTTTTAACAGACCGAAATTTAAATACTTCTTTCTTTGATCCGGCTGGAGGGGGGGATCCAATTTTATACCAACATTTATTT	Eukaryota	Arthropoda	Insecta	Coleoptera	Dytiscidae	Meladema	Meladema coriacea	96.89	0	0	0	0	0	0	0	0	0	0	0	0	0	0	0	0	0	0	0	0	0	0	0	0	0	0	0	0	0	0	0	0	0	0	0	0	0	0	0
COI00680	M01998:36:000000000-BCJWJ:1:1106:24247:25708_CONS_SUB_SUB_CMP	ATTAAGTAGTATTCAATATCATTCTGGGGCCTCTGTAGATTTAGCTATTTTTAGTTTACATATTTCTGGTATTTCTTCTATTGCAGGAGCAATTAATTTTATATCAACTATTATAAATATGAGAGCTAATGGGTTAACTTTTGATAAAATTCCTTTATTTGTCTGATCTATATTTATTACAGCATTTTTATTATTATTATCATTACCTGTTCTTGCTGGAGGATTAACAATGTTATTAACAGATCGTAATTTAAATACTTCTTTTTTTAATCCTATTGGCGGAGGAGATCCTATTTTGTATCAACATTTATTT	NA	NA	NA	NA	NA	NA	NA	0	0	0	0	0	0	0	0	0	0	0	0	0	0	0	0	0	0	0	0	0	0	0	0	0	0	0	0	0	0	0	0	0	0	0	0	0	0	0	0
COI00681	M01998:36:000000000-BCJWJ:1:1104:21420:7232_CONS_SUB_SUB_CMP	ATTATCAGGTATTATTGCTCACTCTGGTGGTGCCGTTGATCTTGCAATTTTTAGTCTTCATTTATCAGGTGCTGCATCAATTTTAGGAGCAATCAACTTTATCTGTACAATCGTAAACATGCGAACTGAGAGCTTACCGTTTCATAAGTTACCGTTATTTGTTTGGTCTGTTTTCATTACCGCAATTTTATTACTATTATCTTTACCAGTTCTAGCAGGTGCAATTACAATGTTACTTGCAGATCGAAATTTTAACACTACTTTCTTCGACCCAGCAGGTGGAGGTGATCCTGTGCTTTACCAGCATTTGTTC	Eukaryota	Stramenopiles	Stramenopiles	Stramenopiles	Stramenopiles	Stramenopiles	Stramenopiles	85.159	0	0	0	1	0	1	1	0	5	1	0	5	11	0	0	0	2	3	4	0	2	4	0	4	0	0	2	3	0	6	0	0	0	0	0	1	8	5	11
COI00682	M01998:36:000000000-BCJWJ:1:1102:27452:21998_CONS_SUB_SUB_CMP	TCTAAGTGGAGTGCAAAGTCACAGTGGACCAAGTGTAGATTTAGCCATTTTTGCTTTACATTTATCTGGTATAAGTAGTTTATTAGGTGCAATAAACTTTATTACTACTATATTAAATATGAGAAGTCCGGGTATAAGATTACACAAATTAGCTTTATTTGGATGAGCTGTAATAGTTACAGCTGTATTACTATTATTATCATTGCCTGTGCTTGCTGGTGCAATTACTATGGTATTAACGGATAGGAACTTTAATACATCATTCTTTGAAGCAGCAGGTGGTGGTGATCCTATCTTATATCAGCATTTATT	Eukaryota	Ascomycota	Ascomycota	Ascomycota	Ascomycota	Ascomycota	Ascomycota	92.459	6	1	2	0	5	6	4	3	6	4	4	1	4	3	0	0	5	3	0	1	0	5	2	0	3	4	4	0	0	0	4	0	0	0	3	0	1	2	0
COI00683	M01998:36:000000000-BCJWJ:1:2110:17953:24423_CONS_SUB_SUB_CMP	TCTTTCTGCTGGAATTGCCCATGCTGGAGCGTCTGTAGACCTTGCTATTTTTTCTCTTCACCTAGCTGGTGTCTCATCAATTCTTGGAGCTGTTAATTTTATTACCACCACAATCAATATGCGGACTAGAGGAATAACTATAGACCGAATCCCTTTATTCGTTTGATCAGTAGTAATCACGGCAATTCTCCTATTGCTTAGACTCCCTGTCCTCGCTGGGGCTATCACTATACTTTTAACTGATCGTAACCTAAATACCTCCTTCTTTGACCCTGCAGGAGGTGGAGATCCCATCCTCTATCAACATCTATTC	Eukaryota	Arthropoda	Insecta	Ephemeroptera	Leptophlebiidae	Leptophlebiidae	Leptophlebiidae sp.1	99.681	0	0	0	2	2	0	0	0	0	0	0	3	0	0	0	0	0	1	1	1	0	0	0	0	0	4	2	0	0	1	1	0	0	0	1	0	2	0	0
COI00684	M01998:36:000000000-BCJWJ:1:1103:29156:18780_CONS_SUB_SUB_CMP	TCTTTCTAGTATACAAAGCCATAGTGGGCCTAGTGTTGATTTAGGGATATTTGCATTACACTTATCAGGTGTAAGTTCACTTTTAGGAGCCATGAATTTTATTACTACTATTTTAAATATGAGAAGCCCCGGTATAAGATTACATAAAGTAACATTATTCGGTTGAGCTGTTGTAGTTACAGCTGTATTATTGTTATTATCTTTACCTGTATTAGCTGGTGCTATAACAATGTTATTAACAGATAGAAACTTTAATACTTCCTTTTTCGAAGTAGCTGGAGGAGGTGATCCTATTCTTTTCCAACATTTATTC	Eukaryota	Ascomycota	Ascomycota	Ascomycota	Ascomycota	Ascomycota	Ascomycota	85.667	27	4	0	2	9	15	11	3	1	4	0	14	10	15	9	21	26	19	4	4	1	13	3	5	1	0	3	15	2	7	4	0	1	1	3	0	5	13	4
COI00685	M01998:36:000000000-BCJWJ:1:1102:29014:16488_CONS_SUB_SUB_CMP	TCTATCAAGAAATTTAGCTCATGCAGGTCCATCAGTAGACCTAGCAATCTTTTCACTTCATCTAGCTGGAGCATCCTCCATTCTAGGAGCTATTAATTTTATTACAACTGTAATTAATATACGATGAAATGGACTACGACTTGAACGAGTTCCATTATTTGTATGAGCAGTAACAATTACAGTAGTACTATTACTATTATCCTTACCAGTACTAGCCGGAGCAATCACCATACTTCTTACAGATCGAAACTTAAATACGACATTTTTTGATCCAGCTGGAGGTGGGGACCCTGTATTATATCAACATTTATTT	Eukaryota	Annelida	Clitellata	Lumbriculida	Lumbriculidae	Lumbriculidae	Lumbriculidae sp.1	94.888	0	0	0	0	0	0	0	0	0	0	0	0	0	0	0	0	0	0	0	0	0	0	0	0	0	0	0	0	0	0	0	0	0	0	0	0	0	0	0
COI00686	M01998:36:000000000-BCJWJ:1:1103:19531:17925_CONS_SUB_SUB_CMP	ATTATCTGGGCCTTTAGCTCATTCAGGAGGATCTGTAGATTTAGCTATTTTTAGTCTTCATTGTGCTGGATTTTCTTCCATTGCAGGAGCAATTAATTTTATTACAACTATTTTTAATATGAGAACACCGGGTTTAACATTTGACAAACTTCCTTTGTTTGTATGATCAGTGTTAATAACAGCATTTTTATTACTCCTTTCTTTACCTGTTTTAGCAGGAGCAATAACTATGCTACTAACTGATAGAAATTTTAATACTACTTTTTTTGATCCAGCTGGAGGAGGAGACCCTGTTTTATATCAACATTTATTT	Eukaryota	Cnidaria	Hydrozoa	Anthoathecata	Hydridae	Hydra	Hydra vulgaris	99.681	2	11	1	17	18	39	18	1	8	11	4	2	24	4	2	21	21	32	16	23	6	1	0	7	10	29	0	13	0	3	9	0	0	10	19	12	18	26	1
COI00687	M01998:36:000000000-BCJWJ:1:1109:10643:22807_CONS_SUB_SUB_CMP	ACTCTCAGCTGGTATTGCCCATGCCGGGGCTTCTGTCGATATGGCTATTTTCTCATTACACTTAGCAGGAGTCTCATCAATTTTAGGGGCAGTAAATTTCATTACTACTGTTATTAATATACGCTCTAGAGGGATAACATTAGACCGTATACCCTTATTTGTTTGAGCAGTCGCTATCACCGTTCTCCTTTTATTACTTTCCTTACCAGTTTTAGCAGGAGCTATCACTATACTTTTAACTGATCGAAACCTGAACACATCATTCTTCGATCCCGCAGGAGGAGGTGACCCTATCTTATATCAACACCTATTT	Eukaryota	Arthropoda	Insecta	Plecoptera	Perlodidae	Hemimelaena	Hemimelaena flaviventris	95.192	0	0	0	0	3	0	0	0	0	0	4	14	0	0	0	18	0	0	9	0	0	0	0	4	0	0	0	1	1	7	0	0	0	0	0	0	16	13	28
COI00688	M01998:36:000000000-BCJWJ:1:1102:10786:23904_CONS_SUB_SUB_CMP	TTTATCTTCTTTACAATCACATTCTGGAATTGCAGTTGATTTAATGATTTTCAGTCTTCATCTAGTTGGTACATCTTCAATAGCAGCATCAATTAATTTTATTTGCACAATACTATTTTATAAAGCAGAGTTTTTTACTATGAAAAATTTACCATTATTTGTATGATCTGTTTTTATTACTTCTTTTTTATTAGTTTTAGCTATACCAGTTTTAGCTGCTGCAATAACGATGCTTTTGATGGATCGAAATTTTAATACAACTTTTTTTGATCCAATTGGTGGAGGTGATGTTGTGCTTTATCAACATTTATTT	NA	NA	NA	NA	NA	NA	NA	0	0	0	0	0	0	2	0	4	0	0	0	0	0	0	0	0	0	0	2	4	1	0	0	0	8	7	0	0	0	0	0	0	0	1	0	1	0	0	0
COI00689	M01998:36:000000000-BCJWJ:1:2103:6613:24593_CONS_SUB_SUB_CMP	TTTATCTGGGCCTTTAGCTCATTCAGGGGGATCTGTAGATCTAGCTATTTTTAGTCTACATTGTGCCGGATTCTCTTCAATTGCTGGAGCAATTAATTTTATTACAACCATCTTCAACATGAGAACACCAGGTTTAACATTTGATAAACTTCCTTTATTCGTATGATCTGTTTTAATAACAGCATTCTTATTACTTCTTTCTCTTCCTGTTTTAGCAGGAGCAATAACTATGTTATTGACTGATAGAAATTTTAATACTACTTTTTTTGATCCAGCTGGAGGAGGAGATCCCGTTTTATATCAGCATTTATTT	Eukaryota	Cnidaria	Hydrozoa	Anthoathecata	Hydridae	Hydra	Hydra sp.1	98.722	0	0	0	0	0	0	0	0	0	0	0	0	0	0	0	0	0	0	0	0	0	0	0	0	0	0	0	0	0	0	0	0	0	0	0	0	0	0	0
COI00690	M01998:36:000000000-BCJWJ:1:2101:22377:9959_CONS_SUB_SUB_CMP	GCTATCTTCTATAGAAAGCCATTCAGGAGGTTCTGTGGATTTAGCTATTTTTAGTTTACATTTAGCAGGTGCTTCTTCAATATTAGGAGCTATGAATTTTATAACAACGGTTTTAAATATGAGATCTCCGGCATTAAAGATGCATAGCATTCCTTTATTTGTATGAGCCGTATTTATAACTGCAATATTATTATTATTGTCTTTGCCTGTACTAGCAGGAGCTATTACAATGTTATTAACAGATAGAAATTTTAATACTACATTTTTCGATCCAGCAGGTGGTGGTGACCCTATATTATATCAACATTTATTT	Eukaryota	Eukaryota	Eukaryota	Eukaryota	Eukaryota	Eukaryota	Eukaryota	86.859	0	0	0	0	0	1	0	0	0	0	0	0	0	0	0	0	0	0	0	0	1	0	0	0	0	0	0	0	0	0	0	0	0	0	0	0	0	0	0
COI00691	M01998:36:000000000-BCJWJ:1:1108:11135:13230_CONS_SUB_SUB_CMP	TTTAAGCTCTATAGCCTACCATTCAGGAGGTGCTGTAGATTTGGGAATATTTAGTTTACATTTAGCAGGAATTTCTTCTTTGCTTGGCGCAATAAATTTTATTTCAACCATTGTAAATATGCGCGGAAGTCATATTTCGTGGAATAGATTACCATTATTTGTTTGATCAGTTTTAATTACTGCTGTTTTACTTTTACTATCTTTACCTGTGTTGGCTGGCGGTATAACTATGTTATTGACAGATCGTAATTTAAACACAACTTTTTTTGATCCAGCAGGTGGAGGTGATCCTATACTGTTTCAACATTTATTC	NA	NA	NA	NA	NA	NA	NA	0	0	0	0	9	7	6	0	31	3	0	0	1	0	0	0	10	6	0	11	4	0	0	0	0	0	0	0	1	0	0	0	3	0	3	1	2	0	0	4
COI00692	M01998:36:000000000-BCJWJ:1:2102:14703:11348_CONS_SUB_SUB_CMP	CCTTGCAAGAAATATTGCACATGCCGGACCATCAGTTGACATAGCAATTTTTTCTCTACACTTAGCAGGTGCATCATCAATTTTAGGAGCAGTAAACTTTATTTCAACTGTCCTAAACATACGAACTAAAGGAATACGACTAGAACGAATTCCACTATTTGTATGAGCTGTATTTTTAACAGTAATCCTCCTTTTACTCTCACTACCAGTTCTAGCCGGAGCAATTACTATGCTACTTACTGATCGTAACCTAAATACATCATTCTTTGATCCGGCAGGGGGAGGAGACCCTATTTTATATCAACACCTATTC	Eukaryota	Annelida	Annelida	Annelida	Annelida	Annelida	Annelida	88.35	0	0	0	1	1	0	0	0	0	0	0	0	0	0	0	0	0	18	0	2	0	0	0	0	7	28	23	0	0	0	0	0	0	0	2	0	0	0	0
COI00693	M01998:36:000000000-BCJWJ:1:2113:5294:6571_CONS_SUB_SUB_CMP	TCTTTCTGCTAGCATTGCCCATAGTGGAGCATCAGTTGATTTAGCAATTTTTTCTTTACATTTAGCAGGAGTCTCCTCAATTTTAGGGTCAGTAAATTTTATTACAACTGTAATTAATATACGGTCTAATGGAATTACCCTAGACCGTATGCCATTATTTGTGTGGTCTATTGTAATTACAACAGTACTTCTTCTTCTTTCGTTACCTGTTCTTGCCGGAGCAATTACTATACTATTAACAGACCGAAATTTAAATACATCTTTTTTTGATCCTGCCGGTGGGGGAGACCCAATTTTATACCAACATTTATTT	Eukaryota	Arthropoda	Insecta	Diptera	Chironomidae	Polypedilum	Polypedilum cultellatum	98.04	0	0	0	0	0	0	0	0	0	0	0	0	0	0	0	0	0	0	1	0	0	0	0	0	0	0	0	0	0	0	0	0	0	0	0	0	0	0	0
COI00694	M01998:36:000000000-BCJWJ:1:2103:8229:11897_CONS_SUB_SUB_CMP	CTATCAAGAAATTTAGCTCATGCAGGTCCATCAGTAGACCTGGCAATCTTTTCACTTCATCTAGCTGGAGCATCCTCCATTCTAGGAGCTATTAATTTTATTACAACTGTAATTAATATACGATGAAATGGATTACGACTTGAACGAGTTCCATTATTTGTATGAGCAGTAACAATTACAGTAGTACTATTACTATTATCCTTACCAGTACTAGCCGGAGCAATCACCATACTTCTTACAGATCGAAACTTAAATACGACATTTTTTGATCCAGCTGGAGGTGGGGACCCTGTATTATATCAACATTTATTT	Eukaryota	Annelida	Clitellata	Lumbriculida	Lumbriculidae	Lumbriculidae	Lumbriculidae sp.1	94.231	0	0	0	0	0	0	0	0	0	0	0	0	0	0	0	0	0	0	0	0	0	0	0	0	0	0	0	0	0	0	0	0	0	0	0	0	0	0	0
COI00695	M01998:36:000000000-BCJWJ:1:2110:12441:16008_CONS_SUB_SUB_CMP	TCTTTCTGCTGGAATTGCCCATGCTGGAGCGTCTGTAGACCTTGCTATTTTTTCTCTTCACCTAGCTGGTGTCTCATCAATTCTTGGAGCTGTTAATTTTATTACCACCACAATCAATATGCGGGCTAGAGGGATAACTATAGACCGAATCCCTTTATTCGTTTGATCAGTAGTAATCACGGCAATTCTCCTATTGCTTAGACTCCCTGTCCTCGCTGGGGCTATCACTATACTTTTAACTGATCGTAACCTAAATACCTCCTTCTTTGACCCTGCAGGAGGTGGAGATCCCATCCTCTATCAACATCTATTC	Eukaryota	Arthropoda	Insecta	Ephemeroptera	Leptophlebiidae	Leptophlebiidae	Leptophlebiidae sp.1	99.681	0	0	1	0	0	0	0	0	2	2	5	0	0	0	0	0	1	1	1	1	0	0	0	1	1	4	5	0	0	0	0	0	0	0	0	0	0	0	0
COI00696	M01998:36:000000000-BCJWJ:1:2113:8919:6614_CONS_SUB_SUB_CMP	ACTATCTAGTGTTCAAGCACATTCTGGACCTTCAGTGGATTTAGCTATTTTTAGTTTACATTTAGCTGGTATTTCATCTTTATTAGGTTCGATTAATTTTATTACTACTATATATAATATGAGATCTCCGGGATTAACTTTCCACAAATTACCTTTATTTGTTTGGTCTGTATTTATTACTGCTTTTTTATTATTATTAAGTTTACCTGTATTGGCAGGAGCTATTACTATGTTATTAACAGATAGAAATTTAAATACTTCTTTTTTTGATCCTTCAGGTGGGGGTGATCCCGTATTATATCAACATTTGTTT	Eukaryota	Stramenopiles	Stramenopiles	Stramenopiles	Stramenopiles	Stramenopiles	Stramenopiles	94.137	1	9	12	0	6	4	3	14	8	8	29	25	4	0	9	2	2	2	0	2	0	17	6	10	8	14	9	3	1	7	2	2	0	0	0	0	20	6	22
COI00697	M01998:36:000000000-BCJWJ:1:2105:24084:25071_CONS_SUB_SUB_CMP	TCTTTCTGCTGGAATTGCCCATGCTGGAGCGTCGGTAGACCTTGCTATTTTTTCTCTTCACCTAGCTGGTGTCTCATCAATTCTTGGAGCTGTTAATTTTATTACCACCACAATCAATATGCGGGCTAGAGGAATAACTATAGACCGAATCCCTTTATTCGTTTGATCAGTAGTAATCACGGCAATTCTCCTATTGCTTAGACTCCCTGTCCTCGCTGGGGCTATCACTATACTTTTAACTGATCGTAACCTAAATACCTCCTTCTTTGACCCTGCAGGAGGTGGAGATCCCATCCTCTATCAACATCTATTC	Eukaryota	Arthropoda	Insecta	Ephemeroptera	Leptophlebiidae	Leptophlebiidae	Leptophlebiidae sp.1	99.681	0	0	0	0	0	0	0	0	0	1	0	0	0	0	0	0	0	0	0	0	0	0	0	0	0	0	1	0	0	0	0	0	0	0	0	0	0	1	0
COI00698	M01998:36:000000000-BCJWJ:1:1103:19065:11031_CONS_SUB_SUB_CMP	TCTTTCTGCTGGAATTGCCCATGCTGGGGCGTCTGTAGACCTTGCTATTTTTTCTCTTCATCTAGCTGGTGTCTCATCAATTCTTGGAGCTGTTAATTTTATTACCACCACAATCAATATGCGGGCTAGAGGAATAACTATAGACCGAATCCCTTTATTCGTTTGATCAGTAGTAATCACAGCAATTCTCCTATTGCTTAGACTCCCTGTCCTCGCTGGGGCTATCACTATACTTTTAACTGATCGTAACCTAAATACCTCCTTCTTTGACCCTGCAGGAGGTGGAGATCCCATCCTCTATCAACATCTATTC	Eukaryota	Arthropoda	Insecta	Ephemeroptera	Leptophlebiidae	Leptophlebiidae	Leptophlebiidae sp.1	99.681	0	0	0	0	0	0	0	0	0	1	0	0	0	1	0	0	0	0	0	0	0	0	0	0	0	0	0	0	0	0	0	0	0	0	0	0	0	0	0
COI00699	M01998:36:000000000-BCJWJ:1:1101:17461:6796_CONS_SUB_SUB_CMP	ACTATCATCAGGAATTGCTCATGCGGGGGGCTCTGTAGATCTAGCTATTTTTTCTCTTCATTTAGCAGGTATTTCTTCAATTTTAGGGGCTGTAAATTTTATTACTACTGTAATTAATATACGATCTAATGGAATTACATTAGATCGAATGCCTTTATTTGTTTGATCTGTGGTAATTACAGCAGTACTTTTACTTTTATCTCTCCCTGTTTTAGCCGGAGCTATTACTATGCTCCTTACAGACCGAAATCTAAATACTTCCTTTTTCGACCCTGCTGGAGGAGGGGACCCTATTCTTTATCAACACTTATTT	Eukaryota	Arthropoda	Insecta	Diptera	Chironomidae	Parametriocnemus	Parametriocnemus stylatus	100	0	0	0	0	0	0	0	0	0	0	0	0	0	0	0	0	0	0	0	0	0	0	0	0	0	0	0	0	0	0	0	0	0	0	0	0	0	0	0
COI00700	M01998:36:000000000-BCJWJ:1:1102:20500:8193_CONS_SUB_SUB_CMP	ATTATCTAGTATTATAGCTCATTCAGGAGGTTCTGTAGATTTAGCTATATTTAGTTTACATTTAGCAGGTGTTTCTTCATTATTAGGTGCTATTAATTTTATTACAACAGTTTTTAATATGAGAGCTAATGATATGAGTATATATCAAATGCCTTTATTTTGTTGAGCTATTTTTATAACAGCCTTTTTATTATTATTATCTTTACCTGTGTTAGCTGGGGCTATAACTATGTTATTAACGGATCGTAATTTTAATACTACTTTTTTTGATCCAGCAGGTGGAGGAGATCCTATTTTATATACACATTTATTT	Eukaryota	Eukaryota	Eukaryota	Eukaryota	Eukaryota	Eukaryota	Eukaryota	91.054	27	0	0	1	5	6	0	18	6	0	0	3	39	36	0	0	0	0	1	2	1	0	0	0	0	0	3	0	0	3	0	2	0	0	0	0	0	5	0
COI00701	M01998:36:000000000-BCJWJ:1:2103:26164:8066_CONS_SUB_SUB_CMP	CTTAGCAAGTAACATAGCCCACGCTGGCCCTTCAGTAGACTTAGCTATTTTTTCTCTTCACTTGGCAGGTGCTTCCTCTATTCTAGGAGCAGTAAACTTTATTTCCACCGTAATCAATATACGATGACAAGGACTTCAATTAGAACGAATTCCCCTCTTTGTATGAGCAGTAACAATCACTGTAGTTCTCCTACTACTATCTCTTCCAGTCCTCGCCGGAGCAATTACAATACTTCTTACCGATCGAAATCTCAATACATCATTTTTCGATCCGGCCGGAGGCGGCGACCCTATCTTATACCAACACCTATTC	Eukaryota	Annelida	Clitellata	Enchytraeida	Enchytraeidae	Enchytraeidae	Enchytraeidae sp.1	94.31	0	0	0	0	0	0	0	0	0	0	0	0	0	0	0	0	0	0	0	0	0	0	0	0	0	0	0	0	0	0	0	0	0	0	0	0	0	0	0
COI00703	M01998:36:000000000-BCJWJ:1:1107:24195:5023_CONS_SUB_SUB_CMP	TCTCGCGGCTAACATTGCCCATGGAGGGTCGTCAGTTGATTTCGCAATCTTCTCCCTACACTTAGCAGGGATTTCTTCAATTTTGGGTGCTGTAAACTTTATTACTACTGTAGTAAATATACGTAGCCCAGGTATAACGTTGGATCGGATGCCTTTATTTGTCTGGTCTGTTGTTATTACAGCGGTACTGCTGTTGCTGTCTCTCCCGGTTTTAGCAGGTGCCATTACGATACTTTTAACGGATCGTAATTTAAACACTTCATTTTTTGACCCCGCAGGGGGTGGTGACCCTATTTTATACCAACATTTATTT	Eukaryota	Arthropoda	Insecta	Ephemeroptera	Ephemeroptera	Ephemeroptera	Ephemeroptera sp.6	99.042	0	0	0	0	0	0	0	0	0	0	0	0	0	0	0	0	0	0	0	0	0	0	0	0	0	0	1	0	0	0	0	0	0	0	0	0	0	0	0
COI00704	M01998:36:000000000-BCJWJ:1:1102:25045:21687_CONS_SUB_SUB_CMP	TCTATCAGGACCTGTAGCTCACTCTGGTTCATCAGTAGATCTTGCTATTTTCTCATTACACTTAGCTGGGTTATCATCTATTCTAGGTGCTATTAATTTTATTACTACGATTTTTAATATACGTTCTCCTGGTATTACACTGGAACGAATAAGCTTATTTGTTTGATCAGTGTTAATTACTGCATTTTTATTATTATTGTCATTGCCTGTTTTAGCAGGGGCTATTACTATACTATTAACTGATCGAAATTTTAATACTAGGTTCTTTGATCCAAGAGGGGGGGGAGACCCTATTCTATATCAACATCTATT	Eukaryota	Mollusca	Gastropoda	Basommatophora	Physidae	Physella	Physella acuta	100	0	6	8	0	8	3	2	0	4	0	2	1	6	3	15	12	2	7	18	60	29	3	0	3	4	7	8	8	0	1	7	0	0	1	6	3	7	21	14
COI00706	M01998:36:000000000-BCJWJ:1:1105:9157:11975_CONS_SUB_SUB_CMP	TTAGCTTCTGGAATGGCTCACGCCGGTGCTTCTGTAGATTTAGCTATTTTCTCACTACACTTAGCCGGTGTCTCCTCTATCCTTGGGGCAGTAAATTTTATTACTACCACAATTAATATACGAACTAGAGGAATAACTATGGACCGTATTCCCTTATTTGTCTGATCAGTATTAATTACCGCAATCTTATTGCTATTATCATTACCTGTTTTGGCGGGAGCTATTACTATGTTATTAACTGATCGTAACCTTAATACTTCATTCTTCGACCCCGCCGGAGGTGGAGACCCAATCTTATACCAGCATTTATTT	Eukaryota	Arthropoda	Insecta	Ephemeroptera	Ephemeroptera	Ephemeroptera	Ephemeroptera	91.26	0	0	0	0	0	0	0	0	0	0	0	0	0	0	0	0	0	0	0	0	0	0	0	0	0	0	0	0	0	0	0	0	0	0	0	0	0	0	0
COI00707	M01998:36:000000000-BCJWJ:1:1104:17271:18567_CONS_SUB_SUB_CMP	TCTATCAAGAAATTTAGCTCACGCAGGTCCATCAGTAGACCTAGCAATCTTTTCACTTCATCTAGCTGGAGCGTCTTCCATTCTAGGAGCTATTAACTTTATTACAACTGTAATTAATATACGATGAAATGGATTACGACTTGAACGAGTTCCATTATTTGTGTGAGCAGTAACAATTACAGTAGTACTATTACTATTATCCTTACCAGTACTAGCCGGGGCAATCACCATACTTCTTACAGATCGAAACTTAAATACGACATTTTTTGATCCAGCAGGCGGTGGAGACCCTGTACTATATCAACATTTATTT	Eukaryota	Annelida	Clitellata	Lumbriculida	Lumbriculidae	Lumbriculidae	Lumbriculidae sp.1	93.93	0	0	0	0	0	0	0	0	0	0	0	0	0	0	0	0	0	0	0	0	0	0	0	0	0	0	0	0	0	0	0	0	0	0	0	0	0	0	0
COI00708	M01998:36:000000000-BCJWJ:1:1102:21846:11623_CONS_SUB_SUB_CMP	TATCAGGTATCATAGCTCATTCTGGTGGTGCTGTTGATCTTGCAATCTTTAGTCTTCATTTATCTGGAGCAGCTTCGATCTTAGGAGCGATTAACTTTATTTGTACTATTATTAATATGCGAACAGAAAGTCTACCTTTCCACAAATTACCGTTATTTGTTTGGTCCGTTTTTATTACAGCTATTCTATTATTACTGTCATTACCTGTACTGGCGTCGGCAATTACAATGTTATTAGCGGATAGAAATTTTAACACAACTTTCTTTGATCCTGCTGGTGGTGGTGATCCAGTGTTATATCAGCACCTATTC	Eukaryota	Stramenopiles	Stramenopiles	Stramenopiles	Stramenopiles	Stramenopiles	Stramenopiles	97.279	0	0	0	0	0	0	0	0	0	0	0	0	0	0	0	0	0	0	0	0	0	0	0	0	0	0	0	0	0	0	0	0	0	0	0	0	0	0	0
COI00709	M01998:36:000000000-BCJWJ:1:1113:2560:15633_CONS_SUB_SUB_CMP	TTTATCCAGTGTTAAATTTCATTCAGGAGCTTCTGTAGACTTAGCTATTTTTAGCCTGCATTTATCAGGAGCTGCGTCTATATTAGGTGCTATAAATTTCATTTGTACCATAACTAATATGAGATCAAACGGGTTACCCTTTCACAAGTTACCCTTATTCGCTTGGGCTATATTTATTACAGCTTTTTTATTACTTTTGTCATTACCTGTTTTAGCAGGAGCAATTACTATGCTTTTAACAGATAGAAATTTTAATACAACATTCTTCGACCCTAATGGGGGCGGAGATCCTGTGTTATACCAACACCTATTC	NA	NA	NA	NA	NA	NA	NA	0	0	0	0	0	1	1	38	13	21	3	3	7	38	0	11	0	0	1	0	0	0	0	1	16	14	16	1	0	0	9	0	1	0	2	0	0	15	1	0
COI00710	M01998:36:000000000-BCJWJ:1:2102:20526:11192_CONS_SUB_SUB_CMP	TCTATCTTCAAGAATTGCTCATAGAGGGGCTTCCGTAGATTTAGCTATCTTTTCTCTCCATTTAGCAGGAGTTTCATCTATTTTAGGTTCTGTAAACTTTATTACAACAGTAATTAATATACGTTCTAGAGGAATTACTTTAGACCGCATACCTTTATTTGTTTGGTCTATCGTCATTACTACTGTATTACTACTTTTATCTTTACCCGTTTTAGCAGGAGCCATTACTATATTATTAACAGACCGAAATCTAAACACTTCTTTTTTTGATCCTGCCGGAGGTGGAGACCCTATTCTTTACCAACACCTATT	Eukaryota	Arthropoda	Insecta	Diptera	Chironomidae	Polypedilum	Polypedilum sp.1	96.12	0	0	0	0	4	4	7	3	2	0	1	0	1	0	1	0	0	0	0	1	0	1	0	1	0	0	2	0	0	1	3	1	0	0	1	0	5	1	1
COI00711	M01998:36:000000000-BCJWJ:1:1101:20925:12744_CONS_SUB_SUB_CMP	ACTAGCAGCAGGTATTGCCCATGCCGGGGCTTCTGTTGACCTTGCTATCTTTTCATTACATTTAGCAGGGGTATCCTCAATCTTAGGGGCAGTAAATTTCATTACAACAGTAATTAATATACGATCAAATGGAATGACATTAGACCGTATACCTTTATTTGTATGGGCAGTAGTCATCACTGCTTTATTACTACTCCTCTCACTACCAGTTCTAGCCGGTGCAATTACAATATTACTTACAGACCGTAATTTAAACACTTCATTCTTTGACCCAGCAGGAGGGGGAGACCCAATTCTCTACCAACACTTGTT	Eukaryota	Arthropoda	Insecta	Plecoptera	Leuctridae	Leuctra	Leuctra geniculata	98.718	0	0	0	0	0	0	0	0	0	0	0	0	0	0	0	0	0	0	0	0	0	0	0	0	0	0	0	0	0	0	0	0	0	0	0	0	0	0	0
COI00712	M01998:36:000000000-BCJWJ:1:2110:2570:16543_CONS_SUB_SUB_CMP	TCTTTCTGCTGGAATTGCCCATGCTGGAGCGTCTGTAGACCTTGCTATTTTTTCTCTTCACCTAGCTGGTGTCTCATCAATTCTTGGAGCTGTTAATTTTATTACCACCACAATCAATATGCGGGCTAGAGGAATAACTATAGACCGAATCCCTTTATTCGTTTGATCAGTAGTAATCACGGCAATTCTCCTATTGCTTAGACTCCCTGTCCTCGCTGGGGCTATCACTATACTTTTAACTGATCGTAACCTAAATACCTCCTTCTTTGACCCTGCAGGAGGTGGAGATCCCATCCTCTATCAACATCTATTT	Eukaryota	Arthropoda	Insecta	Ephemeroptera	Leptophlebiidae	Leptophlebiidae	Leptophlebiidae sp.1	100	1	0	0	1	0	6	0	0	1	2	1	8	1	0	0	2	3	0	0	3	9	0	0	0	3	5	4	2	0	0	0	0	0	0	3	0	0	0	0
COI00713	M01998:36:000000000-BCJWJ:1:1108:20939:24334_CONS_SUB_SUB_CMP	TCTTTCTGCTGGAATTGCCCATGCTGGAGCGTCTGTAGACCTTGCTATTTTTTCTCTTCACCTAGCTGGTGTCTCATCAATTCTTGGAGCTGTTAATTTTATTACCACAACAATCAATATGCGGGCTAGAGGAATAACTATAGACCGAATCCCTTTATTCGTTTGATCAGTAGTAATCACGGCAATTCTCCTATTGCTTAGACTCCCTGTCCTCGCTGGGGCTATCACTATACTTTTAACTGATCGTAACCTAAATACCTCCTTCTTTGACCCTGCAGGAGGTGGAGATCCCATCCTCTATCAACATCTATTC	Eukaryota	Arthropoda	Insecta	Ephemeroptera	Leptophlebiidae	Leptophlebiidae	Leptophlebiidae sp.1	99.681	0	0	0	0	0	0	0	0	0	0	0	1	0	0	0	0	0	0	0	0	0	0	0	0	0	0	0	0	0	0	0	0	0	0	0	0	0	0	0
COI00714	M01998:36:000000000-BCJWJ:1:1102:12404:11555_CONS_SUB_SUB_CMP	CTATCTGGGCCTTTAGCTCATTCAGGAGGGTCAGTAGATTTAGCTATATTTAGTCTTCATTGTGCTGGTTTTTCTTCAATAGCAGGAGCTATAAATTTTATTACAACTATTTTTAATATGAGAACTACAGGATTAACATTTGATAAACTACCTTTATTTGTATGATCTATACTAATAACAGCTTTTCTATTATTACTTTCACTACCAGTATTAGCAGGTGCTATAACAATGTTATTAACAGATAGAAATTTTAATACTACTTTTTTTGACCCAGCAGGAGGGGGTGATCCTGTCTTATACCAACATTTATTT	Eukaryota	Cnidaria	Hydrozoa	Anthoathecata	Hydridae	Hydra	Hydra circumcincta	100	0	0	0	0	0	0	0	0	0	0	0	0	0	0	0	0	0	0	0	0	0	0	0	0	0	0	0	0	0	0	0	0	0	0	0	0	0	0	0
COI00715	M01998:36:000000000-BCJWJ:1:1103:22362:10327_CONS_SUB_SUB_CMP	CCTATCTTCTAATATTGCTCATGCTGGAGCTTCAGTAGATTTAGCTATTTTTTCTCTTCATTTAGCAGGAATTTCTTCTATTTTAGGAGCAGTAAATTTTATTACAACAGTAATTAATATACGGTCAGAAGGAATTTCATTAGATCGAATACCTTTATTTGTTTGATCAGTTGTAATTACTGCTGTATTACTACTTTTATCTTTACCTGTATTAGCTGGAGCTATTACTATACTTTTAACAGACCGAAATTTAAATACTAGATTTTTTGACCCTGCAGGAGGAGGTGATCCTATTCTTTATCAACATTTATTC	Eukaryota	Arthropoda	Insecta	Diptera	Diptera	Diptera	Diptera sp.5	94.44	0	0	0	0	0	0	0	0	0	0	0	0	0	0	0	0	0	0	0	0	0	0	0	0	0	0	0	0	0	0	0	0	0	0	0	0	0	0	0
COI00716	M01998:36:000000000-BCJWJ:1:1110:20142:20648_CONS_SUB_SUB_CMP	CACTCTCAGCTGGAATTGCACATGCCGGTGCTTCAGTTGATATAGCAATTTTTTCTCTCCATTTAGCTGGAGTTTCCTCAATTCTTGGGGCCGTTAATTTTATTACTACTGTCATTAATATACGATCAAGAGGAATAACTTTAGACCGAATACCCTTGTTCGTTTGAGCTGTAGCAATCACTGCTCTCTTATTACTTCTTTCCCTCCCTGTTCTAGCCGGTGCTATTACGATACTTTTAACTGACCGAAATCTTAATACTTCTTTTTTCGACCCGGCCGGTGGTGGGGATCCTATTTTGTACCAACACTTATTT	Eukaryota	Arthropoda	Insecta	Plecoptera	Perlodidae	Isoperla	Isoperla grammatica	100	0	0	3	0	1	0	0	0	1	0	0	0	0	0	0	0	0	0	0	1	0	0	0	0	0	0	1	0	0	0	1	0	0	0	0	0	0	0	0
COI00717	M01998:36:000000000-BCJWJ:1:1101:5266:20874_CONS_SUB_SUB_CMP	TTTAAGTAGAGCTATTACTCATAGCGGTGCCTCTGTTGATTTAGTAATTTTTTCATTACACTTAGCTGGTATATCATCTATTTTAGGGGCGATTAATTTTATTACAACAATTTTTAATATGCGTGCACCAGGAATTTCTATGGAGCGTCTTTCTTTATTTGTATGATCAATTTTTATTACTGCATTTTTATTATTACTATCGTTGCCTGTATTAGCAGGAGCTATTACTATATTACTTACTGATCGAAATTTTAATACTAGTTTCTTTGATCCAGCTGGAGGGGGTGATCCTATTTTGTATCAACATCTATTT	Eukaryota	Mollusca	Gastropoda	Basommatophora	Ancylidae	Ancylus	Ancylus sp.3	92.332	25	0	0	8	43	10	0	0	63	0	16	0	49	1	32	67	53	9	18	17	5	16	0	21	0	0	13	52	0	7	0	0	1	4	9	4	0	4	0
COI00718	M01998:36:000000000-BCJWJ:1:2110:10526:13840_CONS_SUB_SUB_CMP	TCTTTCTGCTGGAATTGCCCATGCTGGAGCGTCTGTAGACCTTGCTATTTTTTCTCTTCACCTAGCTGGTGTCTCATCAATTCTTGGAGCTGTTAATTTTATTACCACCACAATCAATATGCGGGCTAGAGGAATAACTATAGACCGAATCCCTTTATTCGTTTGATCAGTAGTAATCACGGCAATTCTCCTATTGCTTAGACTCCCTGTCCTCGCTGGGGCTATCACTATACTTTTAACTGATCGTAACCTAAATACCTCCTTTTTTGACCCTGCAGGAGGTGGAGATCCCATCCTCTATCAACATCTATTC	Eukaryota	Arthropoda	Insecta	Ephemeroptera	Leptophlebiidae	Leptophlebiidae	Leptophlebiidae sp.1	99.681	0	0	0	5	0	0	0	0	0	4	1	2	0	0	0	0	3	0	0	0	0	0	0	0	0	0	0	0	0	0	0	0	0	0	0	0	2	0	0
COI00719	M01998:36:000000000-BCJWJ:1:1101:19081:6251_CONS_SUB_SUB_CMP	TTTGTCAAATATGACTTACCAGTCTGGACCATCTGTTGATTTGGCTATCTTTAGTTTGCACATTGCGGGTGCTTCCTCTATTGCGGGTTCTATAAATTATATAACAACTGTTTTTAACATGCGCCCAGGTGGCATGCCAATGCATCGTCTTCCTCTTTTTTGCTGGGGTGTTATGGTCACGGCTTTTTTATTAATTTTTTCACTTCCTGTTTTTGCCGGTGGTATTACAATGCTGCTTACCGATCGCCATTTTAATACATCTTTTTTTTTACCGGTAGGGGGTGGTGATCCAATTCTTTATCAGCATTTGTTT	NA	NA	NA	NA	NA	NA	NA	0	0	0	0	0	0	0	0	0	0	0	0	0	0	0	0	0	0	0	0	0	0	0	0	0	0	0	0	0	0	0	0	0	0	0	0	0	0	0	0
COI00721	M01998:36:000000000-BCJWJ:1:1106:15312:24571_CONS_SUB_SUB_CMP	GCTTTCATCTATTCAAGCACATTCAGGAGCTTCAGTAGATCTTGCAATTTTTAGTCTTCATTTATCAGGAGCCGGATCTATTCTTGGGGCAATTAATTTTATTGTAACTATTTTTAACATGCGTGCACCAGGATTATTTATGCATAAACTTCCTCTTTTTTGTTGAGCAGTATTAGTAACAGCGTTTCTTTTACTTTTATCATTACCAGTTTTTGCTGGAGCTATTACTATGTTATTAACAGATCGTAATTTTAATACCAGCTTTTATGATCCTGCTGGAGGAGGAGATCCTGTGTTATATCAACATCTTTTC	NA	NA	NA	NA	NA	NA	NA	0	0	0	0	4	2	5	0	0	0	0	0	0	0	0	0	0	0	0	1	3	0	0	0	0	0	0	0	0	0	0	0	0	0	2	0	3	0	0	0
COI00722	M01998:36:000000000-BCJWJ:1:2112:2897:13039_CONS_SUB_SUB_CMP	TGTCAACGAATGCTGGCCAACCTGGCCCTGCCGTCGATTTCGCCATTCTTTCACTTCACTTGGCTGGCGCGTCGTCCATTCTGGGTGCCATCAATTTCATCACCACAATTTTCAACATGCGCGCCCCCGGCATGACCTTGCATAAAATGCCGCTGTTCGTTTGGGCCGTGCTGGTCACGGTGTTCTTGCTGTTGTTGTCCTTGCCGGTTCTGGCTGGCGGCATCACCATGTTGCTCACCGATCGTAATTTTGGCACTTCGTTCTTTGAGGCAGCTTCCGGCGGCGACCCCATCTTGTTCCAGCACTTGTTC	NA	NA	NA	NA	NA	NA	NA	0	0	0	0	1	1	0	0	0	0	0	0	3	0	0	0	0	0	0	0	0	0	0	0	0	0	0	0	2	0	0	0	0	0	0	0	0	0	5	0
COI00723	M01998:36:000000000-BCJWJ:1:1105:8670:23624_CONS_SUB_SUB_CMP	TTTCTGCTGGAATTGCCCATGCTGGAGCGTCTGTAGACCTTGCTATTTTTTCTCTTCATCTAGCTGGTGTCTCATCAATTCTTGGAGCTGTTAATTTTATTACCACCACAATCAATATGCGGGCTAGAGGAATAACTATAGACCGAATCCCTTTATTCGTTTGATCAGTAGTAATCACAGCAATTCTCCTATTGCTTAGACTCCCTGTCCTCGCTGGGGCTATCACTATACTTTTAACTGATCGTAACCTAAATACCTCCTTCTTTGACCCTGCAGGAGGTGGAGATCCCATCCTCTATCAACATCTATTC	Eukaryota	Arthropoda	Insecta	Ephemeroptera	Leptophlebiidae	Leptophlebiidae	Leptophlebiidae sp.1	100	0	0	0	0	0	0	0	0	0	1	0	1	0	1	2	0	0	0	1	0	1	0	0	0	0	0	0	0	0	0	0	0	0	0	0	1	0	0	0
COI00724	M01998:36:000000000-BCJWJ:1:1101:20674:2779_CONS_SUB_SUB_CMP	CCTATCAAGAAACTTAGCTCATGCAGGAAGATCTGTTGATATTTCTATTTTTTCTCTCCATTTAGCAGGAATTTCATCTATTTTAGGGGCTATTAATTTTATTTCTACAACATTAAATATACGAAACAATTTAATAACATTAGATCGAATTCCTCTTTTTGTATGATCAGTAGCTATCACAGCTTTACTTCTTTTACTTTCTCTTCCTGTTCTAGCCGGAGCTATTACAATATTACTTACAGATCGAAACTTAAATACTTCTTTTTTTGACCCCTCAGGGGGGGGAGACCCAATTTTATACCAACACTTATTT	Eukaryota	Arthropoda	Insecta	Trichoptera	Limnephilidae	Limnephilus	Limnephilus guadarramicus	99.681	0	0	0	0	0	0	0	0	0	0	0	0	0	0	0	0	0	0	0	0	0	0	0	0	0	0	0	0	0	0	0	0	0	0	0	0	0	0	0
COI00725	M01998:36:000000000-BCJWJ:1:1101:10185:4936_CONS_SUB_SUB_CMP	TTTAGCTGATTCGAAGTTCCATAGCGGTATTTCTGTAGATTTAGCAATTTTTAGTCTTCATTTAGCAGGTATTTCTTCTATTTTAGGAAGAATTAATTTTTTAACAACTATTATTTGTTCTCGAACAACCAAAATAATTTCTATGGATCGTATGCCTTTAATAATTTGAGCTTTAGCTGTTACTGCAATTCTTTTAATTACTAGTTTGCCTGTATTAGCTGGTGCTATTACTATGTTATTGACTGATCGTAATTTTAATACTTCTTTTTTTGATCCAGCAGGCGGTGGTAATCCAGTATTATATCAACATTTATTT	Eukaryota	Rotifera	Rotifera	Rotifera	Rotifera	Rotifera	Rotifera	91.67	0	0	0	0	0	0	0	0	0	0	0	0	0	0	0	0	0	0	0	0	0	0	0	0	0	0	0	0	0	0	0	0	0	0	0	0	0	0	0
COI00726	M01998:36:000000000-BCJWJ:1:1106:16562:23718_CONS_SUB_SUB_CMP	TCTTTCAACATCTGGCCAACCTGGCCCTGCCATGGATTTTGCTATTCTTTCGCTGCATATTGCAGGCGCTTCGTCCATCTTGGGTGCCATCAACTTCATCACCACTATTTTCAACATGCGCGCCCCCGGCATGACACTGCATAAAATGCCGTTGTTCGTGTGGGCTGTGTTGGTAACTGTGTTCTTGTTGTTGTTGTCTCTTCCAGTTCTTGCTGGCGGCATTACCATGTTGCTGACAGACCGCAACTTCGGCACATCATTCTTTGTGGCATCCAAAGGCGGCGACCCTGTGTTGTTCCAACATTTGTTC	NA	NA	NA	NA	NA	NA	NA	0	0	0	0	0	0	0	0	0	4	0	0	2	0	0	0	0	0	0	0	0	0	0	0	0	0	0	0	0	0	0	0	0	0	0	0	0	0	2	0
COI00727	M01998:36:000000000-BCJWJ:1:2108:28344:17554_CONS_SUB_SUB_CMP	TTTATCATCAAATATTGGACATAATGGAAGATCAGTAGATCTAACAATTTTTTCTCTTCATTTAGCCGGAGTATCATCAATTTTAGGAGCAATTAACTTTATTACAACCGTAATTAATATACGATCTAAGGGAATATCTATAGATCAAATACCATTATTTGTATGATCAGTCGTAATTACTGCTTTATTACTACTACTTTCTCTTCCTGTTTTAGCAGGAGCTATCACGATATTATTAACTGACCGTAATTTAAACACATCTTTTTTTGACCCCGCAGGAGGAGGAGATCCAATTCTATATCAACATCTATT	Eukaryota	Arthropoda	Insecta	Trichoptera	Rhyacophilidae	Rhyacophila	Rhyacophila munda	100	0	0	0	0	0	0	0	0	0	0	0	0	0	0	0	0	0	0	0	0	0	0	0	0	0	0	0	0	0	0	0	0	0	0	0	0	0	0	0
COI00728	M01998:36:000000000-BCJWJ:1:1101:18088:26417_CONS_SUB_SUB_CMP	TTTATCAAATTCTGTTTATCATTTTGGGGGGTCGGTTGATTTTGCTATTTTTAGTCTACATGTGGCTGGAGTTTCTTCTATTTTAGGTGGTATTAATTTTATTACTACTTGTTTGAAAGGAAAAATTAGTTATGTTTTAAGATTAGAATTTTTAACTTTATTTGTTTGAGCTATAATTGTTACAAGATTTTTATTAGTTTTAAGTTTACCTGTTTTAGCAGGTGGAATTACCATATTATTATTAGATCGTAATTTTGGTTCTTCTTTTTTTGATCCTAGAGGAGGAGGTAATCCTATTTTGTATCAACATTTATTT	Eukaryota	Rotifera	Rotifera	Rotifera	Rotifera	Rotifera	Rotifera	92.96	0	0	0	0	0	0	0	0	0	0	0	0	0	0	0	0	0	0	0	0	0	0	0	0	0	0	0	0	0	0	0	0	0	0	0	0	0	0	0
COI00729	M01998:36:000000000-BCJWJ:1:1101:11370:8601_CONS_SUB_SUB_CMP	ATTATCAGGCATTCAAGCACATTCAGGAGGCTCAGTAGATTTAGCCATATTTAGTTTACATCTTGCAGGGGCTTCATCTTTATTAGGTGCTATAAATTTTATTACAACAATTTTTAATATGCGTGTGCCAGGATTAGAATTACATAAAATACCTTTATTTGTATGAGCTATTCTTATCACTGCATTTTTATTGTTATTGTCTCTTCCTGTATTAGCTGGTGCTATAACTATGCTTTTAACAGATAGAAATTTTAATACAACATTTTTTGATCCTGCTGGTGGTGGTGATCCAATATTATATCAACATTTATTT	NA	NA	NA	NA	NA	NA	NA	0	0	0	0	3	25	7	0	0	21	2	0	0	0	0	11	0	0	0	3	3	0	0	0	0	0	0	0	0	0	0	0	0	0	1	1	0	0	0	0
COI00730	M01998:36:000000000-BCJWJ:1:1102:14093:7747_CONS_SUB_SUB_CMP	TCTATCTGCTAATGTATCTCATGCTGGAGCATCAGTTGATTTAGCAATTTTTTCTTTACATTTAGCTGGAATTTCTTCTATTTTAGGGGCTGTTAATTTTATCACTACAATTATTAATATACGATCAAATGGAATTACATTTGATCGAATACCACTATTTGTTTGATCTGTCTTAATTACCGCTATTCTTCTTTTATTGTCATTACCAGTACTTGCTGGAGCAATTACCATACTTTTAACTGATCGAAATCTTAATACTTCTTTTTTTGACCCAGCTGGAGGGGGTGACCCAATCTTATACCAACATTTATTC	Eukaryota	Arthropoda	Insecta	Diptera	Ceratopogonidae	Palpomyia	Palpomyia sp.1	97.06	0	0	0	0	0	0	0	17	0	0	0	3	0	12	0	0	0	0	0	0	0	0	0	0	0	0	0	0	0	0	0	1	0	0	0	0	0	0	0
COI00731	M01998:36:000000000-BCJWJ:1:2109:21535:14420_CONS_SUB_SUB_CMP	ACTAAGTGGTATTGAAGCTCACTCAGGACCTTCCGTTGATTTTGCAATATTTAGTTTACATCTTTCAGGTGCATCATCTATTGCTGGATCTATTAACTTTATTGTTACAATAATTAATATGAGAGCTAAAAATTTAACTTTTTATAGATTACCTTTATTTGTTTGATCTGTTTTTATTACTGCATTTTTACTACTTTTATCATTACCTGTTTTAGCTGGAGGTATTACAATGTTATTATTTGATAGAAATCTAGGTACTGTGTTTTTTAATGCAGCTGGTGGTGGTGATCCAGTACTTTACCAACATCTTTTC	NA	NA	NA	NA	NA	NA	NA	0	0	0	0	0	0	0	0	0	0	0	0	0	0	0	0	0	0	0	0	0	1	0	0	0	0	0	0	0	0	0	0	0	0	0	0	0	0	0	0
COI00732	M01998:36:000000000-BCJWJ:1:1102:9868:3815_CONS_SUB_SUB_CMP	TCTGTCTGGTATTGAAGCACACCCTGGTGCGTCTGTTGATCTGGCTATTTTTAGCTTACACATTGCGGGGGTTTCTTCTATTCTCGGTTCCATTAACATGATTACGACGGTTATGAACATGAGGGCTCCTGGGATTTACATGTCCAATTTACCCCTATTTGTTTGGGCTATTTATATCACTGCTTGGTTACTGCTACTTTCCCTGCCTGTTTTTGCTGGTGGTATCACTATGCTTCTAACTGACCGTAACTTTAATACGACGTTCTTTGACCCAGCTGGGGGTGGTGACCCTGTGCTTTATCAGCATTTGTTT	NA	NA	NA	NA	NA	NA	NA	0	0	0	0	84	59	36	0	0	19	4	12	0	0	0	0	32	17	6	86	51	27	10	0	2	0	4	0	0	0	0	0	2	0	21	14	23	0	0	0
COI00733	M01998:36:000000000-BCJWJ:1:1101:11906:4564_CONS_SUB_SUB_CMP	ACTAGCCAGAAACATTGCCCACGCAGGACCATCTGTAGACATAGCAATTTTCTCACTACACTTAGCAGGTGCTTCATCAATTCTAGGTGCAGTAAACTTTATTTCAACAATTCTTAACATACGAACAAAAGGACTTCGACTAGAACGAATTCCTCTATTTACCTGAGCAGTATTCCTAACAGTAATTCTTCTCCTTCTATCACTTCCAGTTCTAGCAGGAGCAATTACTATACTTCTTACAGATCGAAATCTAAACACATCATTCTTCGATCCTGCAGGAGGGGGAGACCCAATTCTATATCAACACCTATTT	Eukaryota	Annelida	Annelida	Annelida	Annelida	Annelida	Annelida	89.58	0	0	0	0	0	0	0	0	0	118	106	184	0	0	0	132	197	156	3	1	0	0	0	0	0	0	0	0	0	0	0	0	0	0	0	0	0	0	0
COI00734	M01998:36:000000000-BCJWJ:1:1101:22684:7855_CONS_SUB_SUB_CMP	TCTAAGTGGAGTACAGAGTCATAGTGGTCCTAGTGTAGATTTAGCTATATTTGGTTTACACCTGTCAGGTATAAGTAGTTTATTAGGTGCAGTAAATTTCATAACTACTATACTTAATATGAGAAGTCCTGGTATAAGGTTACATAAACTAGCTTTATTTGGATGAGCAGTAGTAGTTACAGCAGTACTATTATTATTATCACTACCTGTCTTAGCCGGTGCTATTACTATGGTCTTAACAGATAGAAACTTTAATACATCATTCTTTGAAGCAGCTGGAGGTGGTGATCCTATATTATACCAACATCTTTTC	Eukaryota	Ascomycota	Ascomycota	Ascomycota	Ascomycota	Ascomycota	Ascomycota	90.705	35	5	17	12	31	14	6	23	2	10	22	18	9	64	11	21	23	4	11	18	4	24	5	3	10	24	3	7	1	5	9	3	2	3	4	2	2	1	3
COI00735	M01998:36:000000000-BCJWJ:1:1101:23488:16218_CONS_SUB_SUB_CMP	ACTTTCTAGGAATCTTGCACATGCAGGACCTTCAGTAGATATGGCTATTTTCTCTTTACATTTAGCAGGTGCTTCTTCAATTCTTGGAGCAGTGAACTTTATCACTACAACTATTAACATACGATGAAACGGAATACGATTAGAACGATTACCTCTATTTGTATGAGCAGTACTATTAACTGTAATTCTATTACTTCTATCACTACCAGTATTAGCCGGAGCAATTACTATACTACTAACTGACCGTAATCTAAATACTTCATTCTTTGATCCTGCTGGAGGAGGAGACCCAATTTTATACCAGCATCTATTC	Eukaryota	Annelida	Annelida	Annelida	Annelida	Annelida	Annelida	86.24	0	0	0	0	0	0	0	0	0	0	0	0	0	0	0	0	0	0	0	0	0	0	0	0	0	0	0	0	0	0	0	0	0	0	0	0	0	0	0
COI00736	M01998:36:000000000-BCJWJ:1:2103:20558:22290_CONS_SUB_SUB_CMP	TCTATCAGGACCTGTAGCTCACTCTGGTTCATCAGTAGATCTTGCTATTTTCTCATTACACTTAGCTGGGTTATCATCTATTCTAGGTGCTATTAATTTTATTACTACCATTTTTAATATACGTTCACCTGGTATTACACTGGAACGAATAAGCTTATTTGTTTGATCGGTGTTAATTACTGCATTTTTATTATTATTGTCATTGCCTGTTTTAGCAGGGGCTATTACTATACTATTAACTGATCGAAATTTTAATACTAGGTTCTTTGATCCAAGAGGGGGGGGAGACCCTATTCTATATCAACATCTATTT	Eukaryota	Mollusca	Gastropoda	Basommatophora	Physidae	Physella	Physella acuta	100	0	0	0	0	0	0	0	0	0	0	0	0	0	0	0	0	0	0	0	0	0	0	0	0	0	0	0	0	0	0	0	0	0	0	0	0	0	0	0
COI00737	M01998:36:000000000-BCJWJ:1:1101:8964:26128_CONS_SUB_SUB_CMP	TTTATCATCTACTTTAGGTCATGCAAATATGTCAGTAGATTTTTTAATAGTAAGTTTTCATTTAGTAGGGGTATCTTCTATATTGGCTTCTATTAATTTTATTTGTACTATTTTATTTTATAAACATGAGTCAATGTATATGAATAATTTACCTTTGTATGTTTGATCTGTTTTCGTAACTTCTTTTTTACTAATTTTAGCTATTCCAGTTTTAGCTGCTGCTATTACTATGTTATTTCTTGATAGAAATTTTAATACAAGTTTTTTTGATCCAATAGGAGGAGGAGATTTACTTTTATATCAACATTTATTT	NA	NA	NA	NA	NA	NA	NA	0	12	20	0	0	3	2	1	0	0	0	0	0	0	0	0	4	0	9	0	0	0	3	3	8	0	1	0	3	2	3	11	0	0	0	1	0	0	0	7
COI00738	M01998:36:000000000-BCJWJ:1:1105:22003:14147_CONS_SUB_SUB_CMP	ATTATCTGGCGTCGAGGCTCATTCCGGTGGTGCCGTAGATTTTGCTATTTTTAGTCTTCATCTTGCCGGTGTCTCTTCATTGTTAGGTTCCATTAATTTTATTGTGACGGTTCTTAATATGAAACTTCCAGGAATGCAGATGCATCATCTTCCTCTTCTTATTTGAGCCTTATGAGTTACTGCCTTTTTACTTCTATTGTCTCTTCCAGTGTTAGCCGCCGCTATTACGATGCTTCTAACCGATCGTAATTTAAATACTTCATTTTTTGATCCGGCAGCCGGTGGTGATCCTATTTTGTATCAGCATCTTTTC	NA	NA	NA	NA	NA	NA	NA	0	0	0	0	0	0	0	0	0	0	0	0	3	0	0	0	0	0	0	0	0	0	0	0	0	0	0	0	0	0	0	0	0	0	0	0	0	0	0	0
COI00740	M01998:36:000000000-BCJWJ:1:1101:7049:6875_CONS_SUB_SUB_CMP	ACTCTCAGCTGGAATTGCACATGCCGGTGCTTCAGTTGATATAGCAATTTTTTCTCTCCATTTAGCTGGAGTTTCCTCAATTCTTGGGGCCGTTAATTTTATTACTACTGTCATTAATATACGATCAAGAGGAATAACTTTAGACCGAATACCCTTGTTCGTTTGAGCTGTAGCAATCACTGCTCTCTTATTACTTCTTTCCCTCCCTGTTCTAGCCGGTGCTATTACAATACTTTTAACTGACCGAAATCTTAATACTTCTTTTTTCGACCCGGCCGGTGGTGGGGATCCTATTTTGTACCAACACTTATTT	Eukaryota	Arthropoda	Insecta	Plecoptera	Perlodidae	Isoperla	Isoperla grammatica	99.681	0	0	0	0	0	0	35	0	0	0	0	0	0	0	0	0	0	0	0	0	0	0	0	0	0	0	0	0	0	0	1	0	0	0	0	0	0	0	0
COI00741	M01998:36:000000000-BCJWJ:1:1103:8047:22852_CONS_SUB_SUB_CMP	TTATCTTCAGGAATTGCTCACGCAGGAGCATCTGTTGATTTAGCAATTTTTTCATTACATCTAGCAGGAATTTCTTCTATTTTAGGGGCTGTAAATTTTATTACTACAGTTATTAATATACGGTCTAGAGGAATTACCTTAGACCGGATACCTTTATTTGTCTGATCAGTAGTAATTACTGCTGTATTATTGTTATTATCTTTACCAGTACTAGCAGGAGCTATTACTATACTTTTAACAGATCGAAATCTTAATACTTCTTTCTTCGACCCTGCGGGAGGAGGAGACCCTATTTTATACCAACATTTATTT	Eukaryota	Arthropoda	Insecta	Diptera	Chironomidae	Paramerina	Paramerina sp.1	99.02	0	0	0	0	0	0	0	0	0	0	0	0	0	0	0	0	0	0	0	0	0	0	0	0	0	0	0	0	0	0	0	0	0	0	0	0	0	0	0
COI00742	M01998:36:000000000-BCJWJ:1:2103:28525:10371_CONS_SUB_SUB_CMP	TTTATCAGCAGGAATCGCCCACGCAGGAGCTTCGGTCGATTTAGCAATCTTCTCGCTCCATTTGGCAGGGGTTTCATCCATCCTAGGAGCTGTTAATTTTATTACTACTACTATTAACATACGATCAAGCGGTATAACTATAGACCGTATTCCTTTATTCGTTTGATCGGTTTTAATTACGGCCATTTTACTATTACTTTCCTTGCCTGTTCTAGCAGGAGCAATTACTATACTACTCACGGACCGAAATCTTAATACCTCTTTCTTTGACCCTGCGGGAGGTGGGGATCCTATTCTCTACCAACACTTGTTT	Eukaryota	Arthropoda	Insecta	Ephemeroptera	Heptageniidae	Heptageniidae	Heptageniidae sp.1	99.681	0	0	0	0	0	0	0	0	0	0	0	0	0	0	0	0	0	0	0	0	0	0	0	0	0	0	0	0	0	0	0	0	0	0	0	0	0	0	0
COI00743	M01998:36:000000000-BCJWJ:1:1101:16790:14044_CONS_SUB_SUB_CMP	TCTTTCTGCTGGAATTGCCCATGCTGGAGCGTCTGTAGACCTTGCTATTTTTTCTCTTCATCTAGCTGGTGTCTCATCAATTCTTGGAGCTGTTAATTTTATTACCACCACAATCAATATACGGGCTAGAGGAATAACTATAGACCGAATCCCTTTATTCGTTTGATCAGTAGTAATCACAGCAATTCTCCTATTGCTTAGACTCCCTGTCCTTGCTGGGGCTATCACTATACTTTTAACTGATCGTAACCTAAATACTTCCTTCTTTGACCCTGCAGGAGGTGGAGATCCCATCCTCTATCAACATCTATTC	Eukaryota	Arthropoda	Insecta	Ephemeroptera	Leptophlebiidae	Leptophlebiidae	Leptophlebiidae sp.1	99.681	0	0	0	0	1	0	0	0	0	0	0	0	0	0	0	0	0	0	0	0	0	0	0	0	0	0	0	0	0	0	0	0	0	0	0	0	0	0	0
COI00744	M01998:36:000000000-BCJWJ:1:2101:21394:5859_CONS_SUB_SUB_CMP	ACTATCCTCTAGAATTGCTCACAGAGGTGCGTCAGTCGACTTAGCTATTTTTTCTTTACACTTAGCCGGAATTTCTTCTATTCTAGGATCTGTAAATTTCATTACAACTGCTATTAATATACGATCAAATGGAATTACATTGGACCGAATGCCCTTATTTGTATGATCTGTTGTAATTACTACAATTCTTCTTCTTCTTTCGCTACCTGTTTTAGCAGGTGCTATTACAATACTTTTAACAGATCGAAATTTAAATACTTCTTTTTTCGACCCTGCGGGAGGCGGAGACCCTATTTTATACCAACATTTATT	Eukaryota	Arthropoda	Insecta	Diptera	Diptera	Diptera	Diptera	89.32	0	0	0	0	0	2	0	8	0	0	1	0	0	0	0	0	0	0	0	0	0	3	0	1	0	0	0	0	0	0	3	0	0	1	1	1	0	0	1
COI00745	M01998:36:000000000-BCJWJ:1:1101:19857:7944_CONS_SUB_SUB_CMP	ATTATCAACTTATAACTATCATTCTACGCCAGGGGTGGACATGGCAATTTTTAGTTTGCATGTGGCAGGTATTAGTTCTCTTTTAGGAGCTATAAATTTTATAACTACTATTTTTAACATGTATATATATGGTAATTATATTACCATGTCGTTGTTTGTATGGTCTGTACTATTGACAGCTATTCTTTTATTACTTTCGCTTCCTGTGCTAGCTGGTGGTTTAACAATGTTGTTGACGGATAGACACTTTAATACCTGTTTTTTTGAGCCGATGGGAGGAGGCGATCCAGTTTTGTACCAACATTTATTT	NA	NA	NA	NA	NA	NA	NA	0	0	0	0	0	18	6	0	0	0	0	3	3	13	6	20	0	0	0	0	3	0	17	4	8	0	0	0	15	2	3	58	8	0	0	0	0	11	4	5
COI00746	M01998:36:000000000-BCJWJ:1:1101:12417:3867_CONS_SUB_SUB_CMP	ATTATCTAGTATTCAAGCACATTCTGGACCTTCTGTAGATTTAGCTATTTTTAGTTTACATTTAGCTGGTATATCTTCATTATTAGGTGCTATTAATTTTATAACAACTATTTATAATATGAGATCTCCTGGGTTATCTTTTCATAAATTACCACTATTTGTTTGGTCTGTTTTTATTACAGCTATTTTATTATTATTAAGTTTACCTGTATTAGCGGGAGCTATTACTATGTTATTAACCGATAGAAATTTAAATACTTCTTTTTTTGATCCTTCTGGCGGGGGTGATCCTGTATTATATCAACATTTATTT	Eukaryota	Stramenopiles	Stramenopiles	Stramenopiles	Stramenopiles	Stramenopiles	Stramenopiles	92.88	0	0	0	0	0	0	0	0	0	110	158	238	0	0	0	0	0	0	0	0	0	0	0	0	0	0	0	0	0	0	0	0	0	0	0	0	0	0	0
COI00747	M01998:36:000000000-BCJWJ:1:1103:23501:25235_CONS_SUB_SUB_CMP	ATTATCTTCAATTCAATTTCATTCAGGGCCTTCCGTAGATTTAGCTATATTTAGTCTACATATAGCAGGGGCTGCATCCATTTTAGGAGCAATTAATTTTATTGTTACTATTTTTAATATGAGAGCACCTGGAATGTTTATGCATAAGTTACCTTTATTTGTATGATCAGTATTAGTAACAGCTTTTTTATTAGTAATATCATTACCTGTTTTTGCGGGAGCAATTACTATGTTATTAACTGATCGTAATTTTAATACTAGCTTTTATGATCCTGCTGGTGGGGGAGATCCAGTTTTATATCAACATTTATTT	Eukaryota	Rhodophyta	Rhodophyta	Rhodophyta	Rhodophyta	Rhodophyta	Rhodophyta	85.517	0	0	0	1	2	1	0	0	0	0	0	0	0	0	0	0	0	0	0	0	0	0	0	0	0	0	0	0	0	0	0	0	0	0	0	0	0	0	0
COI00748	M01998:36:000000000-BCJWJ:1:1101:4885:15105_CONS_SUB_SUB_CMP	ACTTAGTTCTTCTGCTTTTCATTCAGGGGCAGCGGTTGACTTAGCTATTTTTAGTTTGCATGTCTCAGGAACTTCTTCATTATTGGGTGCTATAAATTTCATAGTTACTGCGTTTAATATGCGTTTAAAGGGTATGACTATTCATTCTATGCCTTTATTTGTTTGAGCTTTATTGGTAACAGCTGTTTTGCTACTACTTTCCTTGCCTGTTTTAGCTGGAGCAATTACTATGCTTTTGACTGACAGAAATTTTAATACGTCTTTTTTTAATTCACTTGGAGGTGGTGATCCAGTACTTTATCAACACTTATTT	NA	NA	NA	NA	NA	NA	NA	0	0	0	0	12	45	25	0	18	0	5	12	8	61	0	0	28	27	11	17	17	7	18	6	0	0	0	2	25	0	17	0	0	0	2	6	5	8	7	0
COI00749	M01998:36:000000000-BCJWJ:1:2107:25618:16160_CONS_SUB_SUB_CMP	TCTTTCTGCTGGAATTGCCCATGCTGGAGCGTCTGTAGACCTTGCTATTTTTTCTCTTCATCTAGCTGGTGTCTCATCAATTCTTGGAGCTGTTAATTTTATTACCACCACAATCAATATGCGGGCTAGAGGAATAACTATAGACCGAATCCCTTTATTCGTTTGATCAGTAGTAATCACAGCAATTCTCCTATTGCTTAGACTCCCTGTCCTCGCTGGGGCTATCACTATACTTTTAACTGATCGTAACCTAAATACCTCTTTCTTTGACCCTGCAGGAGGTGGAGATCCCATCCTCTATCAACATCTATTC	Eukaryota	Arthropoda	Insecta	Ephemeroptera	Leptophlebiidae	Leptophlebiidae	Leptophlebiidae sp.1	99.681	0	0	0	0	0	0	0	0	0	0	0	0	0	0	0	0	0	0	0	0	0	0	0	0	0	0	0	0	0	1	0	0	0	0	0	0	0	0	0
COI00750	M01998:36:000000000-BCJWJ:1:1113:20614:3953_CONS_SUB_SUB_CMP	TTTAGCGGCGAACATTGCTCATGGTGGCTCGTCTGTAGACTTTGCAATTTTTTCTTTGCACTTGGCAGGGGTTTCTTCGATTTTAGGGGCTGTAAATTTTATTACTACAGTGATTAATATACGGAGCCCAGGTATAGACCTCGATCAGATGCCACTATTTGTTTGATCCGTTGTTATTACTGCGGTATTATTGTTACTCTCTTTACCTGTTTTGGCAGGGGCGATTACCATACTCCTTACAGACCGTAATTTAAATACTTCGTTTTTTGACCCCGCAGGTGGTGGAGACCCTATTTTATACCAACACTTATTT	Eukaryota	Arthropoda	Insecta	Ephemeroptera	Ephemeroptera	Ephemeroptera	Ephemeroptera	88.35	0	0	0	0	0	0	0	0	0	0	0	0	0	0	0	0	0	0	0	0	0	0	0	0	0	0	0	0	0	0	0	0	0	0	0	0	0	0	0
COI00751	M01998:36:000000000-BCJWJ:1:1110:19212:16353_CONS_SUB_SUB_CMP	GCTCTCAGCCGGTATTGCCCATGCCGGAGCTTCTGTAGATATAGCTATTTTCTCATTACACTTGGCAGGGGTCTCATCAATTTTAGGGGCAGTAAATTTCATTACTACTGTTATTAATATACGCTCTAGAGGGATAACATTAGATCGTATGCCCTTATTTGTTTGAGCAGTCGCTATTACCGCTCTTCTTTTATTACTTTCCTTACCAGTTTTAGCAGGAGCTATCACCATACTTTTAACTGATCGAAACCTAAACACGTCATTCTTCGATCCCGCAGGAGGAGGTGACCCTATCTTATACCAACACCTATTT	Eukaryota	Arthropoda	Insecta	Plecoptera	Perlodidae	Hemimelaena	Hemimelaena flaviventris	99.042	0	0	0	1	1	0	5	0	37	0	6	0	9	0	0	8	35	13	3	3	2	19	0	0	7	28	14	24	1	6	79	6	0	1	1	0	29	16	11
COI00752	M01998:36:000000000-BCJWJ:1:1105:11957:15633_CONS_SUB_SUB_CMP	TTTATCTTCAGGTATTGCTCATGCAGGAGCTTCTGTTGATTTAGCTATTTTTTCTCTTCACTTAGCTGGAATTTCTTCAATTTTAGGAGCTGTAAATTTTATCACAACAGTTATTAATATACGATCTAAAGGAATTACATTAGATCGAATACCTTTATTTGTATGATCTGTTGTAATTACAGCAATTTTACTACTTTTATCTTTACCTGTTTTAGCGGGGGCTATTACTATATTATTAACTGATCGAAATTTAAATACATCCTTCTTTGACCCTGCTGGAGGGGGAGATCCTATTTTATACCAACATTTATTT	Eukaryota	Arthropoda	Insecta	Diptera	Diptera	Diptera	Diptera sp.11	93.57	0	0	0	0	0	0	0	0	0	0	0	0	0	0	0	0	0	0	0	0	0	0	0	0	0	0	0	0	0	0	0	0	0	0	0	0	0	0	0
COI00753	M01998:36:000000000-BCJWJ:1:1102:19330:8370_CONS_SUB_SUB_CMP	ATTAAGAAGAAATATTTCACACTCAGGTTCTTCAGTAGATTATGCTATTTTTTCCTTACATTTAGCCGGAGTATCTTCGATCCTAGGAGCCGTAAACTTTATTAGAACCTTAGGAAATTTACGTGCCTTTGGAATATTATATGATCGAATGCCTTTATTTGCTTGAGCGGTGTTGGTTACCGCAATTTTACTTCTTTTATCTTTACCAGTATTAGCTGGGGCTATTACAATACTGCTCACTGACCGAAACTTGAATACTTCTTTTTATGACCCCAGAGGGGGGGGAGACCCGATTCTTTACCAGCACTTATTT	NA	NA	NA	NA	NA	NA	NA	0	0	53	0	0	3	1	0	6	0	0	3	0	0	0	0	0	0	0	232	392	123	0	0	17	0	0	0	13	0	2	0	0	0	0	0	0	0	0	0
COI00754	M01998:36:000000000-BCJWJ:1:2104:25176:16835_CONS_SUB_SUB_CMP	ACTATCCTCTAGAGTTGCCCACAGAGGTGCATCAGTCGACTTAGCTATTTTTTCTTTACACTTAGCCGGAATTTCTTCTATTCTAGGATCTGTAAATTTCATTACAACTGCTATTAATATACGATCAAATGGAATTACATTGGACCGAATGCCCTTATTTGTATGATCTGTTGTAATTACTACAATTCTTCTTCTTCTTTCGCTACCTGTTTTAGCAGGTGCTATTACAATACTTTTAACAGATCGAAATTTAAATACTTCTTTTTTCGACCCTGCGGGAGGCGGAGACCCTATTTTATACCAACATTTATTT	Eukaryota	Arthropoda	Insecta	Insecta	Insecta	Insecta	Insecta	88.89	0	1	0	0	0	0	0	1	0	0	0	0	0	0	0	0	0	0	1	0	0	0	0	0	0	0	0	0	0	0	0	0	0	4	6	8	0	0	0
COI00755	M01998:36:000000000-BCJWJ:1:1108:21766:11928_CONS_SUB_SUB_CMP	ATTATCAGGTATACAAAGTCACAGTGGTCCTAGTGTGGATTTAGCAATTTTTGCTCTTCACTTATCAGGTATAAGTAGTTTATTAGGAGCTATTAATTTTATAGTAACAATACTAAACATGAGAAGTCCAGGTATAAGACTACACAAATTAGCATTATTCGGATGAGCAGTGGTAGTAACAGCAGTGTTATTACTATTATCTTTACCGGTTTTGGCTGGAGCAATAACAATGGTCTTAACAGACAGAAACTTTAATACATCTTTCTTCGAAGTAGCAGGGGGTGGAGACCCTATATTATACCAACATCTATTC	Eukaryota	Ascomycota	Eurotiomycetes	Eurotiales	Aspergillaceae	Penicillium	Penicillium sclerotiorum	98.221	0	0	0	0	1	2	0	0	0	5	8	11	0	0	0	3	0	0	0	2	0	0	0	3	0	5	1	0	0	0	0	0	1	0	0	0	0	0	0
COI00756	M01998:36:000000000-BCJWJ:1:1102:12563:14661_CONS_SUB_SUB_CMP	TCTATCTGATTCAAAGTACCACTCAGGAGTCTCCGTTGATTTAGCTATCTTCAGCTTACATTTAGCAGGAATTTCTTCTATTCTTGGTAGAATTAATTTTCTAACTACCATTCTCTGTTCTCGTACTACTAATATAATTTCTTTGGACCGTTTACCTCTTTTTTTGTGAGCTGTAATAATTACAGCCATTTTATTAATTACTAGCTTACCAGTTTTAGCTGGAGCTATCACAATGCTTTTAACAGACCGTAATTTTAACACATCTTTTTTTGATCCTTCAGGAGGAGGTAATCCAGTACTTTATCAGCATTTATTT	NA	NA	NA	NA	NA	NA	NA	0	0	0	0	0	0	0	0	0	0	0	0	0	0	0	0	0	0	0	0	0	0	0	0	0	0	0	0	0	0	0	0	0	0	0	0	0	0	0	0
COI00757	M01998:36:000000000-BCJWJ:1:2111:18012:21603_CONS_SUB_SUB_CMP	CCTATCTGACTCAAAATTTCACACAGGAATTTCTGTTGACTTAGCAATTTTTAGCCTACATTTAGCAGGAATCTCATCCATCCTTGGTAGGATTAATTTCTTAACAACTATTCTAGTGTCTCGTATGTCCTCTTCTCTAACTTTAGCGCGTATGCCACTTTTTCTTTGATCTGTCGCTATTACAGCAGTGTTACTAATTATTAGTTTACCCGTTTTAGCAGGTGCTATCACTATGTTACTGACTGATCGTAATATCAATACCTCATTTTTTGATCCTGCAGGGGGAGGTAATCCTGTGCTATACCAACATCTTTTT	NA	NA	NA	NA	NA	NA	NA	0	0	0	0	0	1	0	0	0	0	0	0	0	0	0	0	0	0	0	0	0	0	0	0	0	0	0	0	0	0	0	0	0	0	14	13	12	0	0	0
COI00758	M01998:36:000000000-BCJWJ:1:2107:3501:16831_CONS_SUB_SUB_CMP	TCTCTCTTCAGGAATTGCTCACGCAGGGGCTTCTGTTGATTTAGCAATTTTTTCTTTACATTTAGCTGGAATTTCTTCTATTTTAGGAGCAGTAAATTTTATTACAACAGTAATTAATATACGATCAAGAGGAATTACTTTAGACCGAATACCCTTATTTGTATGATCAGTAGTTATTACAGCTGTTTTACTTCTCTTATCATTACCAGTTTTAGCTGGAGCCATTACTATACTATTAACTGATCGTAATTTAAATACATCCTTTTTCGACCCTGCGGGAGGAGGAGACCCAATTTTATATCAACACTTATTT	Eukaryota	Arthropoda	Insecta	Diptera	Chironomidae	Chironomidae	Chironomidae sp.26	93.33	0	0	0	0	0	0	0	0	0	0	0	0	0	0	0	0	0	0	0	0	0	0	0	0	0	0	0	0	0	0	0	0	0	0	0	0	0	0	0
COI00759	M01998:36:000000000-BCJWJ:1:1102:11987:20317_CONS_SUB_SUB_CMP	TTAAGAAGAAATCTTGCTCATGGAGGAGCATCTGTCGATTTTGCTATCTTTTCTTTACACTTAGCAGGGGTTTCTTCTATTCTTGGAGCAGTTAATTTTATTAGAACTTTGGGTAATTTGCGAACATTGGGGCTTCCTATAGACCGGGTTCCTTTATTTGGTTGATCTGTTTTGATTACGGCTGTCCTATTATTGCTTTCTTTACCAGTTTTAGCAGGGGCGATTACAATATTATTAACCGACCGTAATTTAAATACGAGATTTTATGATGTAAGAGGAGGGGGGGACCCAATCTTATACCAACATTTATTT	Eukaryota	Arthropoda	Maxillopoda	Cyclopoida	Cyclopidae	Eucyclops	Eucyclops sp.2	95.44	0	0	0	0	0	3	72	190	68	0	0	0	41	0	0	19	9	2	0	0	0	0	0	0	0	0	0	30	2	0	47	0	0	0	0	0	0	14	13
COI00760	M01998:36:000000000-BCJWJ:1:1110:15664:5381_CONS_SUB_SUB_CMP	TTTATCAAGTATTCAAGCACATTCAGGGGGTTCTGTTGATTTAGCTATTTTTAGCTTACATTTGGCAGGTGCTTCTTCTTTATTAGGTGCTATTAATTTTATAACTACTATATTTAATATGAGATCTCCAAGTTTAGAAATGCATAAAATTCCTTTATTTGTTTGAGCTATTTTAATTACAGCATTTTTATTATTATTATCATTACCTGTTTTAGCAGGTGCTATTACAATGTTATTAACAGATCGAAATTTTAATACAACTTTTTTTGATCCTGCAGGAGGAGGAGATCCTATATTATATCAACATTTATTT	Eukaryota	Stramenopiles	Stramenopiles	Stramenopiles	Stramenopiles	Stramenopiles	Stramenopiles	86.41	0	0	0	0	1	1	0	0	0	0	0	0	0	29	0	0	0	0	0	1	0	0	0	0	0	0	0	0	0	0	0	0	0	0	0	0	0	0	0
COI00761	M01998:36:000000000-BCJWJ:1:1101:23820:5808_CONS_SUB_SUB_CMP	TTTATCTTCTAATATTGCTCATAGAGGAGCTTCTGTTGATTTAGCTATTTTTTCCCTTCATTTAGCAGGTATTTCTTCAATTTTAGGGTCTGTAAATTTTATTACTACAGCCATTAATATACGATCAAATGGAATTACATTAGATCGAATACCTTTATTTGTATGATCAGTTGTAATCACAACTATTCTTCTTCTTCTTTCTCTTCCCGTTTTAGCTGGAGCAATCACTATATTATTGACTGATCGAAATTTAAACACTTCTTTTTTTGACCCTTCTGGAGGAGGAGATCCTATTTTATACCAACATTTATTT	Eukaryota	Arthropoda	Insecta	Diptera	Chironomidae	Chironomidae	Chironomidae sp.9	92.82	0	0	0	0	0	0	0	0	0	0	0	0	0	0	0	0	0	0	0	0	0	0	0	0	0	0	0	0	0	0	0	0	0	0	0	0	0	0	0
COI00762	M01998:36:000000000-BCJWJ:1:1101:9622:9891_CONS_SUB_SUB_CMP	TCTTAGTTCTTATCAATACCACCCAGGTGCTGCGATAGATTTGGCTATCTTTAGTTTGCACTTAGCCGGAGTATCCTCCATGCTTGGTTCTATTAATTTCATAGTCACTATTATTAATATGCGTACGCCAGGACTAATTTGAAAGCGTATACCACTATTTGTTTGATCTGTTTTTTTTACAGCCATTTTATTATTAGTATCTTTGCCTGTATTAGCAGGAGCCATAACAATGTTATTAACTGATCGAAATTTTAATACAACATTTTTTGATCCAGCAGGCGGTGGTGATCCTGTGTTATATCAACATCTTTTT	NA	NA	NA	NA	NA	NA	NA	0	0	0	28	7	13	8	40	0	0	0	0	0	16	0	0	0	13	0	7	9	6	3	2	2	0	0	0	0	0	6	0	0	0	1	8	3	0	0	6
COI00763	M01998:36:000000000-BCJWJ:1:1101:10831:19480_CONS_SUB_SUB_CMP	CCTATCTTCAAGAATTGCACACAGAGGGGCTTCCGTAGATTTAGCAATTTTTTCCTTACATCTTGCAGGAATTTCATCAATTCTTGGATCAGTAAACTTTATTACAACCGCAATTAATATACGATCAAGAGGAATTACATTAGATCGAATACCTTTATTTGTATGATCAGTAATTATTACAACTATTTTACTTCTTTTATCGCTTCCAGTTTTAGCAGGAGCTATTACTATACTATTAACAGATCGAAATTTAAATACTTCTTTTTTTGATCCTGCGGGAGGAGGAGATCCTATTCTTTATCAACATTTATTT	Eukaryota	Arthropoda	Insecta	Diptera	Chironomidae	Rheotanytarsus	Rheotanytarsus ringei	99.63	0	0	0	0	1	2	0	0	0	0	3	0	3	0	0	0	0	9	5	5	0	0	0	0	1	0	0	0	0	0	0	0	0	0	0	0	12	14	4
[truncated: 14,275 more rows]
[truncated: 411 more columns]
