# Supplementary material for: Have the cake and eat it: Optimizing nondestructive DNA metabarcoding of macroinvertebrate samples for freshwater biomonitoring
Source: Mol Ecol Resour. 2019 Apr 29;19(4):863–76. doi: 10.1111/1755-0998.13012 (PMC6850371; doi:10.1111/1755-0998.13012)
Supplement: Supplementary file 4 [file MEN-19-863-s004.xlsx]

## Sheet: comparison_0.01
colour scale											Presence	P
	Read counts	<10	>10	>100	>1000						Absence															Number of subsampling units	<5	>5	>10	>15	18
		MORPHO							MORPHO						BEAD						TISSUE1						TISSUE2						TISSUE3						SOIL
	Family	BAR	CAB	MAM	ORE	TUA	Taxa		BAR	CAB	MAM	ORE	TUA		BAR	CAB	MAM	ORE	TUA		BAR	CAB	MAM	ORE	TUA		BAR	CAB	MAM	ORE	TUA		BAR	CAB	MAM	ORE	TUA		BAR	CAB	MAM	ORE	TUA
EPHEMEROPTERA	Baetidae	375	1442	1174	139	114	Centroptilum luteolum		P						18				1		18				1		15						18		1				17		1	1	1
							Cloeon dipterum					P												1						1
							Baetis sp.1		P	P	P	P	P		2	13	11				2	13	11		1		4	14	10	1			5	12	8				1	14	14	1	1
							Baetis sp.2			P						3					1		1				1						2		1
	Caenidae	3	2	406		3	Caenis luctuosa		P	P	P		P				10		14				14		12			1	11		17				16		10				11		9
	Ephemerellidae	172	92	148	26	11	Ephemerellidae sp.1		P	P	P	P	P
	Heptageniidae	124	6	26	16	7	Heptageniidae sp.1		P	P	P	P	P		18	16	18	15	1		18	4	17	6	1		17	9	17	8			18	11	17	10			17	14	18	11
							Rhithrogena sp.1		P				P								1
	Leptophlebiidae	202	120	594	125	32	Choroterpes picteti		P	P	P	P	P		18	1	1	2	17		18	3	2	2	15		16	2	2	1	18		18	2	1		14		17	1	1	2	17
							Leptophlebiidae sp.1		P	P	P	P			18	17	18	16	17		18	14	17	17	15		17	15	17	15	17		18	16	17	16	14		17	18	18	18	12
	Oligoneuriidae	16				2	Oligoneuriella sp.		P				P						2		2				3						3		2				2		1
	Polymitarcyidae					7	Ephoron virgo						P		9				17		12				11		11				15		11				10		13	1			7
	Ephemeroptera n.i.						Ephemeroptera sp.2								18	17	18	1			18	14	17	1	1		15	15	17		1		15	14	17				17	18	17	1	1
							Ephemeroptera sp.3								4	1	1	16	17		10	1		17	13		12	1	4	15	17		10		1	16	14		3			18	11
							Ephemeroptera sp.6								18	10	18	1			18	7	17		2		16	8	16				13	8	17				16	9	18	1	1
							Ephemeroptera sp.7								18	1	6		17		18		3	1	15		17	1	4		18		18	1			14		17	1	3		17
ODONATA	Aeshnidae			2			Boyeria irene				P					1	17						17						14						17						15
	Calopterygidae	1					Calopteryx sp.		P
	Cordulegastridae			4			Cordulegaster boltonii				P						2												1						1
	Gomphidae			8			Onychogomphus uncatus				P						18	1					17				2		17				1		17		1			1	18
	Lestidae		6		3		Lestes viridis			P		P				11		2				9		7				9		3				10		5				13		3
	Libellulidae		6				Sympetrum striolatum			P						2						2		1						1
PLECOPTERA	Chloroperlidae	12					Siphonoperla torrentium		P						18						12						13						12						14
	Leuctridae	3		6	3	1	Leuctra fusca					P						6						4						4												2
							Leuctra geniculata		P		P		P		12		2		17		10				15		7		2		18		7				14		10		2	1	11
	Nemouridae	1					Nemouridae sp.		P
	Perlodidae	59	74		17		Hemimelaena flaviventris		P	P					17	17		16			18	14		17	1		16	15	1	15	2		14	16		16	3		17	18	1	18	1
							Isoperla grammatica		P	P		P			18	17	1	16	2		18	14		9	1		16	15	1	9	2		17	16		11	1		17	18	1	12	1
TRICHOPTERA	Glossosomatidae						Catagapetus maclachlani								18			3			18		2	4	1		17			5	1		18			4	1		17	2		9	1
	Goeridae	1	14				Larcasia partita		P	P					1	6					2	3					4	5					3	3					2	3
	Hydropsychidae	45	10	22	1	1	Hydropsyche bulbifera					P				15		16			1	5		14			1	8		15				8		16				4		18
							Hydropsyche lobata		P	P			P		11	17		9	11		5	11		2	2		5	15		9	5		9	12		7	3		5	12		8
							Hydropsyche siltalai				P				2	1	18				3	1	17	2	2			1	17		2		1	3	17		2			1	18		2
							Hydropsyche sp.1		P						18	15	12	1			18	4	14	1			17	10	9		1		17	10	12				17	7	6
	Leptoceridae			2		3	Adicella reducta														1
							Athripsodes braueri				P						18						17						13						17						9
							Ceraclea sobradieli						P		1				17						15		1				16						13						8
							Erotesis schachti									6						2												2						4
							Mystacides azureus										1	1							1																3	1
	Limnephilidae	9	2				Allogamus laureatus								2		18						15						14				1		14				2		10
							Allogamus ligonifer																				1						1
							Allogamus mortoni		P						17						13						17						13						11
							Limnephilus guadarramicus		P	P					18	17	1	1			15	14		2			14	14		1			13	14		1			17	14
							Limnephilus rhombicus									2												1						1
	Philopotamidae	2					Chimarra marginata												14						13		1				18						13			1			10
							Philopotamus montanus		P						18						14						15						14						15		1
							Wormaldia beaumonti									3												2						1						2
	Polycentropodidae	3					Polycentropus kingi		P						18	1					18						17						17						17
	Psychomyiidae	2		6			Tinodes assimilis											1						1						1						3						1
							Tinodes waeneri		P		P						15						16						16						17						14
							Psychomyia sp.1		P										4						1
	Rhyacophilidae	2	60	20	1		Rhyacophila munda		P	P	P	P			17	17	16	16			12	14	15	15			14	15	15	14	2		13	16	15	15			14	18	9	15
							Rhyacophila relicta				P						2						3						6						3						1
							Rhyacophila sp.1				P						16						17						14						17						14
	Sericostomatidae			6			Schizopelex festiva				P						18				1	1	17				2		17						17						15		1
